# Supplementary material for: Beet red food colourant can be produced more sustainably with engineered Yarrowia lipolytica
Source: Nat Microbiol. 2023 Nov 29;8(12):2290–303. doi: 10.1038/s41564-023-01517-5 (PMC10686825; doi:10.1038/s41564-023-01517-5)
Supplement: Supplementary file 3 — A list of all biobricks, plasmids, strains and oligonucleotides used and/or generated in this work. [file 41564_2023_1517_MOESM3_ESM.xlsx]

## Sheet: Primers
Supplementary data 1
Primer ID	Function	Sequence, 5' to 3'
PR-23963	PEX20 terminator reverse	ATCGCACGU AAGTGTGGATGGGGAAGTGAGT
PR-23965	GPD promoter reverse	ACCTGCACU TGTTGATGTGTGTTTAATTCAAGAATGAAT
PR-23967	TEF1 fused promoter reverse USER site 2	AGTACTGCAAAAAGU GCTGGTCGGA
PR-23968	LIP2 terminator forward	ATCGCGTGU CTTCTGTTCGGAATCAACCTCAAGG
PR-23995	TEF1 fused promoter forward USER site 2	ACGTGCGAU AGAGACCGGGTTGGCGGC
PR-25055	TEF1 fused promoter forward USER site 1	AGCATAAGU AGAGACCGGGTTGGCGGC
PR-25056	PEX20 terminator reverse	ACTTATGCU ACGCAACTAACATGAATGAATACGATATACATC
PR-27826	AnTYH-TEFint forward USER site 2	ACTTTTTGCAGTACU AACCGCAG GACCAGACCACTCTGGCCAT
PR-27827	AnTYH reverse USER site 2	CACGCGAU TTAGCAGTACTTCAGCACGG
PR-27828	BgDOD2 forward USER site 1	ATCTGTCAU GCCACA ATGGGCGGCGAGAAGAAGAT
PR-27829	BgDOD2 reverse USER site 1	CGTGCGAU TTAGGTAGAGGTGAACTTGT
PR-27830	EvTYH-TEFint forward USER site 2	ACTTTTTGCAGTACU AACCGCAG GACCACACCACTCTGGCCAT
PR-27831	EvTYH-TEFint reverse USER site 2	CACGCGAU TTAGTACTTCAGCACGGGGA
PR-27978	DbB5GT forward USER site 2	ACTTTTTGCAGTACU AACCGCAG GGCACCCACTCTACTGCTCC
PR-27979	DbB5GT reverse USER site 2	CACGCGAU TTACTATTCCTTCTCAGAGG
PR-27980	MjDOD forward USER site 1	ATCTGTCAU GCCACAATGAAGGGCACCTACTACAT
PR-27981	MjDOD reverse USER site 1	CGTGCGAU TTACACGTCGGTCTTTTGAG
PR-27982	BvTYH forward USER site 2	ACTTTTTGCAGTACU AACCGCAG GACCACGCTACCCTGGCCAT
PR-27983	BvTYH reverse USER site 2	CACGCGAU TTATCAGTATCGAGGAATGG
PR-28834	BvSGT2 forward USER site 2	ACTTTTTGCAGTACU AACCGCAG GACGACAAGTCTCAGCAGCT
PR-28835	BvSGT2 reverse USER site 2	CACGCGAU TTAGGTAGACAGGCCTCGCA
PR-29850	YlAro1-TEFint forward USER site 2	ACTTTTTGCAGTACU AACCGCAG TTTGCCGAGGGTCAGATCC
PR-29851	YlAro1 reverse USER site 2	CACGCGAU TTAGTTACCAAGAACAGCCTTC
PR-29852	YlAro1 intron removal forward	ACTGCGGCAU TCTACGACGC
PR-29853	YlAro1 intron removal reverse	ATGCCGCAGU CTTAATGACCTCCGCCATAC
PR-29854	YlAro2 forward USER site 1	CGTGCGAU TTAGAAAAAGGACTTTGCGC
PR-29855	YlAro2-TEFint forward USER site 2	ACTTTTTGCAGTACU AACCGCAG AGCACTTTCGGCACGCTTTTC
PR-29856	YlAro2 reverse USER site 2	CACGCGAU TTAGAAAAAGGACTTTGCGC
PR-29857	YlAro3 forward USER site 1	CGTGCGAU TTAACCTCGTCGAGTCTTGAC
PR-29858	YlAro3 reverse USER site 1	AGTGCAGGU GCCACA ATGCCCGCTATGCACAACGC
PR-29859	YlAro3-TEFint forward USER site 1	ACTTTTTGCAGTACU AACCGCAG CCCGCTATGCACAACGCTTC
PR-29860	YlAro3 reverse USER site 2	CACGCGAU TTAACCTCGTCGAGTCTTGAC
PR-29863	BvSGT2 forward USER site 1	CGTGCGAU TTAGGTAGACAGGCCTCGCAG
PR-29970	BvSGT2-TEFint reverse USER site 1	ACTTTTTGCAGTACU AACCGCAG GACGACAAGTCTCAGCAGCTGC
PR-30468	YlAro2 reverse USER site 1	AGTGCAGGU GCCACA ATGAGCACTTTCGG
PR-31410	Yl4HPPD upstream forward	ACCACATTCGCTGCACTC
PR-31413	Yl4HPPD downstream reverse	TAGCGTCACAGCGGACATAG
PR-31419	Yl4HPPD upstream reverse	ATCGCACGU GTTGtTGGTGGTTATTTGTTTG
PR-31420	Yl4HPPD downstream forward	AGTGCAGGU TCATCTCTAGAGACGAGGCG
PR-31421	Hygromycin cassette forward	CGTGCGAU TCAGCTGAAGCTTCGTAC
PR-31422	Hygromycin cassette reverse	CCTGCACU CACTAGTGGATCTGATATCA
PR-31983	YALI1_B05024g-UP forward	TACTTCAAGACTTGTGCTGAGG
PR-31984	YALI1_B05024g-UP reverse	ATCGCACGU AATAAATAACGAGTGTGGTGGTG
PR-31985	YALI1_B05024g-DW forward	AGTGCAGGU GTGTCATTTGAATAGATACCATAC
PR-31986	YALI1_B05024g-DW reverse	CTTGAAGGAGCACCTTCAG
PR-31987	YALI1_B18845g-UP forward	CATGGCATGGCGTACAACTG
PR-31988	YALI1_B18845g-UP reverse	ATCGCACGU TTTGAAAGTTATTCAGATGACTG
PR-31989	YALI1_B18845g-DW forward	AGTGCAGGU GATTCCACTTGAGAGTGAATCAC
PR-31990	YALI1_B18845g-DW reverse	CGTCGGGACTGTGTTAGTAATC
PR-31991	YALI1_B18887g-UP forward	ACATTACTGGAAACCCCATCAC
PR-31992	YALI1_B18887g-UP reverse	ATCGCACGU GTTTTTATTTCTGGTGTGTAGGAG
PR-31993	YALI1_B18887g-DW forward	AGTGCAGGU GTGAGAGAGTTCAGTGCTGAG
PR-31994	YALI1_B18887g-DW reverse	CTGGAACGTCTCTGAGAACC
PR-31995	YALI1_B23300g-UP forward	TGACACAGCGACGATGTAATC
PR-31996	YALI1_B23300g-UP reverse	ATCGCACGU TGTGATAGGACTGTTGTTGAC
PR-31997	YALI1_B23300g-DW forward	AGTGCAGGU TCGGACCCGCAGAGCAAA
PR-31998	YALI1_B23300g-DW reverse	AGCAACTGTGTCTAACAAACAC
PR-31999	YALI1_D22997g-UP forward	GCTCATCGCCTTAGCCTAATC
PR-32000	YALI1_D22997g-UP reverse	ATCGCACGU GGAGGGTGGTTGGATCTAG
PR-32001	YALI1_D22997g-DW forward	AGTGCAGGU GAGGATGAACTAATTACTTTAGATTC
PR-32002	YALI1_D22997g-DW reverse	CGAGGAGGTTCTCCAGATCAC
PR-32003	YALI1_E23994g-UP forward	GAGGTTTCGAGAGCCTTGTTAG
PR-32004	YALI1_E23994g-UP reverse	ATCGCACGU GTTGTGATGGGGTGGGAATAG
PR-32005	YALI1_E23994g-DW forward	AGTGCAGGU CCCGCATCTATTGTATGTAT
PR-32006	YALI1_E23994g-DW reverse	AGTGGAGATTATCACCCAATGG
PR-32007	YALI1_E40502g-UP forward	TCCAGCCCATTGTTCGTGTG
PR-32008	YALI1_E40502g-UP reverse	ATCGCACGU CGCAAATGAAAGTGAATAGCG
PR-32009	YALI1_E40502g-DW forward	AGTGCAGGU GCAGATCGCTAGGGCCACTTCAAAA
PR-32010	YALI1_E40502g-DW reverse	GGAGGATCTCTGCTGTCTTCTACT
PR-32011	YALI1_F02592g-UP forward	CGAAATCTGGCTGTTTCCGTA
PR-32012	YALI1_F02592g-UP reverse	ATCGCACGU AAATACTATCACCCAAAAGAAGATCTAAC
PR-32013	YALI1_F02592g-DW forward	AGTGCAGGU TCTCATTATGTAACGTCATA
PR-32014	YALI1_F02592g-DW reverse	TGTCCACCTTCGTTGAAGTC
PR-32015	YALI1_F08075g-UP forward	TATGATTGCCAAGGCCAACAGG
PR-32016	YALI1_F08075g-UP reverse	ATCGCACGU GTTGGAGAGACCAAGAGACCGT
PR-32017	YALI1_F08075g-DW forward	AGTGCAGGU TACCCCATAGATATTTATTCAGATTC
PR-32018	YALI1_F08075g-DW reverse	AGTCTGTCAAGATGGAAGTGGAC
PR-32019	YALI1_F17788g-UP forward	GTACAAGTAGCTTGGAGATGGAC
PR-32020	YALI1_F17788g-UP reverse	ATCGCACGU GGGTAGCAATGGGCAGTGTA
PR-32021	YALI1_F17788g-DW forward	AGTGCAGGU TGTCGTTTCCACGAGCAAAAT
PR-32022	YALI1_F17788g-DW reverse	CAGGTCTGGAGCTTTATTAACCA
PR-32023	YALI1_F21504g-UP forward	CGGGTTACTTGGTTTGTAATCTG
PR-32024	YALI1_F21504g-UP reverse	ATCGCACGU TCTTGAGGAACATCGGATGAG
PR-32025	YALI1_F21504g-DW forward	AGTGCAGGU TAGTCAGTCACCCGTATTAAC
PR-32026	YALI1_F21504g-DW reverse	ACTTTGTGTGTTCTGACGGAG
PR-32308	YALI1_E25163g-UP forward	GACCCTGCTCGTATTCTGC
PR-32309	YALI1_E25163g-UP reverse	ATCGCACGU GGGAAGTGGGCTGGGGAG
PR-32310	YALI1_E25163g-DW forward	AGTGCAGGU GTGCCTTTGACCACCTAC
PR-32311	YALI1_E25163g-DW reverse	ACAGGACCAAAGTGTCGATTG
PR-32312	YALI1_E39796g-UP forward	CACTGGGTTGAGCGATCATC
PR-32313	YALI1_E39796g-UP reverse	ATCGCACGU GGCTGAGGTGTTAGGTGG
PR-32314	YALI1_E39796g-DW forward	AGTGCAGGU AAGGTCTCAGGGTATTTATG
PR-32315	YALI1_E39796g-DW reverse	CAGTAAATTGTCCGCCTCAACT
PR-32316	YALI1_F03075g-UP forward	CCTAGTTTGACGTCTAATACCCAA
PR-32317	YALI1_F03075g-UP reverse	ATCGCACGU GAAGTGGGATATATGAAAGGTG
PR-32318	YALI1_F03075g-DW forward	AGTGCAGGU ACGACAAAACAGTAACTAAC
PR-32319	YALI1_F03075g-DW reverse	TCAGTCACTGGGCCAGATG
PR-32831	gRNA_YALI1_B18845g sense (YarrowiaYali gRNA method)	CAGCAAATCGAATCCCAAGA GTTTTAGAGCT
PR-32832	gRNA_YALI1_B18845g antisense (YarrowiaYali gRNA method)	TCTTGGGATTCGATTTGCTG TAACCAACCT
PR-32833	gRNA_YALI1_B18887g sense (YarrowiaYali gRNA method)	GTAGTTTGTGAGATTCACAA GTTTTAGAGCT
PR-32834	gRNA_YALI1_B18887g antisense (YarrowiaYali gRNA method)	TTGTGAATCTCACAAACTAC TAACCAACCT
PR-34053	YALI1_B18845g-UP forward markerfree	CGTGCGAU GATTCCACTTGAGAGTGAATCAC
PR-34054	YALI1_B18887g-UP forward markerfree	CGTGCGAU GTGAGAGAGTTCAGTGCTGAG

## Sheet: BioBricks
Supplementary data 1
BioBrick	Description	Oligo Fwd	Oligo Rev	Template	Source
BB1635 (PrtRNA-Gly)	PrtRNA-Gly	PR-10607	PR-15788	pCfB4589	Holkenbrink et al. 2018
BB1636 (crRNA-TRPR)	crRNA-TRPR	PR-15789	PR-10604	pCfB4589	Holkenbrink et al. 2018
BB3855 (pCfB6682_backbone_USER_ready)	IntC_2 EasyCloneYali linearized vector	PR-23963	PR-23968	pCfB6682	Saez Saez et al. 2020
BB3856 (pCfB6371_backbone_USER_ready)	IntC_3 EasyCloneYali linearized vector	PR-23963	PR-23968	pCfB6371	Saez Saez et al. 2020
BB3857 (pCfB6684_backbone_USER_ready)	IntD_1 EasyCloneYali linearized vector	PR-23963	PR-23968	pCfB6684	Saez Saez et al. 2020
BB3908 (PrTEFin->_single)	Promoter of TEF1 (without linker) from Yarrowia lipolytica (W29)	PR-23995	PR-23967	pCfB8977	Saez Saez et al. 2020
BB3907 (<-PrGPD::PrTEFin->)	Fused promters of GPD and TEF1 (without linker) from Yarrowia lipolytica (W29)	PR-23965	PR-23967	pCfB8977	Saez Saez et al. 2020
BB4028 (pCfB6677_backbone_USER_ready)	IntE_1 EasyCloneYali linearized vector	PR-23963	PR-23968	pCfB6677	Saez Saez et al. 2020
BB4153 (pCfB6681_backbone_USER_ready)	IntE_3 EasyCloneYali linearized vector	PR-23963	PR-23968	pCfB6681	Saez Saez et al. 2020
BB4154 (pCfB6679_backbone_USER_ready)	IntE_4 EasyCloneYali linearized vector	PR-23963	PR-23968	pCfB6679	Saez Saez et al. 2020
BB4155 (pBP8009_backbone_USER_ready)	IntF_3 EasyCloneYali linearized vector	PR-23963	PR-23968	pBP8009	Saez Saez et al. 2020
BB4999 (AnTYH_Yl_W/O_ATG-U2)	Cytochrome P450 monooxygenase (TYH), Abronia nealleyi	PR-27826	PR-27827	Synthetic gene string	This study
BB5000 (BgDOD2_Yl-U1)	4,5 L-DOPA-extradiol-dioxygenase (DOD), Bougainvillea glabra	PR-27828	PR-27829	Synthetic gene string	This study
BB5001 (EvTYH_Yl_W/O_ATG-U2)	Cytochrome P450 monooxygenase (TYH), Ercilla volubilis	PR-27830	PR-27831	Synthetic gene string	This study
BB5048 (DbB5GT_Yl_W/O_ATG-U2)	Betanidin 5-O-glucosyltransferase (GT), Dorotheanthus bellidiformis	PR-27978	PR-27979	Synthetic gene string	This study
BB5049 (MjDOD_Yl-U1)	4,5 L-DOPA-extradiol-dioxygenase (DOD), Mirabilis jalapa	PR-27980	PR-27981	Synthetic gene string	This study
BB5050 (BvTyH_Yl_W/O_ATG-U2)	Cytochrome P450 monooxygenase (TYH), Beta vulgaris	PR-27982	PR-27983	Synthetic gene string	This study
BB5218 (BvSGT2_Yl_W/O_ATG-U2)	Betanidin 5-O-glucosyltransferase (GT), Beta vulgaris	PR-28834	PR-28835	Synthetic gene string	This study
BB5599 (YlAro1_W/O_ATG+Intron_removed_part1)	CDS upstream of intron in the pentafunctional AROM polypeptide from Yarrowia lipolytica (W29)	PR-29850	PR-29853	Yarrowia lipolytica (W29) gDNA	This study
BB5600 (YlAro1_W/O_ATG+Intron_removed_part2)	CDS downstream of intron in the pentafunctional AROM polypeptide from Yarrowia lipolytica (W29)	PR-29852	PR-29851	Yarrowia lipolytica (W29) gDNA	This study
BB5601 (YlAro2_W/O_ATG-U1)	Chorismate synthase from Yarrowia lipolytica (W29)	PR-29854	PR-29855	Yarrowia lipolytica (W29) gDNA	This study
BB5602 (YlAro2_W/O_ATG-U2)	Chorismate synthase from Yarrowia lipolytica (W29)	PR-29855	PR-29856	Yarrowia lipolytica (W29) gDNA	This study
BB5603 (YlAro3_U1)	3-deoxy-7-phosphoheptulonate synthase from Yarrowia lipolytica (W29)	PR-29857	PR-29858	Yarrowia lipolytica (W29) gDNA	This study
BB5604 (YlAro3_W/O_ATG-U2)	3-deoxy-7-phosphoheptulonate synthase from Yarrowia lipolytica (W29)	PR-29859	PR-29860	Yarrowia lipolytica (W29) gDNA	This study
BB5608 (YlAro1_W/O_ATG+Intron_removed-U2)	Pentafunctional AROM polypeptide from Yarrowia lipolytica (W29)	PR-29850	PR-29851	USER + T4 ligation mixture of BB5599, BB5600	This study
BB5817 (YlAro2_U1)	Chorismate synthase from Yarrowia lipolytica (W29)	PR-29854	PR-30468	Yarrowia lipolytica (W29) gDNA	This study
BB5893 (TPex20<-MjDOD_Yl<-PrGPD::PrTEFin->EvTYH_Yl->TLip2)	Betaxanthin (MjDOD-EvTYH) expression cassette	PR-25056	PR-27831	pCfB10626	This study
BB5894 (BvSGT2_YI_W/O_ATG-U1)	Betanidin 5-O-glucosyltransferase (GT), Beta vulgaris	PR-29863	PR-29970	Synthetic gene string	This study
BB5895 (TPex20<-YlAro3_U1-PrGPD::PrTEFin->YlAro1->TLip2)	Pentafunctional AROM polypeptide and 3-deoxy-7-phosphoheptulonate synthase from Yarrowia lipolytica (W29) expression cassette	PR-25056	PR-29851	pCfB11500	This study
BB5898 (PrTEFin_single-U1)	Promoter of TEF1 (without linker) targeting the EasyCloneYali USER site 1	PR-23967	PR-25055	pCfB8977	This study
BB5996 (4HPPD-UP)	~600 bp upstream of 4-hydroxyphenylpyruvate dioxygenase from Yarrowia lipolytica (W29)	PR-31410	PR-31419	Yarrowia lipolytica (W29) gDNA	This study
BB5997 (4HPPD-DW)	~600 bp downstream of 4-hydroxyphenylpyruvate dioxygenase from Yarrowia lipolytica (W29)	PR-31420	PR-31413	Yarrowia lipolytica (W29) gDNA	This study
BB5998 (HphSyn-Loxp-cassette)	Hygromycin cassette	PR-31421	PR-31422	pCfB5935 (pIntA-1-HphMx-TPex20-TLip2)	This study
BB5999 (4HPPD-HphSyn-LoxP)	4-hydroxyphenylpyruvate dioxygenase hygromycin disruption cassette	PR-31410	PR-31413	USER + T4 ligation mixture of BB5996, BB5997, BB5998	This study
BB6208 (YALI1_B05024g-UP)	~600 bp upstream of YALI1_B05024g from Yarrowia lipolytica (W29)	PR-31983	PR-31984	Yarrowia lipolytica (W29) gDNA	This study
BB6209 (YALI1_B05024g-DW)	~600 bp downstream of YALI1_B05024g from Yarrowia lipolytica (W29)	PR-31985	PR-31986	Yarrowia lipolytica (W29) gDNA	This study
BB6210 (YALI1_B18845g-UP)	~600 bp upstream of YALI1_B18845g from Yarrowia lipolytica (W29)	PR-31987	PR-31988	Yarrowia lipolytica (W29) gDNA	This study
BB6211 (YALI1_B18845g-DW)	~600 bp downstream of YALI1_B18845g from Yarrowia lipolytica (W29)	PR-31989	PR-31990	Yarrowia lipolytica (W29) gDNA	This study
BB6212 (YALI1_B18887g-UP)	~600 bp upstream of YALI1_B18887g from Yarrowia lipolytica (W29)	PR-31991	PR-31992	Yarrowia lipolytica (W29) gDNA	This study
BB6213 (YALI1_B18887g-DW)	~600 bp downstream of YALI1_B18887g from Yarrowia lipolytica (W29)	PR-31993	PR-31994	Yarrowia lipolytica (W29) gDNA	This study
BB6214 (YALI1_B23300g-UP)	~600 bp upstream of YALI1_B23300g from Yarrowia lipolytica (W29)	PR-31995	PR-31996	Yarrowia lipolytica (W29) gDNA	This study
BB6215 (YALI1_B23300g-DW)	~600 bp downstream of YALI1_B23300g from Yarrowia lipolytica (W29)	PR-31997	PR-31998	Yarrowia lipolytica (W29) gDNA	This study
BB6216 (YALI1_D22997g-UP)	~600 bp upstream of YALI1_D22997g from Yarrowia lipolytica (W29)	PR-31999	PR-32000	Yarrowia lipolytica (W29) gDNA	This study
BB6217 (YALI1_D22997g-DW)	~600 bp downstream of YALI1_D22997g from Yarrowia lipolytica (W29)	PR-32001	PR-32002	Yarrowia lipolytica (W29) gDNA	This study
BB6218 (YALI1_E23994g-UP)	~600 bp upstream of YALI1_E23994g from Yarrowia lipolytica (W29)	PR-32003	PR-32004	Yarrowia lipolytica (W29) gDNA	This study
BB6219 (YALI1_E23994g-DW)	~600 bp downstream of YALI1_E23994g from Yarrowia lipolytica (W29)	PR-32005	PR-32006	Yarrowia lipolytica (W29) gDNA	This study
BB6220 (YALI1_E40502g-UP)	~600 bp upstream of YALI1_E40502g from Yarrowia lipolytica (W29)	PR-32007	PR-32008	Yarrowia lipolytica (W29) gDNA	This study
BB6221 (YALI1_E40502g-DW)	~600 bp downstream of YALI1_E40502g from Yarrowia lipolytica (W29)	PR-32009	PR-32010	Yarrowia lipolytica (W29) gDNA	This study
BB6222 (YALI1_F02592g-UP)	~600 bp upstream of YALI1_F02592g from Yarrowia lipolytica (W29)	PR-32011	PR-32012	Yarrowia lipolytica (W29) gDNA	This study
BB6223 (YALI1_F02592g-DW)	~600 bp downstream of YALI1_F02592g from Yarrowia lipolytica (W29)	PR-32013	PR-32014	Yarrowia lipolytica (W29) gDNA	This study
BB6224 (YALI1_F08075g-UP)	~600 bp upstream of YALI1_F08075g from Yarrowia lipolytica (W29)	PR-32015	PR-32016	Yarrowia lipolytica (W29) gDNA	This study
BB6225 (YALI1_F08075g-DW)	~600 bp downstream of YALI1_F08075g from Yarrowia lipolytica (W29)	PR-32017	PR-32018	Yarrowia lipolytica (W29) gDNA	This study
BB6226 (YALI1_F17788g-UP)	~600 bp upstream of YALI1_F17788g from Yarrowia lipolytica (W29)	PR-32019	PR-32020	Yarrowia lipolytica (W29) gDNA	This study
BB6227 (YALI1_F17788g-DW)	~600 bp downstream of YALI1_F17788g from Yarrowia lipolytica (W29)	PR-32021	PR-32022	Yarrowia lipolytica (W29) gDNA	This study
BB6228 (YALI1_F21504g-UP)	~600 bp upstream of YALI1_F21504g from Yarrowia lipolytica (W29)	PR-32023	PR-32024	Yarrowia lipolytica (W29) gDNA	This study
BB6229 (YALI1_F21504g-DW)	~600 bp downstream of YALI1_F21504g from Yarrowia lipolytica (W29)	PR-32025	PR-32026	Yarrowia lipolytica (W29) gDNA	This study
BB6365 (YALI1_E25163g-UP)	~600 bp upstream of YALI1_E25163g from Yarrowia lipolytica (W29)	PR-32308	PR-32309	Yarrowia lipolytica (W29) gDNA	This study
BB6366 (YALI1_E25163g-DW)	~600 bp downstream of YALI1_E25163g from Yarrowia lipolytica (W29)	PR-32310	PR-32311	Yarrowia lipolytica (W29) gDNA	This study
BB6367 (YALI1_E39796g-UP)	~600 bp upstream of YALI1_E39796g from Yarrowia lipolytica (W29)	PR-32312	PR-32313	Yarrowia lipolytica (W29) gDNA	This study
BB6368 (YALI1_E39796g-DW)	~600 bp downstream of YALI1_E39796g from Yarrowia lipolytica (W29)	PR-32314	PR-32315	Yarrowia lipolytica (W29) gDNA	This study
BB6369 (YALI1_F03075g-UP)	~600 bp upstream of YALI1_F03075g from Yarrowia lipolytica (W29)	PR-32316	PR-32317	Yarrowia lipolytica (W29) gDNA	This study
BB6370 (YALI1_F03075g-DW)	~600 bp downstream of YALI1_F03075g from Yarrowia lipolytica (W29)	PR-32318	PR-32319	Yarrowia lipolytica (W29) gDNA	This study
BB6230 (YALI1_B05024g-HphSyn-LoxP)	YALI1_B05024g hygromycin disruption cassette	PR-31983	PR-31986	USER + T4 ligation mixture of BB5998, BB6208, BB6209	This study
BB6231 (YALI1_B18845g-HphSyn-LoxP)	YALI1_B18845g hygromycin disruption cassette	PR-31987	PR-31990	USER + T4 ligation mixture of BB5998, BB6210, BB6211	This study
BB6232 (YALI1_B18887g-HphSyn-LoxP)	YALI1_B18887g hygromycin disruption cassette	PR-31991	PR-31994	USER + T4 ligation mixture of BB5998, BB6212, BB6213	This study
BB6233 (YALI1_B23300g-HphSyn-LoxP)	YALI1_B23300g hygromycin disruption cassette	PR-31995	PR-31998	USER + T4 ligation mixture of BB5998, BB6214, BB6215	This study
BB6234 (YALI1_D22997g-HphSyn-LoxP)	YALI1_D22997g hygromycin disruption cassette	PR-31999	PR-32002	USER + T4 ligation mixture of BB5998, BB6216, BB6217	This study
BB6235 (YALI1_E23994g-HphSyn-LoxP)	YALI1_E23994g hygromycin disruption cassette	PR-32003	PR-32006	USER + T4 ligation mixture of BB5998, BB6218, BB6219	This study
BB6236 (YALI1_E40502g-HphSyn-LoxP)	YALI1_E40502g hygromycin disruption cassette	PR-32007	PR-32010	USER + T4 ligation mixture of BB5998, BB6220, BB6221	This study
BB6237 (YALI1_F02592g-HphSyn-LoxP)	YALI1_F02592g hygromycin disruption cassette	PR-32011	PR-32014	USER + T4 ligation mixture of BB5998, BB6222, BB6223	This study
BB6238 (YALI1_F08075g-HphSyn-LoxP)	YALI1_F08075g hygromycin disruption cassette	PR-32015	PR-32018	USER + T4 ligation mixture of BB5998, BB6224, BB6225	This study
BB6239 (YALI1_F17788g-HphSyn-LoxP)	YALI1_F17788g hygromycin disruption cassette	PR-32019	PR-32022	USER + T4 ligation mixture of BB5998, BB6226, BB6227	This study
BB6240 (YALI1_F21504g-HphSyn-LoxP)	YALI1_F21504g hygromycin disruption cassette	PR-32023	PR-32026	USER + T4 ligation mixture of BB5998, BB6228, BB6229	This study
BB6371 (YALI1_E25163g-HphSyn-LoxP)	YALI1_E25163g hygromycin disruption cassette	PR-32308	PR-32311	USER + T4 ligation mixture of BB5998, BB6365, BB6366	This study
BB6372 (YALI1_E39796g-HphSyn-LoxP)	YALI1_E39796g hygromycin disruption cassette	PR-32312	PR-32315	USER + T4 ligation mixture of BB5998, BB6367, BB6368	This study
BB6373 (YALI1_F03075g-HphSyn-LoxP)	YALI1_F03075g hygromycin disruption cassette	PR-32316	PR-32319	USER + T4 ligation mixture of BB5998, BB6369, BB6370	This study
BB7054 (YALI1_B18845g-DW)	~600 bp downstream of YALI1_B18845g from Yarrowia lipolytica (W29)	PR-34053	PR-31990	Yarrowia lipolytica (W29) gDNA	This study
BB7055 (YALI1_B18887g-DW)	~600 bp downstream of YALI1_B18887g from Yarrowia lipolytica (W29)	PR-34054	PR-31994	Yarrowia lipolytica (W29) gDNA	This study
BB7059 (KO-YALI1_B18845g-repair)	YALI1_B18845g markerfree disruption cassette	PR-31987	PR-31990	USER + T4 ligation mixture of BB6210, BB7054	This study
BB7060 (KO-YALI1_B18887g-repair)	YALI1_B18887g markerfree disruption cassette	PR-31991	PR-31994	USER + T4 ligation mixture of BB6212, BB7055	This study

## Sheet: Strains
Supplementary data 1
Strain	Parental strain	Added DNA element	Relevant genotype	Source
ST4842 (Yarrowia lipolytica Y-63746)	-	-	MATa	Cletus P. Kurtzman, NCAUR, ARS, USDA-->CBS
ST6512 (ku70, Cas9-DsdA)	ST4842	pCfB6364	MATa ku70∆::PrTEF1-Cas9-TTef12::PrGPD-DsdA-TLip2	Marella et al. 2020
ST11018 (ST6512 + BgDOD2-BvTYH)	ST6512	pCfB10622 (IntC_2-TPex20<-BgDOD2_Yl<-PrGPD::PrTEFint->BvCYP76ADW13L_Yl->TLip2)	MATa ku70∆::PrTEF1-Cas9-TTef12::PrGPD-DsdA-TLip2; IntC_2-TPex20<-BgDOD2_Yl<-PrGPD::PrTEFint->BvCYP76ADW13L_Yl->TLip2	This study
ST11019 (ST6512 + BgDOD2-EvTYH)	ST6512	pCfB10623 (IntC_2-TPex20<-BgDOD2_Yl<-PrGPD::PrTEFint->EvTYH_Yl->TLip2)	MATa ku70∆::PrTEF1-Cas9-TTef12::PrGPD-DsdA-TLip2; IntC_2-TPex20<-BgDOD2_Yl<-PrGPD::PrTEFint->EvTYH_Yl->TLip2	This study
ST11020 (ST6512 + BgDOD2-AnTYH)	ST6512	pCfB10621 (IntC_2-TPex20<-BgDOD2_Yl<-PrGPD::PrTEFint->AnTYH_Yl->TLip2)	MATa ku70∆::PrTEF1-Cas9-TTef12::PrGPD-DsdA-TLip2; IntC_2-TPex20<-BgDOD2_Yl<-PrGPD::PrTEFint->AnTYH_Yl->TLip2	This study
ST11021 (ST6512 + MjDOD-BvTYH)	ST6512	pCfB10625 (IntC_2-TPex20<-MjDOD_Yl<-PrGPD::PrTEFint->BvCYP76ADW13L_Yl->TLip2)	MATa ku70∆::PrTEF1-Cas9-TTef12::PrGPD-DsdA-TLip2; IntC_2-TPex20<-MjDOD_Yl<-PrGPD::PrTEFint->BvCYP76ADW13L_Yl->TLip2	This study
ST11022 (ST6512 + MjDOD-EvTYH)	ST6512	pCfB10626 ( IntC_2-TPex20<-MjDOD_Yl<-PrGPD::PrTEFint->EvTYH_Yl->TLip2)	MATa ku70∆::PrTEF1-Cas9-TTef12::PrGPD-DsdA-TLip2; IntC_2-TPex20<-MjDOD_Yl<-PrGPD::PrTEFint->EvTYH_Yl->TLip2	This study
ST11023 (ST6512 + MjDOD-AnTYH)	ST6512	pCfB10624 (IntC_2-TPex20<-MjDOD_Yl<-PrGPD::PrTEFint->AnTYH_Yl->TLip2)	MATa ku70∆::PrTEF1-Cas9-TTef12::PrGPD-DsdA-TLip2; IntC_2-TPex20<-MjDOD_Yl<-PrGPD::PrTEFint->AnTYH_Yl->TLip2	This study
ST11193 (ST11022 + BvSGT2)	ST11022	pCfB10607 (IntD_1-PrTEFint->BvSGT2_Yl->TLip2)	MATa ku70∆::PrTEF1-Cas9-TTef12::PrGPD-DsdA-TLip2; IntC_2-TPex20<-MjDOD_Yl<-PrGPD::PrTEFint->EvTYH_Yl->TLip2; IntD_1-PrTEFint->BvSGT2_Yl->TLip2	This study
ST11195 (ST11022 + DbB5GT)	ST11022	pCfB10627 (IntD_1-PrTEFint->DbB5GT_Yl->TLip2)	MATa ku70∆::PrTEF1-Cas9-TTef12::PrGPD-DsdA-TLip2; IntC_2-TPex20<-MjDOD_Yl<-PrGPD::PrTEFint->EvTYH_Yl->TLip2; IntD_1-PrTEFint->DbB5GT_Yl->TLip2	This study
ST11664 (ST11193 + YlAro7_G139S-YlAro4_K221L)	ST11193	pCfB8977 (Int E_1-tPex20<-YlARO7_G139S<-PrGPD::PrTEFin->YlARO4_K221L->tLip2)	MATa ku70∆::PrTEF1-Cas9-TTef12::PrGPD-DsdA-TLip2; IntC_2-TPex20<-MjDOD_Yl<-PrGPD::PrTEFint->EvTYH_Yl->TLip2; IntD_1-PrTEFint->BvSGT2_Yl->TLip2; IntE_1-TPex20<-YlARO7_G139S<-PrGPD::PrTEFin->YlARO4_K221L->TLip2	This study
ST11940 (ST11193 + MjDOD-EvTYH-BvSGT2)	ST11193	pCfB11113 (IntF_3-TPex20<-BvSGT2_Yl<-PrTEFin,<-TPex20<-MjDOD_Yl-PrGPD::PrTEFin->EvTYH_Yl->TLip2)	MATa ku70∆::PrTEF1-Cas9-TTef12::PrGPD-DsdA-TLip2; IntC_2-TPex20<-MjDOD_Yl<-PrGPD::PrTEFint->EvTYH_Yl->TLip2; IntD_1-PrTEFint->BvSGT2_Yl->TLip2; IntF_3-TPex20<-BvSGT2_Yl<-PrTEFin<-TPex20<-MjDOD_Yl-PrGPD::PrTEFin->EvTYH_Yl->TLip2	This study
ST11942 (ST11664 + MjDOD-EvTYH-BvSGT2)	ST11664	pCfB11113 (IntF_3-TPex20<-BvSGT2_Yl<-PrTEFin,<-TPex20<-MjDOD_Yl-PrGPD::PrTEFin->EvTYH_Yl->TLip2)	MATa ku70∆::PrTEF1-Cas9-TTef12::PrGPD-DsdA-TLip2; IntC_2-TPex20<-MjDOD_Yl<-PrGPD::PrTEFint->EvTYH_Yl->TLip2; IntD_1-PrTEFint->BvSGT2_Yl->TLip2; IntE_1-TPex20<-YlARO7_G139S<-PrGPD::PrTEFin->YlARO4_K221L->TLip2; IntF_3-TPex20<-BvSGT2_Yl<-PrTEFin<-TPex20<-MjDOD_Yl-PrGPD::PrTEFin->EvTYH_Yl->TLip2	This study
ST12310 (ST11942 + MjDOD-EvTYH-BvSGT2)	ST11942	pCfB11497 (IntE_3-TPex20<-BvSGT2_Yl<-PrTEFin,<-TPex20<-MjDOD_Yl-PrGPD::PrTEFin->EvTYH_Yl->TLip2)	MATa ku70∆::PrTEF1-Cas9-TTef12::PrGPD-DsdA-TLip2; IntC_2-TPex20<-MjDOD_Yl<-PrGPD::PrTEFint->EvTYH_Yl->TLip2; IntD_1-PrTEFint->BvSGT2_Yl->TLip2; IntE_1-TPex20<-YlARO7_G139S<-PrGPD::PrTEFin->YlARO4_K221L->TLip2; IntF_3-TPex20<-BvSGT2_Yl<-PrTEFin<-TPex20<-MjDOD_Yl-PrGPD::PrTEFin->EvTYH_Yl->TLip2; IntE_3-TPex20<-BvSGT2_Yl<-PrTEFin,<-TPex20<-MjDOD_Yl-PrGPD::PrTEFin->EvTYH_Yl->TLip2	This study
ST12311 (ST11942 + YlAro1)	ST11942	pCfB11498 (IntC_3-TPex20-PrTEFin->YlAro1->TLip2)	MATa ku70∆::PrTEF1-Cas9-TTef12::PrGPD-DsdA-TLip2; IntC_2-TPex20<-MjDOD_Yl<-PrGPD::PrTEFint->EvTYH_Yl->TLip2; IntD_1-PrTEFint->BvSGT2_Yl->TLip2; IntE_1-TPex20<-YlARO7_G139S<-PrGPD::PrTEFin->YlARO4_K221L->TLip2; IntF_3-TPex20<-BvSGT2_Yl<-PrTEFin<-TPex20<-MjDOD_Yl-PrGPD::PrTEFin->EvTYH_Yl->TLip2; IntC_3-TPex20-PrTEFin->YlAro1->TLip2	This study
ST12312 (ST11942 + YlAro2)	ST11942	pCfB11499 (IntC_3-TPex20-PrTEFin->YlAro2->TLip2)	MATa ku70∆::PrTEF1-Cas9-TTef12::PrGPD-DsdA-TLip2; IntC_2-TPex20<-MjDOD_Yl<-PrGPD::PrTEFint->EvTYH_Yl->TLip2; IntD_1-PrTEFint->BvSGT2_Yl->TLip2; IntE_1-TPex20<-YlARO7_G139S<-PrGPD::PrTEFin->YlARO4_K221L->TLip2; IntF_3-TPex20<-BvSGT2_Yl<-PrTEFin<-TPex20<-MjDOD_Yl-PrGPD::PrTEFin->EvTYH_Yl->TLip2; IntC_3-TPex20-PrTEFin->YlAro2->TLip2	This study
ST12313 (ST11942 + YlAro3)	ST11942	pCfB11112 (IntC_3-TPex20-PrTEFin->YlAro3->TLip2)	MATa ku70∆::PrTEF1-Cas9-TTef12::PrGPD-DsdA-TLip2; IntC_2-TPex20<-MjDOD_Yl<-PrGPD::PrTEFint->EvTYH_Yl->TLip2; IntD_1-PrTEFint->BvSGT2_Yl->TLip2; IntE_1-TPex20<-YlARO7_G139S<-PrGPD::PrTEFin->YlARO4_K221L->TLip2; IntF_3-TPex20<-BvSGT2_Yl<-PrTEFin<-TPex20<-MjDOD_Yl-PrGPD::PrTEFin->EvTYH_Yl->TLip2; IntC_3-TPex20-PrTEFin->YlAro3->TLip2	This study
ST12314 (ST11942 + YlAro1-YlAro3)	ST11942	pCfB11500 (IntC_3-TPex20<-YlAro3_U1-PrGPD::PrTEFin->YlAro1-TLip2)	MATa ku70∆::PrTEF1-Cas9-TTef12::PrGPD-DsdA-TLip2; IntC_2-TPex20<-MjDOD_Yl<-PrGPD::PrTEFint->EvTYH_Yl->TLip2; IntD_1-PrTEFint->BvSGT2_Yl->TLip2; IntE_1-TPex20<-YlARO7_G139S<-PrGPD::PrTEFin->YlARO4_K221L->TLip2; IntF_3-TPex20<-BvSGT2_Yl<-PrTEFin<-TPex20<-MjDOD_Yl-PrGPD::PrTEFin->EvTYH_Yl->TLip2; IntC_3-TPex20<-YlAro3_U1-PrGPD::PrTEFin->YlAro1-TLip2	This study
ST12315 (ST11942 + YlAro2-YlAro3)	ST11942	pCfB11501 (IntC_3-TPex20<-YlAro3_U1-PrGPD::PrTEFin->YlAro2-TLip2)	MATa ku70∆::PrTEF1-Cas9-TTef12::PrGPD-DsdA-TLip2; IntC_2-TPex20<-MjDOD_Yl<-PrGPD::PrTEFint->EvTYH_Yl->TLip2; IntD_1-PrTEFint->BvSGT2_Yl->TLip2; IntE_1-TPex20<-YlARO7_G139S<-PrGPD::PrTEFin->YlARO4_K221L->TLip2; IntF_3-TPex20<-BvSGT2_Yl<-PrTEFin<-TPex20<-MjDOD_Yl-PrGPD::PrTEFin->EvTYH_Yl->TLip2; IntC_3-TPex20<-YlAro3_U1-PrGPD::PrTEFin->YlAro2-TLip2	This study
ST12316 (ST11942 + YlAro1-YlAro2)	ST11942	pCfB11502 (IntC_3-TPex20<-YlAro2_U1-PrGPD::PrTEFin->YlAro1-TLip2)	MATa ku70∆::PrTEF1-Cas9-TTef12::PrGPD-DsdA-TLip2; IntC_2-TPex20<-MjDOD_Yl<-PrGPD::PrTEFint->EvTYH_Yl->TLip2; IntD_1-PrTEFint->BvSGT2_Yl->TLip2; IntE_1-TPex20<-YlARO7_G139S<-PrGPD::PrTEFin->YlARO4_K221L->TLip2; IntF_3-TPex20<-BvSGT2_Yl<-PrTEFin<-TPex20<-MjDOD_Yl-PrGPD::PrTEFin->EvTYH_Yl->TLip2; IntC_3-TPex20<-YlAro2_U1-PrGPD::PrTEFin->YlAro1-TLip2	This study
ST12317 (ST11942 + YlAro1-YlAro2-YlAro3)	ST11942	pCfB11503 (IntC_3-TLip2<-YlAro1<-PrTEFin::PrGPD->YlAro3->TPex20->PrTEFin->YlAro2->TPex20)	MATa ku70∆::PrTEF1-Cas9-TTef12::PrGPD-DsdA-TLip2; IntC_2-TPex20<-MjDOD_Yl<-PrGPD::PrTEFint->EvTYH_Yl->TLip2; IntD_1-PrTEFint->BvSGT2_Yl->TLip2; IntE_1-TPex20<-YlARO7_G139S<-PrGPD::PrTEFin->YlARO4_K221L->TLip2; IntF_3-TPex20<-BvSGT2_Yl<-PrTEFin<-TPex20<-MjDOD_Yl-PrGPD::PrTEFin->EvTYH_Yl->TLip2; IntC_3-TLip2<-YlAro1<-PrTEFin::PrGPD->YlAro3->TPex20->PrTEFin->YlAro2->TPex20	This study
ST12366 (ST12310 + MjDOD-EvTYH-BvSGT2)	ST12310	pCfB11611 (IntE_4-TPex20<-BvSGT2_Yl<-PrTEFin,<-TPex20<-MjDOD_Yl-PrGPD::PrTEFin->EvTYH_Yl->TLip2)	MATa ku70∆::PrTEF1-Cas9-TTef12::PrGPD-DsdA-TLip2; IntC_2-TPex20<-MjDOD_Yl<-PrGPD::PrTEFint->EvTYH_Yl->TLip2; IntD_1-PrTEFint->BvSGT2_Yl->TLip2; IntE_1-TPex20<-YlARO7_G139S<-PrGPD::PrTEFin->YlARO4_K221L->TLip2; IntF_3-TPex20<-BvSGT2_Yl<-PrTEFin<-TPex20<-MjDOD_Yl-PrGPD::PrTEFin->EvTYH_Yl->TLip2; IntE_3-TPex20<-BvSGT2_Yl<-PrTEFin,<-TPex20<-MjDOD_Yl-PrGPD::PrTEFin->EvTYH_Yl->TLip2; IntE_4-TPex20<-BvS…	This study
ST12376 (ST12310 + ∆4hppd)	ST12310	BB5999 (4HPPD-HphSyn-LoxP)	MATa ku70∆::PrTEF1-Cas9-TTef12::PrGPD-DsdA-TLip2; IntC_2-TPex20<-MjDOD_Yl<-PrGPD::PrTEFint->EvTYH_Yl->TLip2; IntD_1-PrTEFint->BvSGT2_Yl->TLip2; IntE_1-TPex20<-YlARO7_G139S<-PrGPD::PrTEFin->YlARO4_K221L->TLip2; IntF_3-TPex20<-BvSGT2_Yl<-PrTEFin<-TPex20<-MjDOD_Yl-PrGPD::PrTEFin->EvTYH_Yl->TLip2; IntE_3-TPex20<-BvSGT2_Yl<-PrTEFin,<-TPex20<-MjDOD_Yl-PrGPD::PrTEFin->EvTYH_Yl->TLip2; ∆4hppd	This study
ST13982 (ST6512 + ∆YALI1_B05024g)	ST6512	BB6230 (YALI1_B05024g-HphSyn-LoxP)	MATa ku70∆::PrTEF1-Cas9-TTef12::PrGPD-DsdA-TLip2; ∆YALI1_B05024g	This study
ST13983 (ST6512 + ∆YALI1_B18845g)	ST6512	BB6231 (YALI1_B18845g-HphSyn-LoxP)	MATa ku70∆::PrTEF1-Cas9-TTef12::PrGPD-DsdA-TLip2; ∆YALI1_B18845g	This study
ST13984 (ST6512 + ∆YALI1_B18887g)	ST6512	BB6232 (YALI1_B18887g-HphSyn-LoxP)	MATa ku70∆::PrTEF1-Cas9-TTef12::PrGPD-DsdA-TLip2; ∆YALI1_B18887g	This study
ST13985 (ST6512 + ∆YALI1_B23300g)	ST6512	BB6233 (YALI1_B23300g-HphSyn-LoxP)	MATa ku70∆::PrTEF1-Cas9-TTef12::PrGPD-DsdA-TLip2; ∆YALI1_B23300g	This study
ST13986 (ST6512 + ∆YALI1_D22997g)	ST6512	BB6234 (YALI1_D22997g-HphSyn-LoxP)	MATa ku70∆::PrTEF1-Cas9-TTef12::PrGPD-DsdA-TLip2; ∆YALI1_D22997g	This study
ST13987 (ST6512 + ∆YALI1_E23994g)	ST6512	BB6235 (YALI1_E23994g-HphSyn-LoxP)	MATa ku70∆::PrTEF1-Cas9-TTef12::PrGPD-DsdA-TLip2; ∆YALI1_E23994g	This study
ST13988 (ST6512 + ∆YALI1_E40502g)	ST6512	BB6236 (YALI1_E40502g-HphSyn-LoxP)	MATa ku70∆::PrTEF1-Cas9-TTef12::PrGPD-DsdA-TLip2; ∆YALI1_E40502g	This study
ST13989 (ST6512 + ∆YALI1_F02592g)	ST6512	BB6237 (YALI1_F02592g-HphSyn-LoxP)	MATa ku70∆::PrTEF1-Cas9-TTef12::PrGPD-DsdA-TLip2; ∆YALI1_F02592g	This study
ST13990 (ST6512 + ∆YALI1_F08075g)	ST6512	BB6238 (YALI1_F08075g-HphSyn-LoxP)	MATa ku70∆::PrTEF1-Cas9-TTef12::PrGPD-DsdA-TLip2; ∆YALI1_F08075g	This study
ST13991 (ST6512 + ∆YALI1_F17788g)	ST6512	BB6239 (YALI1_F17788g-HphSyn-LoxP)	MATa ku70∆::PrTEF1-Cas9-TTef12::PrGPD-DsdA-TLip2; ∆YALI1_F17788g	This study
ST13992 (ST6512 + ∆YALI1_F21504g)	ST6512	BB6240 (YALI1_F21504g-HphSyn-LoxP)	MATa ku70∆::PrTEF1-Cas9-TTef12::PrGPD-DsdA-TLip2; ∆YALI1_F21504g	This study
ST13993 (ST6512 + ∆YALI1_E25163g)	ST6512	BB6371 (YALI1_E25163g-HphSyn-LoxP)	MATa ku70∆::PrTEF1-Cas9-TTef12::PrGPD-DsdA-TLip2; ∆YALI1_E25163g	This study
ST13994 (ST6512 + ∆YALI1_E39796g)	ST6512	BB6372 (YALI1_E39796g-HphSyn-LoxP)	MATa ku70∆::PrTEF1-Cas9-TTef12::PrGPD-DsdA-TLip2; ∆YALI1_E39796g	This study
ST13995 (ST6512 + ∆YALI1_F03075g)	ST6512	BB6373 (YALI1_F03075g-HphSyn-LoxP)	MATa ku70∆::PrTEF1-Cas9-TTef12::PrGPD-DsdA-TLip2; ∆YALI1_F03075g	This study
ST14283 (ST12376 + ∆YALI1_B18845g)	ST12376	BB7059 (KO-YALI1_B18845g-repair)	MATa ku70∆::PrTEF1-Cas9-TTef12::PrGPD-DsdA-TLip2; IntC_2-TPex20<-MjDOD_Yl<-PrGPD::PrTEFint->EvTYH_Yl->TLip2; IntD_1-PrTEFint->BvSGT2_Yl->TLip2; IntE_1-TPex20<-YlARO7_G139S<-PrGPD::PrTEFin->YlARO4_K221L->TLip2; IntF_3-TPex20<-BvSGT2_Yl<-PrTEFin<-TPex20<-MjDOD_Yl-PrGPD::PrTEFin->EvTYH_Yl->TLip2; IntE_3-TPex20<-BvSGT2_Yl<-PrTEFin,<-TPex20<-MjDOD_Yl-PrGPD::PrTEFin->EvTYH_Yl->TLip2; ∆4hppd; ∆YALI1_B18…	This study
ST14284 (ST14283 + ∆YALI1_B18887g)	ST14283	BB7060 (KO-YALI1_B18887g-repair)	MATa ku70∆::PrTEF1-Cas9-TTef12::PrGPD-DsdA-TLip2; IntC_2-TPex20<-MjDOD_Yl<-PrGPD::PrTEFint->EvTYH_Yl->TLip2; IntD_1-PrTEFint->BvSGT2_Yl->TLip2; IntE_1-TPex20<-YlARO7_G139S<-PrGPD::PrTEFin->YlARO4_K221L->TLip2; IntF_3-TPex20<-BvSGT2_Yl<-PrTEFin<-TPex20<-MjDOD_Yl-PrGPD::PrTEFin->EvTYH_Yl->TLip2; IntE_3-TPex20<-BvSGT2_Yl<-PrTEFin,<-TPex20<-MjDOD_Yl-PrGPD::PrTEFin->EvTYH_Yl->TLip2; ∆4hppd; ∆YALI1_B18…	This study

## Sheet: Plasmids
Supplementary data 1
Plasmid	Parent plasmid; BioBricks	Relevant characteristics	Source
Templates for PCR amplification
pCfB3405	BB1135, BB1039	pORI1001-Nat-CEN1-USER	Holkenbrink et al. 2018
pCfB8977	pCfB6677; BB4034 (YlARO7G139S-U1), BB3907 (<-PrGPD::PrTEFin->), BB4031 (YlARO4K221L_W/O_ATG-U2)	Int E_1-tPex20<-YlARO7_G139S<-PrGPD::PrTEFin->YlARO4_K221L->tLip2	Saez Saez et al. 2020
Intermediate vectors
pCfB6371	-	pIntC_3-TPex20-TLip2	Holkenbrink et al. 2018
pCfB6677	-	pIntE_1-TPex20-TLip2	Holkenbrink et al. 2018
pCfB6679	-	pIntE_4-TPex20-TLip2	Holkenbrink et al. 2018
pCfB6681	-	pIntE_3-TPex20-TLip2	Holkenbrink et al. 2018
pCfB6682	-	pIntC_2-TPex20-TLip2	Holkenbrink et al. 2018
pCfB6684	-	pIntD_1-TPex20-TLip2	Holkenbrink et al. 2018
pBP8009	-	pIntF_3-TPex20-TLip2	Dr. Kanchana R Kildegaard (Biophero ApS, Denmark)
gRNA helper vectors
pCfB6627	-	pNat-YLgRNA2_IntC_2	Holkenbrink et al. 2018
pCfB6630	-	pNat-YLgRNA3_IntC_3	Holkenbrink et al. 2018
pCfB6631	-	pNat-YLgRNA2_IntD_1	Holkenbrink et al. 2018
pCfB6633	-	pNat-YLgRNA2_IntE_1	Holkenbrink et al. 2018
pCfB6637	-	pNat-YLgRNA3_IntE_3	Holkenbrink et al. 2018
pCfB6638	-	pNat-YLgRNA2_IntE_4	Holkenbrink et al. 2018
pBP8003	-	pNat-YLgRNA4-IntF_3	Dr. Kanchana R. Kildegaard (Biophero ApS, Denmark)
pCfB12395	BB1635, BB1636, pCfB3405, PR-32831, PR-32832	pNAT-YALI1_B18845g-KO	This study
pCfB12396	BB1635, BB1636, pCfB3405, PR-32833, PR-32834	pNAT-YALI1_B18887g-KO	This study
Yeast genome integration vectors
pCfB6364	-	ku70∆::PrTEF1-Cas9-TTef12::PrGPD-DsdA-TLip2	Marella et al. 2020
pCfB8977	-	IntE_1-TPex20<-YlARO7_G139S<-PrGPD::PrTEFin->YlARO4_K221L->TLip2	Saez Saez et al. 2020
pCfB10607	pCfB6684; BB3908 (PrTEFin->_single), BB5218 (BvSGT2_Yl_W/O_ATG-U2)	IntD_1-PrTEFint->BvSGT2_Yl->TLip2	This study
pCfB10621	pCfB6682; BB5000 (BgDOD2_Yl-U1), BB3907 (<-PrGPD::PrTEFin->), BB4999 (AnTYH_Yl_W/O_ATG-U2)	IntC_2-TPex20<-BgDOD2_Yl<-PrGPD::PrTEFin->AnTYH_Yl->TLip2	This study
pCfB10622	pCfB6682; BB5000 (BgDOD2_Yl-U1), BB3907 (<-PrGPD::PrTEFin->), BB5050 (BvTyH_Yl_W/O_ATG-U2)	IntC_2-TPex20<-BgDOD2_Yl<-PrGPD::PrTEFin->BvTYH/BvCYP76ADW13L_Yl->TLip2	This study
pCfB10623	pCfB6682; BB5000 (BgDOD2_Yl-U1), BB3907 (<-PrGPD::PrTEFin->), BB5001 (EvTYH_Yl_W/O_ATG-U2)	IntC_2-TPex20<-BgDOD2_Yl<-PrGPD::PrTEFin->EvTYH_Yl->TLip2	This study
pCfB10624	pCfB6682; BB5049 (MjDOD_Yl-U1), BB3907 (<-PrGPD::PrTEFin->), BB4999 (AnTYH_Yl_W/O_ATG-U2)	IntC_2-TPex20<-MjDOD_Yl<-PrGPD::PrTEFin->AnTYH_Yl->TLip2	This study
pCfB10625	pCfB6682; BB5049 (MjDOD_Yl-U1), BB3907 (<-PrGPD::PrTEFin->), BB5050 (BvTyH_W/O_ATG-U2)	IntC_2-TPex20<-MjDOD_Yl<-PrGPD::PrTEFin->BvTYH/BvCYP76ADW13L_Yl->TLip2	This study
pCfB10626	pCfB6682; BB5049 (MjDOD_Yl-U1), BB3907 (<-PrGPD::PrTEFin->), BB5001 (Yl_EvTYH_W/O_ATG-U2)	IntC_2-TPex20<-MjDOD_Yl<-PrGPD::PrTEFin->EvTYH_Yl->TLip2	This study
pCfB10627	pCfB6684; BB3908 (PrTEFin->_single), BB5048 (DbB5GT_Yl_W/O_ATG-U2)	IntD_1-PrTEFint->DbB5GT_Yl->TLip2	This study
pCfB11112	pCfB6371; BB3908 (PrTEFin->_single), BB5604 (YlAro3_W/O_ATG-U2)	IntC_3-TPex20-PrTEFin->YlAro3->TLip2	This study
pCfB11113	pBP8009; BB5894 (BvSGT2_YI_W/O_ATG-U1), BB5898 (PrTEFin_single-U1), BB5893 (TPex20<-MjDOD_Yl<-PrGPD::PrTEFin->EvTYH_Yl->TLip2)	IntF_3-TPex20<-BvSGT2_Yl<-PrTEFin, <-TPex20<-MjDOD_Yl-PrGPD::PrTEFin->EvTYH_Yl->TLip2	This study
pCfB11497	pCfB6681; BB5894 (BvSGT2_YI_W/O_ATG-U1), BB5898 (PrTEFin_single-U1), BB5893 (TPex20<-MjDOD_Yl<-PrGPD::PrTEFin->EvTYH_Yl->TLip2)	IntE_3-TPex20<-BvSGT2_Yl<-PrTEFin, <-TPex20<-MjDOD_Yl-PrGPD::PrTEFin->EvTYH_Yl->TLip2	This study
pCfB11498	pCfB6371; BB3908 (PrTEFin->_single), BB5608 (YlAro1_W/O_ATG+Intron_removed-U2)	IntC_3-TPex20-PrTEFin->YlAro1->TLip2	This study
pCfB11499	pCfB6371; BB3908 (PrTEFin->_single), BB5602 (YlAro2_W/O_ATG-U2)	IntC_3-TPex20-PrTEFin->YlAro2->TLip2	This study
pCfB11500	pCfB6371; BB5603 (YlAro3_U1), BB3907 (<-PrGPD::PrTEFin->), BB5608 (YlAro1_W/O_ATG+Intron_removed-U2)	IntC_3-TPex20<-YlAro3_U1-PrGPD::PrTEFin->YlAro1-TLip2	This study
pCfB11501	pCfB6371; BB5603 (YlAro3_U1), BB3907 (<-PrGPD::PrTEFin->), BB5602 (YlAro2_W/O_ATG-U2)	IntC_3-TPex20<-YlAro3_U1-PrGPD::PrTEFin->YlAro2-TLip2	This study
pCfB11502	pCfB6371; BB5817 (YlAro2_U1), BB3907 (<-PrGPD::PrTEFin->), BB5608 (YlAro1_W/O_ATG+Intron_removed-U2)	IntC_3-TPex20<-YlAro2_U1-PrGPD::PrTEFin->YlAro1-TLip2	This study
pCfB11503	pCfB6371; BB5895 (TPex20<-YlAro3_U1-PrGPD::PrTEFin->YlAro1->TLip2), BB5898 (PrTEFin_single-U1), BB5601 (YlAro2_W/O_ATG-U1)	IntC_3-TLip2<-YlAro1<-PrTEFin::PrGPD->YlAro3->TPex20->, PrTEFin->YlAro2->TPex20	This study
pCfB11611	pCfB6679; BB5894 (BvSGT2_YI_W/O_ATG-U1, BB5898 (PrTEFin_single-U1), BB5893 (TPex20<-MjDOD_Yl<-PrGPD::PrTEFin->EvTYH_Yl->TLip2)	IntE_4-TPex20<-BvSGT2_Yl<-PrTEFin,<-TPex20<-MjDOD_Yl-PrGPD::PrTEFin->EvTYH_Yl->TLip2	This study

## Sheet: References
Supplementary data 1
Dr. Kanchana R Kildegaard (Biophero ApS, Denmark)	Unpublished, please contact: irbo@biosustain.dtu.dk
Holkenbrink et al. 2018	EasyCloneYALI: CRISPR/Cas9-Based Synthetic Toolbox for Engineering of the Yeast Yarrowia lipolytica. Biotechnol. J. 13, 1700543 (2018).
Saez Saez et al. 2020	Engineering the oleaginous yeast Yarrowia lipolytica for high-level resveratrol production. Metab. Eng. 62, 51–61 (2020).
Marella et al. 2020	A single-host fermentation process for the production of flavor lactones from non-hydroxylated fatty acids. Metab. Eng. 61, 427–436 (2020).
