# Supplementary material for: Beet red food colourant can be produced more sustainably with engineered Yarrowia lipolytica
Source: Nat Microbiol. 2023 Nov 29;8(12):2290–303. doi: 10.1038/s41564-023-01517-5 (PMC10686825; doi:10.1038/s41564-023-01517-5)
Supplement: Supplementary file 5 — Emission inventory collected from the Ecoinvent 3.8 database. [file 41564_2023_1517_MOESM5_ESM.xlsx]

## Sheet: Emissions inventory
Supplementary data 3
-- Emissions inventory collected from the EcoInvent database 3.8 (base case; plant location: Germany / DE) --
SimaPro 9.3.0.3	Inventory	Date:	2023-09-13	Time:	14:15:36.577000
Project	Bio-based products
Calculation:	Compare
Results:	Inventory
Product 1:	1 p E162 {DE}, betanin 0.4%, extraction from beet (of project Bio-based products)
Product 2:	1 p E162 {DE}, betanin 0.4%, fermentation glucose (of project Bio-based products)
Product 3:	1 p E162 {DE}, betanin 0.4%, fermentation glycerol (of project Bio-based products)
Product 4:	1 p E162 {DE}, betanin 0.4%, fermentation molasses (of project Bio-based products)
Product 5:	1 p E162 {DE}, betanin 0.4%, fermentation sucrose (of project Bio-based products)
Method:	ReCiPe 2016 Midpoint (H) V1.06 / World (2010) H
Indicator:	Inventory
Compartment:	All compartments
Per sub-compartment:	No
Default units:	No
Exclude infrastructure processes:	No
Exclude long-term emissions:	No
Sorted on item:	Substance
Sort order:	Ascending
No	Substance	Compartment	Unit	E162 {DE}, betanin 0.4%, extraction from beet	E162 {DE}, betanin 0.4%, fermentation glucose	E162 {DE}, betanin 0.4%, fermentation glycerol	E162 {DE}, betanin 0.4%, fermentation molasses	E162 {DE}, betanin 0.4%, fermentation sucrose
1	1-Butanol	Air	µg	3.63126	4.88175	3.05612	4.77969	4.84422
2	1-Butanol	Water	µg	51.864	31.8762	29.0735	33.3351	34.7133
3	1-Pentanol	Air	µg	14.9448	3.22257	2.35341	3.33756	3.76654
4	1-Pentanol	Water	µg	35.8679	7.73427	5.64826	8.01023	9.03979
5	1-Pentene	Air	µg	11.3609	2.45917	1.80696	2.54618	2.87093
6	1-Pentene	Water	µg	27.1048	5.84466	4.2683	6.0532	6.83123
7	1-Propanol	Air	µg	22.1765	33.5289	21.355	33.1447	33.5395
8	1-Propanol	Water	µg	5.87044	12.2485	6.74268	11.8963	11.9885
9	1,3-Dioxolan-2-one	Water	µg	60.8141	25.0077	24.1836	27.2276	28.4488
10	1,4-Butanediol	Air	µg	3.88129	4.17964	2.36184	4.11854	4.19474
11	1,4-Butanediol	Water	µg	8.92697	9.61317	5.43223	9.47265	9.64791
12	2-Aminopropanol	Air	µg	1.57073	3.21055	33.1039	3.24862	3.27067
13	2-Aminopropanol	Water	µg	3.77858	7.72229	79.4559	7.81793	7.87085
14	2-Butene, 2-methyl-	Air	ng	2.3263	0.498937	0.482748	0.516788	0.583063
15	2-Butene, 2-methyl-	Water	ng	5.5832	1.19747	1.15861	1.24031	1.39937
16	2-Methyl-1-propanol	Air	µg	15.8127	9.50531	6.36297	9.51548	9.92497
17	2-Methyl-1-propanol	Water	µg	37.95	22.8124	15.2709	22.8368	23.8195
18	2-Methyl-4-chlorophenoxyacetic acid	Air	pg	0.000252751	0.000108268	0.000110411	0.000129185	0.000131405
19	2-Methyl-4-chlorophenoxyacetic acid	Water	pg	0.000561437	0.000240365	0.000245196	0.000286726	0.000291655
20	2-Methyl-4-chlorophenoxyacetic acid	Soil	ng	5.74328	2.44845	2.50352	2.9145	2.9648
21	2-Nitrobenzoic acid	Air	µg	3.13408	6.46595	3.67908	6.24817	6.30161
22	2-Propanol	Air	mg	2.72758	1.21648	1.45488	1.29639	1.35483
23	2-Propanol	Water	µg	883.176	729.799	259.386	691.537	715.905
24	2,4-D	Air	ng	273.427	130.475	178.163	146.46	152.861
25	2,4-D	Soil	mg	0.856148	1.49878	0.694466	1.8926	1.89572
26	2,4-D ester	Air	pg	0.000139859	5.34214e-05	5.81357e-05	5.98711e-05	6.10214e-05
27	2,4-D ester	Water	pg	0.000385218	0.000166048	0.00016875	0.000198748	0.000202144
28	2,4-D ester	Soil	pg	0.0124156	0.00534599	0.00543619	0.00639534	0.00650472
29	2,4-D, dimethylamine salt	Air	pg	8.17597e-05	3.48073e-05	3.56174e-05	4.14038e-05	4.21193e-05
30	2,4-D, dimethylamine salt	Water	pg	0.000434497	0.000184408	0.000189022	0.000219013	0.000222809
31	2,4-D, dimethylamine salt	Soil	pg	0.0139122	0.00590479	0.00605242	0.00701302	0.00713455
32	4-Methyl-2-pentanol	Water	ng	11.9665	6.03386	9.01659	6.46275	7.61127
33	4-Methyl-2-pentanone	Air	ng	338.744	170.829	255.33	182.972	215.512
34	4-Methyl-2-pentanone	Water	µg	4.36935	1.55535	2.39374	1.61771	1.8534
35	Abamectin	Soil	ng	13.2461	5.03747	6.42001	5.22572	5.52276
36	Acenaphthene	Air	ng	258.091	86.9348	134.243	102.688	109.385
37	Acenaphthene	Water	ng	195.61	89.8509	148.101	100.865	103.093
38	Acenaphthylene	Air	ng	86.1871	44.7316	67.0007	57.6482	61.7502
39	Acenaphthylene	Water	ng	9.76678	4.49636	7.54693	5.08295	5.19486
40	Acephate	Air	ng	29.0636	13.8687	18.9377	15.5678	16.2482
41	Acephate	Soil	µg	98.7447	28.6823	32.9321	27.5802	30.5638
42	Acetaldehyde	Air	mg	8.19436	2.90012	3.14349	3.15881	3.52255
43	Acetaldehyde	Water	mg	1.01959	0.712536	0.714107	0.744503	0.765892
44	Acetamide	Air	ng	7.15446	3.41401	4.6618	3.83226	3.99975
45	Acetamide	Soil	µg	256.205	488.011	219.149	619.072	619.072
46	Acetamiprid	Soil	ng	75.0899	28.5566	36.3939	29.6237	31.3076
47	Acetic acid	Air	mg	15.9659	10.0004	11.1166	11.5732	11.6907
48	Acetic acid	Water	mg	11.9167	5.93404	5.64264	6.49745	6.73842
49	Acetochlor	Soil	mg	53.8476	104.118	46.2406	130.625	130.625
50	Acetone	Air	mg	5.69342	2.96561	3.13377	3.3913	3.42924
51	Acetone	Water	µg	396.634	372.701	448.479	433.486	440.51
52	Acetonitrile	Air	µg	217.327	319.369	157.021	399.475	401.494
53	Acetonitrile	Water	µg	1.03193	2.12688	1.20815	2.06066	2.0781
54	Acetyl chloride	Water	µg	28.1763	6.07578	4.43707	6.29256	7.10135
55	Acidity, unspecified	Water	µg	158.194	45.297	130.68	46.3869	48.4465
56	Acifluorfen	Air	ng	3.98968	1.90382	2.59965	2.13706	2.23046
57	Acifluorfen	Soil	pg	171.019	81.6077	111.435	91.6056	95.6091
58	Aclonifen	Soil	pg	16.2738	7.58837	10.3243	8.54686	8.97773
59	Acrinathrin	Soil	pg	1.57754e-07	5.13622e-08	6.1517e-08	5.16117e-08	5.2802e-08
60	Acrolein	Air	µg	672.022	167.197	255.776	175.555	194.696
61	Acrylate	Water	µg	29.8929	8.43017	10.0397	8.22441	8.35175
62	Acrylic acid	Air	µg	12.6303	3.56192	4.24196	3.47498	3.52878
63	Actinides, radioactive, unspecified	Air	mBq	523.924	38.6707	75.2662	36.2692	36.9075
64	Actinides, radioactive, unspecified	Water	mBq	38.1121	16.7651	19.8993	18.1583	18.6823
65	Aerosols, radioactive, unspecified	Air	mBq	9.21701	4.68867	5.51274	5.10478	5.24891
66	Alachlor	Air	ng	28.2342	13.4729	18.3972	15.1235	15.7845
67	Alachlor	Soil	mg	1.04918	1.99844	0.897431	2.53515	2.53515
68	Aldehydes, unspecified	Air	µg	293.972	38.111	61.1833	38.4398	39.6606
69	Aldicarb	Soil	µg	0.426281	2.63801	0.229798	0.154687	0.161447
70	Aldrin	Soil	ng	654.67	130.592	161.381	146.212	148.699
71	Allyl chloride	Water	µg	1.25798	0.333491	0.507575	0.348168	0.383102
72	Alpha-cypermethrin	Soil	mg	1.1771	2.28956	1.01235	2.8598	2.8598
73	Aluminium	Raw	g	5.26622	1.90596	2.25043	2.00334	2.08601
74	Aluminium	Air	mg	545.902	202.41	274.813	218.722	225.02
75	Aluminium	Water	g	105.99	12.1638	13.9297	15.1504	12.164
76	Aluminium	Soil	mg	236.108	46.6664	73.9218	54.707	52.0512
77	Aluminium hydroxide	Water	ng	55.2833	30.2548	30.3921	30.6402	35.2461
78	Ametryn	Soil	ng	46.6261	20.2004	20.4718	24.239	24.6513
79	Amidosulfuron	Soil	pg	97.4658	40.0386	41.7958	46.7528	47.5882
80	Ammonia	Air	g	36.0073	2.62472	5.55806	2.60347	3.24278
81	Ammonia	Soil	µg	1.53405	0.683501	0.870784	0.727978	0.836985
82	Ammonium carbonate	Air	µg	22.6234	10.2718	17.5242	10.9376	12.3906
83	Ammonium sulfate	Water	ng	9.89447	60.5718	3.21518	2.9868	3.03784
84	Ammonium, ion	Water	mg	709.628	492.237	637.687	564.52	537.735
85	Anhydrite	Raw	µg	63.8361	26.5952	361.356	29.956	31.2659
86	Aniline	Air	µg	44.3278	16.837	60.1936	16.5068	18.4589
87	Aniline	Water	µg	122.877	49.9023	159.413	50.0655	55.4098
88	Anthracene	Air	pg	253.38	206.191	312.329	266.604	291.387
89	Anthracene	Water	ng	8.78281	3.99824	6.10759	4.36218	4.45991
90	Anthranilic acid	Air	µg	2.43559	5.02585	2.86131	4.85277	4.89441
91	Anthraquinone	Soil	pg	164.532	71.2819	72.2397	85.533	86.9878
92	Antimony	Raw	µg	6.50359	3.25905	4.12696	3.54756	3.95653
93	Antimony	Air	mg	7.30429	1.98471	2.91802	2.08824	2.31456
94	Antimony	Water	mg	8.99583	3.36372	4.39612	3.59254	3.69165
95	Antimony	Soil	µg	20.3324	5.82576	7.95522	6.59016	6.78771
96	Antimony-122	Water	µBq	787.558	248.363	316.348	266.084	273.508
97	Antimony-124	Air	µBq	1.17924	0.392995	0.501392	0.421483	0.433393
98	Antimony-124	Water	Bq	1.70733	0.320414	0.451103	0.334554	0.343376
99	Antimony-125	Air	µBq	20.3859	6.42886	8.18865	6.88758	7.07973
100	Antimony-125	Water	mBq	42.723	14.7473	18.4522	15.8568	16.3009
101	AOX, Adsorbable Organic Halogen as Cl	Water	mg	2.32437	1.06059	209.251	1.07425	1.13977
102	Argon-40/kg	Raw	mg	395.865	156.136	203.695	169.396	176.341
103	Argon-40/kg	Air	µg	201.561	73.7429	92.1454	79.387	80.9285
104	Argon-41	Air	Bq	8.50593	10.0648	10.4465	11.073	11.4176
105	Arsenic	Raw	µg	232.236	92.3864	118.339	96.063	102.579
106	Arsenic	Air	mg	4.9723	1.80822	2.27947	1.88833	1.97317
107	Arsenic	Water	mg	58.079	16.062	19.4386	17.9617	17.7174
108	Arsenic	Soil	µg	44.5792	10.7532	17.1161	12.2695	12.0779
109	Arsine	Air	pg	147.235	41.5221	49.4496	40.5087	41.1359
110	Asulam	Soil	pg	0.156672	0.05101	0.0610951	0.0512578	0.0524399
111	Atrazine	Air	ng	219.802	388.961	184.434	491.866	492.388
112	Atrazine	Water	µg	1.11404	2.13424	0.958407	2.70742	2.70742
113	Atrazine	Soil	mg	72.3065	193.887	61.5966	173.998	173.998
114	Azadirachtin	Soil	ng	780.408	296.789	378.242	307.88	325.38
115	Azinphos-methyl	Soil	ng	33.8403	249.534	18.6183	12.0613	12.5526
116	Azoxystrobin	Air	ng	13.203	6.3003	8.60301	7.07216	7.38124
117	Azoxystrobin	Soil	mg	5.80006	11.7738	4.97473	14.0418	14.0423
118	Barite	Water	mg	327.113	185.791	294.914	208.845	209.195
119	Barium	Raw	g	11.4715	1.47478	3.01893	1.70876	1.69178
120	Barium	Air	mg	5.57764	1.49958	2.28456	1.61446	1.7066
121	Barium	Water	mg	541.797	206.596	257.314	217.521	225.395
122	Barium	Soil	mg	10.1182	4.11873	6.67947	4.58214	4.67472
123	Barium-140	Air	µBq	659.389	226.124	288.729	242.644	249.543
124	Barium-140	Water	mBq	1.71511	0.588182	0.751027	0.631152	0.649099
125	Basalt	Raw	g	1.08089	0.344143	0.444142	0.352691	0.358713
126	Benomyl	Soil	ng	17.8032	18.6285	29.3994	20.0575	24.4261
127	Bensulfuron methyl ester	Soil	pg	232.544	100.748	102.102	120.89	122.946
128	Bentazone	Air	ng	12.2293	5.83539	14.6923	6.55035	6.83676
129	Bentazone	Water	ng	0.175738	0.0819891	47.4094	0.0924116	0.0974026
130	Bentazone	Soil	µg	0.00880326	0.00393295	1.28214	0.00450165	0.00467934
131	Benzal chloride	Air	µg	1.61688	0.643138	0.823831	0.668726	0.714084
132	Benzal chloride	Water	µg	3.87962	1.54336	1.97691	1.60478	1.71363
133	Benzaldehyde	Air	µg	493.287	141.871	212.462	150.23	165.044
134	Benzene	Air	mg	94.9468	39.4944	56.3091	43.911	44.7011
135	Benzene	Water	mg	8.23328	3.75641	6.44769	4.02391	4.23687
136	Benzene, 1-methyl-2-nitro-	Air	µg	2.70634	5.58346	3.17695	5.3954	5.44155
137	Benzene, 1,2-dichloro-	Air	µg	58.7333	21.1312	12.88	21.3142	24.2666
138	Benzene, 1,2-dichloro-	Water	mg	1.71222	0.955355	2.33209	0.957323	0.995678
139	Benzene, chloro-	Water	mg	4.33279	1.7557	3.61773	1.7735	1.92235
140	Benzene, ethyl-	Air	mg	2.91676	0.531385	0.805624	0.560595	0.577749
141	Benzene, ethyl-	Water	µg	641.624	282.878	475.251	318.311	325.429
142	Benzene, hexachloro-	Air	µg	1.25557	0.144591	0.164343	0.190223	0.148126
143	Benzene, hexachloro-	Water	pg	89.6183	29.794	41.2958	33.939	33.4991
144	Benzene, pentachloro-	Air	µg	2.51515	0.0473959	0.0106001	0.132519	0.0141191
145	Benzene, pentachloro-	Water	pg	147.056	48.8892	67.7627	55.6908	54.9691
146	Benzene, pentachloronitro-	Soil	µg	0.348819	2.57215	0.191913	0.124326	0.12939
147	Benzo(a)anthracene	Air	ng	1.12698	0.426443	0.631342	0.547728	0.574371
148	Benzo(a)anthracene	Water	pg	33.1427	15.0877	23.0475	16.4611	16.8299
149	Benzo(a)pyrene	Air	µg	313.64	140.756	189.553	158.404	161.275
150	Benzo(a)pyrene	Water	pg	4.02684	1.83316	2.80027	2.00002	2.04483
151	Benzo(b)fluoranthene	Air	ng	1.12684	0.336664	0.492677	0.430974	0.44233
152	Benzo(b)fluoranthene	Water	pg	3.92741	1.78789	2.73113	1.95063	1.99434
153	Benzo(g,h,i)perylene	Air	pg	163.576	97.3715	146.429	125.634	135.545
154	Benzo(g,h,i)perylene	Water	pg	0.552654	0.251587	0.384317	0.274488	0.280638
155	Benzo(k)fluoranthene	Air	pg	812.335	241.379	353.128	308.97	316.93
156	Benzo(k)fluoranthene	Water	pg	1.8477	0.841139	1.2849	0.917704	0.938265
157	Benzyl alcohol	Water	ng	10.4244	4.09811	5.44759	4.59643	4.69955
158	Beryllium	Air	µg	18.239	7.19364	10.8504	8.0095	8.0853
159	Beryllium	Water	mg	10.3565	4.7469	5.62981	5.1105	5.27699
160	Beryllium	Soil	µg	8.8171	0.993059	1.64764	1.03964	1.05778
161	Beta-cyfluthrin	Air	pg	695.698	331.977	453.312	372.648	388.934
162	Beta-cyfluthrin	Soil	µg	13.8397	24.8614	11.3043	31.2409	31.2717
163	Bifenox	Soil	pg	109.7	47.5267	48.1653	57.0285	57.9985
164	Bifenthrin	Soil	µg	55.5431	104.757	47.1748	132.834	132.853
165	Bitertanol	Soil	pg	2.45629	1.06416	1.07846	1.27691	1.29863
166	BOD5 (Biological Oxygen Demand)	Water	g	14.4595	3.90141	6.90002	4.57687	4.37207
167	Borate	Water	mg	2.98528	0.993065	0.683948	1.00548	1.08812
168	Borax	Raw	mg	4.65295	2.27497	3.0912	2.48468	2.59443
169	Boric acid	Air	pg	0.0482489	0.0197234	0.024246	0.0224812	0.0238772
170	Boron	Air	mg	41.9835	22.4804	26.1991	24.5404	25.2144
171	Boron	Water	mg	213.234	48.2384	57.4339	54.8311	52.1732
172	Boron	Soil	µg	879.946	338.309	437.431	368.459	378.639
173	Boron trifluoride	Air	pg	326.613	133.094	163.577	151.551	160.919
174	Boscalid	Soil	pg	4.49282e-06	1.4628e-06	1.752e-06	1.4699e-06	1.5038e-06
175	Bromate	Water	mg	524.499	2.9684	42.2694	6.75403	4.27112
176	Bromide	Water	mg	130.88	63.0801	71.6464	64.4635	68.0957
177	Bromine	Raw	mg	150.453	73.3271	92.8363	75.1378	79.2267
178	Bromine	Air	mg	11.0714	2.05016	2.90771	2.1428	2.19394
179	Bromine	Water	mg	197.866	32.1533	60.5773	34.3179	32.5306
180	Bromine	Soil	µg	30.7878	10.9194	14.067	12.2604	12.8239
181	Bromoxynil	Air	pg	0.000508677	0.000219687	0.000223025	0.000263199	0.000267689
182	Bromoxynil	Water	pg	0.000168794	6.88475e-05	7.21583e-05	8.00864e-05	8.15273e-05
183	Bromoxynil	Soil	mg	4.95271	9.62526	4.25875	12.0306	12.0306
184	Bromuconazole	Soil	pg	7.41262	3.21146	3.25461	3.85351	3.91906
185	Buprofezin	Soil	pg	12.2952	5.32678	5.39837	6.39172	6.50044
186	Butadiene	Air	µg	2.51721	3.1768	3.02152	3.51657	3.69003
187	Butane	Air	mg	53.8115	27.9311	43.2127	30.6474	30.8581
188	Butene	Air	µg	110.175	62.6377	84.5171	62.3673	63.4451
189	Butene	Water	µg	105.45	46.8777	40.9166	46.4202	47.7366
190	Butyl acetate	Water	µg	56.2341	26.3428	28.341	28.5459	30.1393
191	Butyric acid, 4-(2,4-dichlorophenoxy)-	Air	pg	0.000124158	4.14568e-05	4.88874e-05	4.24689e-05	4.34181e-05
192	Butyric acid, 4-(2,4-dichlorophenoxy)-	Water	pg	0.000115621	4.49643e-05	4.84261e-05	5.09288e-05	5.18894e-05
193	Butyric acid, 4-(2,4-dichlorophenoxy)-	Soil	pg	0.00396172	0.0015245	0.00165192	0.00171609	0.0017488
194	Butyrolactone	Water	ng	24.5709	8.14422	9.89202	8.21222	8.4129
195	Cadmium	Raw	µg	197.983	88.2124	112.383	93.9526	108.021
196	Cadmium	Air	mg	1.50323	0.564752	0.699216	0.584425	0.616152
197	Cadmium	Water	mg	9.46554	3.94432	4.7125	4.17849	4.35249
198	Cadmium	Soil	µg	-341.281	154.534	-115.56	155.472	138.186
199	Calcite	Raw	g	549.092	249.389	411.901	299.298	319.034
200	Calcium	Raw	mg	223.849	99.0383	126.215	105.336	120.613
201	Calcium	Air	g	1.73998	0.0449853	0.0289284	0.10405	0.0238931
202	Calcium	Water	g	288.781	66.5899	78.7764	77.7772	73.4684
203	Calcium	Soil	mg	501.307	179.527	282.752	213.681	205.84
204	Captan	Soil	pg	58.8595	25.5003	25.843	30.5985	31.1189
205	Carbamic acid, [(dibutylamino)thio]methyl-, 2,3-dihydro-2,2-dimethyl-7-benzofuranyl ester	Soil	pg	874.14	378.715	383.803	454.43	462.159
206	Carbaryl	Air	ng	12.5837	19.3127	10.1301	24.2671	24.3451
207	Carbaryl	Water	pg	130.632	250.259	112.382	317.47	317.47
208	Carbaryl	Soil	µg	0.0449192	0.113893	18.8645	0.0976418	0.0978578
209	Carbendazim	Soil	mg	0.0890212	0.0274231	2.95241	0.0248666	0.0275983
210	Carbetamide	Soil	mg	1.65124e-05	1.3054e-05	93.7237	2.83264e-06	2.53805e-06
211	Carbofuran	Soil	µg	9.91177	10.679	64.3607	11.0608	13.4598
212	Carbon	Air	µg	6.82617	2.24655	3.12373	2.25261	2.34191
213	Carbon	Water	µg	23.3587	7.68754	10.6892	7.70829	8.01387
214	Carbon	Soil	g	1.09453	0.549024	0.523368	0.647112	0.613017
215	Carbon-14	Air	Bq	65.533	27.3522	35.4623	29.7964	30.5979
216	Carbon-14	Water	mBq	185.589	33.9262	48.0839	35.3617	36.2905
217	Carbon dioxide, biogenic	Air	kg	6.56931	0.395728	1.39943	0.63292	1.06571
218	Carbon dioxide, fossil	Air	kg	9.8099	4.3122	6.32898	4.73476	4.82021
219	Carbon dioxide, in air	Raw	kg	4.79959	2.12825	3.06465	2.34047	2.61176
220	Carbon dioxide, land transformation	Air	g	24.1243	19.9956	13.4916	24.2279	24.4941
221	Carbon dioxide, non-fossil, resource correction	Raw	g	79.7429	56.0232	70.6292	62.7022	64.2477
222	Carbon dioxide, to soil or biomass stock	Soil	mg	917.771	146.896	126.773	62.8422	64.6864
223	Carbon disulfide	Air	mg	67.0491	25.49	31.2616	26.3004	27.7591
224	Carbon disulfide	Water	µg	6.91336	14.5553	7.79883	13.8861	13.9913
225	Carbon monoxide, biogenic	Air	g	1.53806	0.425643	0.476562	0.458072	0.427877
226	Carbon monoxide, fossil	Air	g	11.4479	4.35699	6.54788	4.85078	5.07255
227	Carbon monoxide, land transformation	Air	mg	125.567	184.525	90.7233	230.808	231.975
228	Carbon, organic, in soil or biomass stock	Raw	g	2.84736	4.38305	2.22028	5.49621	5.52013
229	Carbonate	Water	mg	9.42902	7.1892	12.0324	7.16916	7.43147
230	Carbonyl sulfide	Air	mg	1.05196	0.222134	0.303823	0.2596	0.249438
231	Carboxylic acids, unspecified	Water	mg	109.058	50.628	84.3093	57.1864	58.4221
232	Carfentrazone-ethyl	Air	pg	366.243	174.766	238.642	196.177	204.75
233	Carfentrazone-ethyl	Soil	ng	16.6059	6.31684	8.05092	6.55369	6.92605
234	Carnallite	Raw	mg	52.3656	7.98323	312.138	8.82937	8.98054
235	Cerium	Raw	mg	159.858	2.96857	15.2612	4.3108	3.64096
236	Cerium-141	Air	µBq	159.817	54.8079	69.9821	58.8119	60.4842
237	Cerium-141	Water	µBq	762.832	257.377	328.484	276.098	283.921
238	Cerium-144	Water	µBq	419.915	132.424	168.672	141.872	145.83
239	Cesium	Water	µg	24.8147	11.4255	19.1973	12.9214	13.2058
240	Cesium-134	Air	µBq	7.65422	2.62495	3.35169	2.81671	2.89681
241	Cesium-134	Water	mBq	20.6445	6.57737	8.29935	7.05462	7.25056
242	Cesium-136	Water	µBq	244.805	77.2013	98.3338	82.7099	85.0173
243	Cesium-137	Air	µBq	138.874	47.4506	60.5815	50.9137	52.3603
244	Cesium-137	Water	Bq	4.63382	2.01147	2.39495	2.17775	2.24053
245	Chloramine	Air	µg	56.0326	18.6572	44.0001	18.9562	20.5165
246	Chloramine	Water	µg	500.084	166.647	392.706	169.355	183.279
247	Chlorate	Water	g	4.00576	0.0228441	0.323072	0.0517678	0.0328241
248	Chloridazon	Soil	pg	661.537	286.606	290.456	343.906	349.755
249	Chloride	Water	g	293.614	63.3435	170.505	68.5357	72.7725
250	Chloride	Soil	mg	105.494	40.7518	62.8949	45.8279	46.1998
251	Chlorides, unspecified	Water	mg	72.2339	15.272	20.8779	17.8453	17.1489
252	Chlorimuron-ethyl	Air	ng	6.66358	3.17977	4.34195	3.56932	3.72532
253	Chlorimuron-ethyl	Soil	µg	1.97186	0.574599	0.660824	0.553542	0.61321
254	Chlorinated solvents, unspecified	Air	ng	456.55	116.753	147.205	124.168	138.214
255	Chlorinated solvents, unspecified	Water	mg	1.25639	0.0665658	0.145994	0.0694747	0.083284
256	Chlorine	Air	mg	78.5916	4.78908	24.3417	5.36857	5.21892
257	Chlorine	Water	mg	3.44906	0.517175	0.830316	0.555958	0.591185
258	Chlorine	Soil	µg	200.769	52.8795	79.1534	55.7346	62.1544
259	Chlormequat	Soil	mg	6.0735e-05	2.64399e-05	1.45456	3.28909e-05	4.38317e-05
260	Chloroacetic acid	Air	µg	536.645	318.04	248.189	350.091	359.794
261	Chloroacetic acid	Water	mg	20.545	38.1046	35.5632	47.3379	47.3685
262	Chloroacetyl chloride	Water	µg	5.03934	10.2989	105.971	10.4265	10.4971
263	Chloroform	Air	µg	122.209	110.035	417.793	115.674	116.383
264	Chloroform	Water	µg	7.69573	12.5562	6.86112	13.4374	13.5064
265	Chloropicrin	Soil	pg	0.0016827	0.000547864	0.000656181	0.000550525	0.000563221
266	Chlorosilane, trimethyl-	Air	µg	1.26128	0.387921	0.490046	0.392331	0.398865
267	Chlorosulfonic acid	Air	µg	1.5051	3.10163	1.76185	3.00504	3.03054
268	Chlorosulfonic acid	Water	µg	3.75247	7.73411	4.39327	7.49333	7.55674
269	Chlorothalonil	Soil	µg	17.2507	69.5044	5.18714	79.054	379.63
270	Chlorpyrifos	Air	ng	132.933	63.4338	86.6183	71.2052	74.3171
271	Chlorpyrifos	Soil	mg	1.7065	3.25221	1.46114	4.12545	4.12549
272	Chlorpyrifos methyl	Soil	µg	4.02799	1.87823	2.55541	2.11547	2.22211
273	Chlorsulfuron	Soil	pg	10.2188	4.42723	4.48671	5.31234	5.4027
274	Chlortoluron	Soil	ng	3.08029	1.27418	1.32492	1.49334	1.51985
275	Choline chloride	Soil	ng	1.40878	0.610345	0.618545	0.732369	0.744825
276	Chromium	Raw	g	2.38628	0.81026	0.982039	0.844608	0.860638
277	Chromium	Air	mg	13.8842	4.73761	5.83553	4.95513	5.06248
278	Chromium	Water	mg	7.59843	8.84969	9.2546	11.0368	11.2522
279	Chromium	Soil	mg	0.127969	-4.71658	-0.389919	-6.26475	-6.26597
280	Chromium-51	Air	µBq	10.2411	3.51208	4.48444	3.76866	3.87582
281	Chromium-51	Water	mBq	130.943	45.1722	57.5306	48.4892	49.867
282	Chromium IV	Air	pg	11.8046	3.90534	5.37243	3.91416	4.06451
283	Chromium VI	Air	µg	377.721	124.496	156.821	130.837	133.094
284	Chromium VI	Water	mg	96.0977	39.0987	50.019	42.5247	44.3817
285	Chromium VI	Soil	mg	2.67246	1.32673	1.51186	1.44204	1.48693
286	Chrysene	Air	ng	1.20006	0.920958	1.39332	1.19037	1.29826
287	Chrysene	Water	pg	21.377	9.73157	14.8656	10.6174	10.8553
288	Chrysotile	Raw	mg	87.6932	5.17053	12.3238	6.37711	6.12762
289	Cinidon-ethyl	Soil	pg	118.141	48.5321	50.662	56.6706	57.6832
290	Clay, bentonite	Raw	g	1.51333	0.615263	1.10641	0.682055	0.697208
291	Clay, unspecified	Raw	g	164.537	39.1938	50.4816	41.251	39.9529
292	Clethodim	Air	ng	19.7143	9.40737	12.8457	10.5599	11.0214
293	Clethodim	Soil	µg	0.0315634	0.0178235	224.088	0.0170628	0.0194926
294	Clodinafop-propargyl	Soil	pg	155.944	67.5615	68.4692	81.0688	82.4477
295	Clomazone	Soil	mg	4.97329e-06	3.81394e-06	1.74773	6.86525e-06	1.94283e-05
296	Clopyralid	Soil	µg	0.000134036	9.67301e-05	40.7201	0.000169395	0.00046226
297	Cloquintocet-mexyl	Soil	pg	36.5288	15.8258	16.0385	18.9898	19.3128
298	Cloransulam-methyl	Air	ng	3.47059	1.65612	2.26142	1.85901	1.94026
299	Cloransulam-methyl	Soil	ng	9.19378	4.28862	5.8352	4.83005	5.07301
300	Clothianidin	Soil	ng	13.2842	2.64989	3.27464	2.96685	3.0173
301	Coal, brown	Raw	kg	1.44612	1.01994	1.11322	1.11488	1.14878
302	Coal, hard	Raw	kg	2.3131	0.617653	0.873485	0.666471	0.679123
303	Cobalt	Raw	mg	11.1039	4.5278	5.80117	4.72912	5.06017
304	Cobalt	Air	µg	636.172	190.774	282.391	210.607	209.051
305	Cobalt	Water	mg	168.509	65.1889	74.9357	71.7568	71.9632
306	Cobalt	Soil	µg	91.0834	20.1544	33.0889	24.4851	23.2081
307	Cobalt-57	Water	mBq	7.77104	2.45066	3.12148	2.62552	2.69877
308	Cobalt-58	Air	µBq	21.4457	6.96051	8.8735	7.46134	7.67091
309	Cobalt-58	Water	Bq	1.06285	0.344354	0.436467	0.369324	0.379642
310	Cobalt-60	Air	µBq	159.146	52.7588	67.3006	56.5777	58.1745
311	Cobalt-60	Water	mBq	692.655	231.109	293.296	247.981	254.965
312	COD (Chemical Oxygen Demand)	Water	g	31.6612	7.44131	10.749	8.80512	8.26466
313	Colemanite	Raw	mg	60.1397	26.6619	36.8861	29.4119	30.4952
314	Copper	Raw	g	6.16098	2.34304	2.86511	2.4197	2.5493
315	Copper	Air	mg	18.2309	7.07378	9.52232	7.45825	7.83812
316	Copper	Water	g	2.34282	0.952602	1.11349	1.01555	1.04956
317	Copper	Soil	mg	-7.23618	0.329905	13.5884	0.335914	-0.738285
318	Cu-HDO	Water	pg	411.268	219.398	242.46	238.775	246.439
319	Cumene	Air	µg	223.077	129.895	151.596	140.239	147.416
320	Cumene	Water	µg	791.211	463.217	540.316	500.155	525.763
321	Cyanide	Air	mg	132.267	8.07474	3.36458	13.852	7.87079
322	Cyanide	Water	mg	1.92424	0.679803	0.814537	0.693032	0.722007
323	Cyanoacetic acid	Air	µg	1.23235	2.53997	1.4428	2.46089	2.48172
324	Cyclohexane	Air	ng	423.152	140.878	191.248	141.14	146.35
325	Cyhalothrin, gamma-	Air	ng	7.98388	3.8098	5.20225	4.27654	4.46344
326	Cyhalothrin, gamma-	Soil	pg	342.263	163.323	223.016	183.332	191.344
327	Cymoxanil	Soil	ng	15.6183	115.168	8.5929	5.56668	5.79342
328	Cypermethrin	Soil	mg	0.0121924	0.0198368	4.49377	0.0247156	0.0251567
329	Cyproconazole	Soil	µg	17.5406	473.861	3.42626	27.2839	124.504
330	Cyprodinil	Soil	ng	11.9994	6.34552	9.28967	6.99446	7.39605
331	Deltamethrin	Soil	µg	8.1754e-05	0.0001063	74.9982	0.000225577	0.000763512
332	Desmedipham	Soil	mg	29.4145	3.03833e-07	3.19914e-06	0.193563	0.961836
333	Diafenthiuron	Soil	pg	560.933	213.322	271.868	221.294	233.872
334	Diatomite	Raw	ng	619.914	325.287	429.758	369.12	389.927
335	Diazinon	Soil	ng	128.293	946.017	70.5842	45.7261	47.5885
336	Dibenz(a,h)anthracene	Air	pg	411.586	51.7078	69.6548	64.6803	56.6399
337	Dibenz(a,h)anthracene	Water	pg	0.386941	0.176149	0.269079	0.192183	0.196489
338	Dibutyltin	Water	pg	2.95938e-14	9.6353e-15	1.15403e-14	9.68211e-15	9.90539e-15
339	Dicamba	Air	µg	0.51641	0.986102	0.443798	1.25078	1.25083
340	Dicamba	Water	ng	118.074	226.201	101.578	286.95	286.95
341	Dicamba	Soil	mg	0.444035	0.845815	0.379831	1.07297	1.07297
342	Dichlorprop	Air	pg	8.14208e-05	3.43949e-05	3.53475e-05	4.07522e-05	4.14616e-05
343	Dichlorprop	Water	pg	0.000385933	0.000166281	0.000169029	0.000198982	0.000202383
344	Dichlorprop	Soil	pg	0.0124489	0.00535683	0.00544918	0.00640624	0.00651587
345	Dichlorprop-P	Soil	µg	8.66381	63.8551	4.76612	3.0885	3.21425
346	Dichlorvos	Soil	pg	44.9558	19.4768	19.7384	23.3707	23.7682
347	Dichromate	Water	µg	164.201	43.8618	48.3592	50.3649	48.0728
348	Diclofop	Soil	pg	223.425	96.7971	98.0977	116.149	118.125
349	Diclofop-methyl	Soil	pg	252.828	109.536	111.007	131.435	133.67
350	Diethanolamine	Water	ng	161.643	67.1644	214.387	70.3885	71.8532
351	Diethyl ether	Air	pg	4.02762	1.64642	2.02396	1.87664	1.99317
352	Diethylamine	Air	µg	20.1849	8.52483	55.1741	8.47916	9.34942
353	Diethylamine	Water	µg	48.4445	20.4597	132.42	20.3501	22.4388
354	Diethylene glycol	Air	pg	3.41261	1.39502	1.7149	1.59008	1.68882
355	Difenoconazole	Soil	mg	18.805	3.89848	1.65565	4.35265	4.76479
356	Diflubenzuron	Air	pg	366.243	174.766	238.642	196.177	204.75
357	Diflubenzuron	Soil	µg	5.51146	2.4121	3.22639	2.67391	2.82324
358	Diflufenican	Soil	ng	4.53663	1.869	1.94787	2.18576	2.22471
359	Diflufenzopyr-sodium	Soil	µg	48.7975	92.948	41.7397	117.91	117.91
360	Diisobutyl ketone	Water	ng	775.301	390.928	584.176	418.716	493.127
361	Dimethachlor	Soil	mg	3.53757e-06	5.58493e-06	4.26825	1.22911e-05	4.2896e-05
362	Dimethenamid	Air	ng	32.1889	61.6662	27.692	78.2274	78.2274
363	Dimethenamid	Water	ng	11.5027	22.0365	9.89575	27.9546	27.9546
364	Dimethenamid	Soil	mg	1.27861	2.43549	1.09369	3.08958	3.08957
365	Dimethoate	Soil	ng	98.8422	658.202	53.1499	36.4804	37.855
366	Dimethomorph	Soil	ng	3.34686	24.6794	1.84138	1.19289	1.24147
367	Dimethyl carbonate	Air	µg	5.90959	2.43011	2.35004	2.64583	2.7645
368	Dimethyl ether	Air	ng	634.812	339.081	359.253	392.003	401.053
369	Dimethyl malonate	Air	µg	1.5454	3.18519	1.80931	3.08602	3.11214
370	Dimethylamine	Air	ng	3.98136	1.5034	0.939415	1.00386	1.96054
371	Dimethylamine	Water	µg	59.0757	89.4889	72.8567	86.6112	88.1385
372	Dinitrogen monoxide	Air	g	2.35066	0.884626	1.44304	1.02758	1.07034
373	Dinitrogen tetroxide	Air	µg	1.30269	0.0431756	0.129657	0.0538575	0.0511792
374	Dioxin, 2,3,7,8 Tetrachlorodibenzo-p-	Air	ng	6.26421	1.67409	2.27416	1.91763	1.84885
375	Dioxin, 2,3,7,8 Tetrachlorodibenzo-p-	Water	pg	0.0320433	0.0106529	0.0147654	0.012135	0.0119777
376	Dioxin, 2,3,7,8 Tetrachlorodibenzo-p-	Soil	pg	773.491	247.97	335.496	293.641	279.46
377	Diphenyltin	Water	pg	1.87427e-12	6.10235e-13	7.30885e-13	6.132e-13	6.27341e-13
378	Dipropylamine	Air	µg	12.0044	3.6178	16.4019	3.56665	4.11026
379	Dipropylamine	Water	µg	28.8109	8.68295	39.3648	8.5602	9.86488
380	Dipropylthiocarbamic acid S-ethyl ester	Soil	µg	1.38675	10.2257	0.762962	0.494264	0.514396
381	Diquat	Soil	µg	1.6011	11.7868	0.884298	0.573045	0.597002
382	Discarded fish, demersal	Water	pg	5.32356e-14	1.73327e-14	2.07595e-14	1.74169e-14	1.78186e-14
383	Discarded fish, pelagic	Water	pg	0.000174341	5.6763e-05	6.79856e-05	5.70388e-05	5.83542e-05
384	Dithianone	Soil	pg	974.658	400.386	417.958	467.528	475.882
385	Diuron	Soil	µg	10.7348	3.14765	3.62257	3.03926	3.36058
386	DOC, Dissolved Organic Carbon	Water	g	16.0122	4.12883	5.49321	4.74871	4.60774
387	Dodecanoic acid	Water	ng	359.081	149.202	476.251	156.364	159.618
388	Dolomite	Raw	g	12.9621	2.86349	4.15633	3.46804	3.57649
389	Dysprosium	Raw	µg	507.341	2.99778	41.0388	6.665	4.27782
390	Endosulfan	Soil	µg	1.7248	1.6057	1.08446	0.886267	0.930546
391	Endothall	Soil	µg	0.00110542	0.00794098	43.7859	0.000507148	0.000836626
392	Energy, geothermal, converted	Raw	kJ	295.332	80.5646	103.724	86.0142	88.3096
393	Energy, gross calorific value, in biomass	Raw	MJ	55.377	23.0208	27.8212	25.2412	27.7985
394	Energy, gross calorific value, in biomass, primary forest	Raw	kJ	23.3005	17.2241	11.2292	20.2778	20.8027
395	Energy, kinetic (in wind), converted	Raw	MJ	4.26075	2.90031	3.18765	3.17082	3.26604
396	Energy, potential (in hydropower reservoir), converted	Raw	MJ	8.41166	2.64412	3.48363	2.82694	2.90849
397	Energy, solar, converted	Raw	kJ	862.439	513.85	566.743	560.556	578.491
398	Epoxiconazole	Soil	mg	21.3175	0.00108303	0.00124338	0.130835	0.646119
399	Esfenvalerate	Air	ng	4.16064	1.9854	2.71105	2.22864	2.32604
400	Esfenvalerate	Soil	ng	19.1621	139.941	10.5585	6.86399	7.14364
401	Ethalfluralin	Soil	mg	1.1794e-06	1.86197e-06	1.423	4.09775e-06	1.43012e-05
402	Ethane	Air	mg	220.877	108.572	160.204	118.782	119.888
403	Ethane, 1,1-difluoro-, HFC-152a	Air	µg	236.219	127.49	148.9	138.903	143.568
404	Ethane, 1,1,1-trichloro-, HCFC-140	Air	µg	5.05681	0.373223	0.726435	0.350042	0.356203
405	Ethane, 1,1,1-trichloro-, HCFC-140	Water	pg	0.000806499	0.000329683	0.000405281	0.000375782	0.000399116
406	Ethane, 1,1,1-trifluoro-, HFC-143a	Air	pg	6.745e-20	2.19607e-20	2.63026e-20	2.20674e-20	2.25763e-20
407	Ethane, 1,1,1,2-tetrafluoro-, HFC-134a	Air	µg	19.6999	9.67593	31.3432	9.18677	9.45226
408	Ethane, 1,1,2-trichloro-1,2,2-trifluoro-, CFC-113	Air	µg	2.3471	1.04437	1.2209	1.04668	1.18027
409	Ethane, 1,2-dichloro-	Air	µg	237.892	205.131	388.764	218.938	263.775
410	Ethane, 1,2-dichloro-	Water	µg	370.818	428.144	844.004	453.309	561.093
411	Ethane, 2-chloro-1,1,1,2-tetrafluoro-, HCFC-124	Air	µg	1.29638	0.704913	0.913094	0.767972	0.790579
412	Ethane, chloro-	Air	µg	1.73651	0.57731	0.800179	0.657627	0.649105
413	Ethane, hexafluoro-, HFC-116	Air	µg	66.7396	22.5968	26.3552	23.0179	23.6448
414	Ethane, pentafluoro-, HFC-125	Air	pg	8.7573e-19	2.85125e-19	3.41497e-19	2.8651e-19	2.93117e-19
415	Ethanol	Air	mg	5.01939	1.28014	1.9552	1.36647	1.39169
416	Ethanol	Water	mg	2.85117	1.5406	0.934659	1.55705	1.64755
417	Ethene	Air	mg	24.9733	16.2345	21.8852	18.9235	19.0402
418	Ethene	Water	µg	290.251	158.483	202.38	173.784	189.073
419	Ethene, chloro-	Air	µg	82.019	27.8237	38.248	31.5506	31.034
420	Ethene, chloro-	Water	µg	1.25147	0.604525	0.59113	0.574924	0.731523
421	Ethene, tetrachloro-	Air	µg	18.7348	4.10572	6.49475	4.59594	4.78165
422	Ethene, trichloro-	Air	µg	5.01596	2.38505	3.22798	2.59042	2.65336
423	Ethephon	Air	pg	4.27383e-05	1.85159e-05	1.87648e-05	2.22176e-05	2.25955e-05
424	Ethephon	Water	pg	2.83776e-06	1.22943e-06	1.24595e-06	1.47522e-06	1.50031e-06
425	Ethephon	Soil	ng	46.5142	19.1099	19.9474	22.3158	22.7145
426	Ethofumesate	Soil	mg	48.0182	2.5072e-06	1.6484e-05	0.89364	4.44059
427	Ethoprop	Soil	µg	0.321296	2.3692	0.176771	0.114516	0.119181
428	Ethyl acetate	Air	mg	7.55975	2.3006	2.73489	2.28138	2.32327
429	Ethyl acetate	Water	µg	48.5162	14.6347	65.7954	14.4305	16.6164
430	Ethyl cellulose	Air	µg	14.1247	3.96718	4.72752	3.86686	3.92617
431	Ethylamine	Air	µg	396.785	143.101	53.2666	147.723	161.249
432	Ethylamine	Water	µg	952.298	343.445	127.841	354.54	387.001
433	Ethylene diamine	Air	µg	1.2614	2.40119	1.30322	2.29242	2.31067
434	Ethylene diamine	Water	µg	3.03039	5.76305	3.12824	5.50205	5.54585
435	Ethylene oxide	Air	µg	31.6175	11.9714	14.5127	12.3764	12.9702
436	Ethylene oxide	Water	µg	98.3559	121.727	291.385	148.475	148.812
437	Ethyne	Air	mg	4.57332	2.52538	3.79135	2.89228	2.915
438	Europium	Raw	µg	799.277	12.8188	73.9749	19.3431	15.9116
439	Feldspar	Raw	µg	5.70451	3.00778	4.32009	3.31326	3.49812
440	Fenbuconazole	Soil	pg	254.735	104.644	109.237	122.192	124.376
441	Fenoxaprop	Air	ng	5.44596	2.59874	3.54856	2.91711	3.0446
442	Fenoxaprop	Soil	ng	18.3053	8.53762	11.6137	9.61613	10.0998
443	Fenoxaprop-P ethyl ester	Soil	mg	10.6569	1.01872e-07	1.0726e-06	0.0648976	0.322483
444	Fenoxaprop ethyl ester	Soil	pg	18.6187	8.06639	8.17477	9.67906	9.84369
445	Fenpiclonil	Soil	µg	0.218926	1.61434	0.120449	0.0780298	0.0812081
446	Fenpropidin	Soil	mg	63.9414	2.48491e-06	8.38519e-06	0.389388	1.9349
447	Fenpropimorph	Soil	mg	25.5933	4.10698e-06	9.01257e-06	0.31796	1.57996
448	Fentin hydroxide	Soil	ng	55.5955	409.955	30.5876	19.8153	20.6224
449	Fipronil	Soil	µg	94.6173	143.188	67.5048	180.502	180.808
450	Fish, demersal, in ocean	Raw	pg	4.25887e-13	1.38662e-13	1.66077e-13	1.39336e-13	1.42549e-13
451	Fish, pelagic, in ocean	Raw	pg	0.00462717	0.00150654	0.0018044	0.00151386	0.00154877
452	Florasulam	Soil	pg	0.695273	0.301219	0.305268	0.361439	0.367587
453	Fluazifop-p-butyl	Air	ng	7.81461	3.72902	5.09195	4.18587	4.36881
454	Fluazifop-P-butyl	Soil	mg	7.2361e-06	4.34684e-06	1.05101	6.3729e-06	1.40765e-05
455	Flucarbazone sodium salt	Soil	pg	0.638668	0.276698	0.280416	0.332017	0.337665
456	Fludioxonil	Soil	pg	878.909	593.371	695.853	497.638	529.521
457	Flufenacet	Air	ng	2.93006	1.39818	1.90921	1.56948	1.63807
458	Flufenacet	Soil	pg	191.936	88.6714	110.953	101.761	105.287
459	Flumetsulam	Air	pg	685.542	327.131	446.695	367.208	383.257
460	Flumetsulam	Soil	µg	85.3982	162.664	73.0466	206.349	206.349
461	Flumiclorac-pentyl	Air	ng	1.17304	0.559757	0.764344	0.628334	0.655795
462	Flumiclorac-pentyl	Soil	pg	50.2618	23.9842	32.7503	26.9226	28.0992
463	Flumioxazin	Air	ng	11.8658	5.66219	7.73168	6.35588	6.63365
464	Flumioxazin	Soil	ng	74.346	268.034	30.3085	26.5389	27.4351
465	Fluoranthene	Air	ng	16.7363	8.97659	13.4552	11.571	12.4162
466	Fluoranthene	Water	ng	173.999	79.2104	120.999	86.4205	88.3568
467	Fluorene	Air	ng	65.0266	48.7005	73.6403	62.9371	68.5784
468	Fluorene	Water	ng	64.1311	29.1947	44.5969	31.8521	32.5658
469	Fluoride	Water	g	2.75315	0.795614	1.32581	0.875434	1.02367
470	Fluoride	Soil	mg	2.78466	1.31264	1.69315	1.43694	1.47709
471	Fluorine	Raw	g	2.64742	2.24562	3.11832	2.46978	2.93636
472	Fluorine	Air	mg	2.34281	1.63093	2.51671	1.70351	2.01438
473	Fluorspar	Raw	mg	670.183	198.125	330.806	213.591	223.017
474	Fluosilicic acid	Air	µg	118.28	43.2319	50.3542	45.2882	47.2462
475	Fluosilicic acid	Water	µg	221.672	81.0398	94.4183	84.8948	88.562
476	Flupyrsulfuron-methyl	Soil	pg	0.991523	0.42957	0.435341	0.515452	0.524219
477	Fluquinconazole	Soil	pg	221.513	90.9966	94.9901	106.256	108.155
478	Flurochloridone	Soil	pg	3.24992e-18	1.05813e-18	1.26733e-18	1.06327e-18	1.08779e-18
479	Fluroxypyr	Soil	pg	724.042	307.122	314.907	364.652	370.975
480	Flurtamone	Soil	ng	2.65347	1.09159	1.13858	1.27561	1.29837
481	Flusilazole	Soil	pg	889.615	365.451	381.489	426.734	434.36
482	Flutolanil	Soil	ng	63.2184	466.166	34.7815	22.5323	23.4501
483	Fomesafen	Air	ng	44.1173	21.0522	28.7466	23.6313	24.6641
484	Fomesafen	Soil	ng	71.0588	33.1549	45.113	37.3392	39.2148
485	Foramsulfuron	Soil	µg	9.14966	17.428	7.8263	22.1085	22.1085
486	Formaldehyde	Air	mg	27.5818	12.8099	16.4734	14.1737	14.8893
487	Formaldehyde	Water	mg	0.900723	0.439992	4.56503	0.444068	0.463007
488	Formamide	Air	µg	27.3326	5.89377	4.30416	6.10407	6.88863
489	Formamide	Water	µg	65.5992	14.1452	10.3301	14.65	16.5329
490	Formate	Water	mg	40.9389	6.27446	2.94328	7.82185	9.34313
491	Formic acid	Air	mg	1.34476	1.95585	0.963733	2.44539	2.45799
492	Formic acid	Water	µg	19.0433	4.10621	2.99875	4.25273	4.79936
493	Fungicides, unspecified	Water	ng	224.923	93.0497	128.018	105.415	108.249
494	Fungicides, unspecified	Soil	µg	2.83056	0.00465432	0.00548652	27.364	135.951
495	Furan	Air	mg	5.79539	8.51652	4.18723	10.6527	10.7065
496	Gadolinium	Raw	mg	2.05337	0.040469	0.198722	0.0579256	0.0494166
497	Gallium	Raw	mg	1.60344	0.579114	0.682599	0.608824	0.633527
498	Gangue	Raw	kg	1.65139	0.59082	0.822685	0.615423	0.66909
499	Gangue, bauxite	Raw	g	54.8609	19.8133	23.3513	20.8296	21.6748
500	Gas, mine, off-gas, process, coal mining/m3	Raw	l	19.7126	5.5794	7.70254	6.03482	6.14994
501	Gas, natural/m3	Raw	m3	1.3901	0.792114	1.27269	0.873308	0.876869
502	Glufosinate	Soil	mg	0.301973	0.575333	17.1176	0.729619	0.72974
503	Glutaraldehyde	Water	µg	30.8389	21.4925	33.7995	24.3748	24.3728
504	Glyphosate	Air	µg	8.97727	4.59087	6.06855	5.06657	5.27313
505	Glyphosate	Water	µg	1.12724	2.16311	2.1208	2.72635	2.72648
506	Glyphosate	Soil	mg	356.01	119.477	41.4124	117.833	125.286
507	Gold	Raw	µg	285.455	86.0274	102.815	85.151	87.2764
508	Granite	Raw	g	30.3212	8.64219	11.5448	9.4246	10.0721
509	Gravel	Raw	kg	1.58371	0.347255	0.472246	0.392806	0.3932
510	Gypsum	Raw	g	8.71432	1.17612	1.5858	1.4604	1.28372
511	Hafnium	Raw	mg	3.04828	0.640903	0.876886	0.748813	0.719127
512	Halosulfuron-methyl	Soil	pg	66.0897	28.6329	29.0176	34.3573	34.9417
513	Haloxyfop- (R) Methylester	Soil	µg	4.45319	1.28912	1.47778	1.23817	1.37311
514	Heat, waste	Air	MJ	51.0452	0.901093	0.299626	2.61841	0.229586
515	Heat, waste	Water	MJ	17.3048	0.373105	0.172937	0.956769	0.156945
516	Heat, waste	Soil	kJ	6.43476	1.42387	3.69262	1.61983	2.04194
517	Helium	Air	mg	1.4861	0.753528	1.2868	0.844379	0.849521
518	Heptane	Air	µg	657.985	170.012	767.127	186.063	193.25
519	Herbicides, unspecified	Soil	µg	4.58109	8.75775	7.37787	11.1089	11.1093
520	Hexane	Air	mg	22.6713	7.68596	141.861	7.97522	8.32313
521	Hydrocarbons, aliphatic, alkanes, cyclic	Air	mg	1.00921	0.411275	1.46523	0.452574	0.470961
522	Hydrocarbons, aliphatic, alkanes, unspecified	Air	mg	30.7503	15.9046	23.0711	17.6443	17.9493
523	Hydrocarbons, aliphatic, alkanes, unspecified	Water	mg	3.22592	1.48532	2.49565	1.67978	1.71675
524	Hydrocarbons, aliphatic, unsaturated	Air	mg	22.4761	11.2124	14.8904	12.3077	12.5725
525	Hydrocarbons, aliphatic, unsaturated	Water	µg	311.112	147.22	247.916	164.897	168.816
526	Hydrocarbons, aromatic	Air	mg	22.7253	7.56068	13.8147	7.69276	7.87489
527	Hydrocarbons, aromatic	Water	mg	13.2912	6.20043	10.4004	7.0128	7.1609
528	Hydrocarbons, chlorinated	Air	µg	319.283	115.552	118.026	114.21	134.431
529	Hydrocarbons, unspecified	Air	µg	223.856	32.0352	42.7735	39.9201	35.7828
530	Hydrocarbons, unspecified	Water	mg	9.1386	5.15565	8.68629	5.81738	5.87646
531	Hydrocarbons, unspecified	Soil	mg	2.35268	0.959592	1.25911	1.09033	1.11321
532	Hydrogen	Air	g	1.13011	0.0361179	0.127577	0.0451313	0.0422223
533	Hydrogen-3, Tritium	Air	Bq	241.845	126.891	151.678	138.498	142.41
534	Hydrogen-3, Tritium	Water	kBq	20.864	7.13845	8.80626	7.67301	7.89029
535	Hydrogen carbonate	Water	mg	4.8804	1.98194	1.00595	1.19689	2.71323
536	Hydrogen chloride	Air	g	1.18658	0.288021	0.450746	0.314764	0.316196
537	Hydrogen chloride	Water	mg	7.04083	1.48639	2.03289	1.73712	1.66906
538	Hydrogen fluoride	Air	mg	145.543	37.3606	51.6989	40.2332	41.5777
539	Hydrogen peroxide	Air	µg	5.01563	1.53725	1.81224	1.52661	1.55443
540	Hydrogen peroxide	Water	µg	241.233	89.235	112.601	91.9936	97.0085
541	Hydrogen sulfide	Air	mg	42.8989	26.8167	49.591	29.0021	29.9401
542	Hydrogen sulfide	Water	mg	345.512	237.33	332.437	252.083	285.996
543	Hydroxide	Water	µg	791.462	289.426	315.513	301.067	311.858
544	Hypochlorite	Water	mg	2.08755	0.385345	0.554665	0.402348	0.412421
545	Imazamox	Air	ng	1.75476	0.837348	1.14339	0.939932	0.981011
546	Imazamox	Soil	ng	63.6049	29.6593	40.3523	33.4055	35.0893
547	Imazapyr	Soil	µg	1.21996	2.32375	1.04351	2.94782	2.94782
548	Imazaquin	Air	ng	5.59436	2.66955	3.64525	2.9966	3.12756
549	Imazaquin	Soil	pg	239.742	114.402	156.214	128.417	134.029
550	Imazethapyr	Air	ng	11.578	5.52488	7.54418	6.20174	6.47278
551	Imazethapyr	Soil	µg	4.293	8.14396	3.66699	10.3296	10.3302
552	Imidacloprid	Soil	mg	0.123831	6.07557	0.0465872	0.145991	0.239224
553	Indeno(1,2,3-cd)pyrene	Air	pg	207.682	57.662	83.9356	73.7006	75.0271
554	Indeno(1,2,3-cd)pyrene	Water	pg	6.0734	2.76482	4.22345	3.01649	3.08407
555	Indoxacarb	Soil	ng	4.75843	1.80962	2.30627	1.87725	1.98395
556	Insecticides, unspecified	Soil	ng	1.74316	3.33948	1.49963	4.23634	4.23634
557	Iodide	Water	mg	18.9144	9.8692	8.61958	10.5667	10.9646
558	Iodide	Soil	pg	827.563	323.669	578.997	348.761	363.232
559	Iodine	Raw	mg	26.4421	15.6727	19.9364	16.4814	17.3008
560	Iodine	Air	mg	5.6725	1.08345	1.5228	1.13481	1.16257
561	Iodine-129	Air	mBq	23.464	10.3216	12.2512	11.1793	11.5019
562	Iodine-131	Air	Bq	2.17578	2.6373	2.73117	2.90217	2.99256
563	Iodine-131	Water	mBq	333.925	62.8995	88.4795	65.6894	67.4231
564	Iodine-133	Air	mBq	1.58557	0.500023	0.636895	0.535701	0.550646
565	Iodine-133	Water	mBq	1.25895	0.42175	0.538158	0.452366	0.465164
566	Iodosulfuron	Soil	pg	14.7675	6.06644	6.33267	7.08373	7.21032
567	Iodosulfuron-methyl-sodium	Soil	pg	0.618709	0.268051	0.271652	0.321641	0.327112
568	Ioxynil	Soil	ng	6.02915	2.49392	2.59328	2.9228	2.97469
569	Iprodione	Soil	mg	0.00012214	0.000840277	1.90914	4.87454e-05	6.42422e-05
570	Iron	Raw	g	104.857	40.3866	52.5173	44.5904	45.6202
571	Iron	Air	mg	75.6427	36.5936	52.6616	40.6785	41.5975
572	Iron	Water	g	32.1573	12.9546	15.216	13.8735	14.2428
573	Iron	Soil	mg	808.139	283.471	347.906	349.782	322.402
574	Iron-59	Water	Bq	1.51399	0.276829	0.39233	0.288547	0.296126
575	Isocyanic acid	Air	µg	22.156	9.48215	16.4205	10.8762	11.2058
576	Isoprene	Air	µg	19.318	28.3884	13.9574	35.5089	35.6884
577	Isopropylamine	Air	µg	156.269	129.806	44.0632	122.592	126.847
578	Isopropylamine	Water	µg	375.052	311.53	105.75	294.216	304.429
579	Isoproturon	Soil	ng	52.0535	21.448	22.3513	25.0848	25.5318
580	Isoxaflutole	Soil	µg	296.517	566.574	254.358	718.526	718.525
581	Kaolinite	Raw	mg	48.1074	19.2727	25.4503	21.1634	22.0563
582	Kieserite	Raw	g	1.22729e-10	4.1181	6.882	3.9627	4.662
583	Kresoxim-methyl	Soil	mg	21.3138	8.35811e-07	2.8047e-06	0.129796	0.644966
584	Krypton	Raw	pg	2.09551	0.856611	1.05304	0.976388	1.03702
585	Krypton-85	Air	Bq	26.6758	31.1518	32.3735	34.2678	35.3337
586	Krypton-85m	Air	Bq	14.1279	4.88942	6.13989	5.25275	5.40172
587	Krypton-87	Air	Bq	2.32497	0.990876	1.20009	1.07065	1.1019
588	Krypton-88	Air	Bq	2.98549	1.19993	1.4729	1.29432	1.33186
589	Krypton-89	Air	Bq	1.2042	0.427998	0.541437	0.459839	0.472977
590	Lactic acid	Air	µg	9.40361	2.83408	12.8483	2.79401	3.21984
591	Lactic acid	Water	µg	22.5688	6.80175	30.8361	6.70559	7.7276
592	Lactofen	Air	ng	5.63385	2.6884	3.67099	3.01776	3.14964
593	Lactofen	Soil	pg	241.435	115.209	157.317	129.324	134.976
594	Lambda-cyhalothrin	Air	pg	1.35274e-06	5.8606e-07	5.93936e-07	7.03226e-07	7.15187e-07
595	Lambda-cyhalothrin	Water	pg	6.84433e-10	2.96523e-10	3.00508e-10	3.55805e-10	3.61857e-10
596	Lambda-cyhalothrin	Soil	µg	264.51	497.791	398.543	620.815	621.122
597	Lanthanum	Raw	mg	112.583	1.59627	10.1788	2.49595	2.00409
598	Lanthanum-140	Air	µBq	56.3435	19.3225	24.6722	20.7341	21.3237
599	Lanthanum-140	Water	mBq	2.04359	0.688935	0.879249	0.739034	0.75997
600	Laterite	Raw	g	1.39871	0.154245	0.208565	0.200292	0.167926
601	Lead	Raw	mg	375.235	167.352	214.057	178.211	204.779
602	Lead	Air	mg	14.101	5.28453	6.91112	5.53609	5.82252
603	Lead	Water	mg	345.061	95.8155	115.945	102.221	103.476
604	Lead	Soil	mg	-0.343656	1.17103	1.002	0.714341	0.680954
605	Lead-210	Air	Bq	2.49962	0.504943	0.789056	0.53702	0.560134
606	Lead-210	Water	Bq	0.625217	0.665387	1.33144	0.678262	0.927319
607	Lenacil	Soil	mg	17.2642	1.65027e-07	1.73761e-06	0.105134	0.522422
608	Linuron	Soil	ng	217.89	579.733	76.4127	58.6123	60.2415
609	Lithium	Raw	µg	712.357	152.784	147.827	158.25	178.545
610	Lithium	Air	ng	1.16593	0.383715	0.533545	0.38475	0.400004
611	Lithium	Water	mg	526.797	99.1246	165.732	93.8046	97.1784
612	Lithium	Soil	ng	503.119	132.514	198.355	139.669	155.756
613	m-Xylene	Air	µg	759.304	319.886	435.712	345.524	361.181
614	m-Xylene	Water	µg	22.4885	18.4376	12.6256	19.3786	19.5466
615	Magnesite	Raw	g	1.09657	0.424527	0.53277	0.457358	0.468408
616	Magnesium	Raw	mg	369.389	163.439	219.201	173.028	195.044
617	Magnesium	Air	mg	59.1968	16.6053	25.3606	19.8016	18.4903
618	Magnesium	Water	g	77.7349	28.0452	32.0253	31.3281	31.0812
619	Magnesium	Soil	mg	67.5488	23.4778	37.5619	27.6497	26.8451
620	Malathion	Soil	µg	0.334477	0.382023	4.92525	0.372915	0.453842
621	Maleic hydrazide	Soil	µg	0.351425	2.59137	0.193347	0.125255	0.130357
622	Mancozeb	Soil	µg	12.5108	91.8132	6.88858	4.46986	4.65225
623	Mandipropamid	Soil	ng	0.758851	5.59569	0.417505	0.27047	0.281486
624	Maneb	Soil	ng	8.1812	60.3273	4.50114	2.91594	3.03471
625	Manganese	Raw	g	1.3341	0.498177	0.63698	0.54529	0.556832
626	Manganese	Air	mg	4.45338	1.53837	2.0075	1.63555	1.69556
627	Manganese	Water	g	3.79846	2.10049	2.40722	2.28749	2.35368
628	Manganese	Soil	mg	17.1904	8.43477	11.7414	9.42095	9.54769
629	Manganese-54	Air	µBq	5.24456	1.79857	2.29653	1.92997	1.98485
630	Manganese-54	Water	mBq	39.6295	13.6904	17.3411	14.7042	15.1201
631	MCPB	Air	pg	0.000226427	9.6889e-05	9.88645e-05	0.000115547	0.000117534
632	MCPB	Water	pg	0.000484414	0.000207071	0.000211412	0.000246819	0.000251068
633	MCPB	Soil	pg	12.0778	3.93414	4.71064	3.95466	4.0458
634	Mecoprop	Soil	pg	583.409	252.757	256.153	303.29	308.449
635	Mecoprop-P	Soil	ng	3.19737	1.33352	1.38026	1.56963	1.59727
636	Mefenpyr	Soil	pg	81.5408	34.3325	35.348	40.6098	41.3188
637	Mefenpyr-diethyl	Soil	pg	0.0140713	0.00608258	0.00617193	0.00729058	0.00741483
638	Mepiquat chloride	Soil	pg	373.581	142.762	180.47	149.015	157.215
639	Mercury	Raw	µg	560.9	3.35459	55.1159	7.40727	4.77998
640	Mercury	Air	µg	433.39	97.6949	142.364	107.929	108.696
641	Mercury	Water	mg	2.14222	0.915111	1.07073	0.989492	1.0232
642	Mercury	Soil	µg	-3.14519	34.6643	134.449	42.3147	37.0989
643	Mesosulfuron-methyl (prop)	Soil	pg	3.41298	1.47865	1.49852	1.77427	1.80445
644	Mesotrione	Soil	mg	2.84448	5.51598	2.44451	6.90551	6.90551
645	Metalaxil	Soil	µg	0.459837	1.46519	0.280851	0.203481	0.221181
646	Metaldehyde (tetramer)	Soil	mg	0.00895422	1.10321e-05	50.7808	0.0865188	0.429901
647	Metam-sodium dihydrate	Soil	µg	57.3312	422.093	31.6575	20.5144	21.3708
648	Metamitron	Soil	mg	537.333	8.56387e-06	9.01619e-05	5.45516	27.1073
649	Metamorphous rock, graphite containing	Raw	mg	17.65	8.52297	9.65398	9.18483	9.51412
650	Metazachlor	Soil	mg	8.34715e-06	1.3178e-05	10.0712	2.90017e-05	0.000101216
651	Metconazole	Soil	µg	0.000750657	0.000707404	411.982	0.00138308	0.00434065
652	Methane	Air	µg	46.7176	16.7907	20.757	17.517	17.8989
653	Methane, biogenic	Air	g	1.09406	0.695512	0.803489	0.762035	0.789395
654	Methane, bromo-, Halon 1001	Air	ng	679.898	396.128	440.837	431.973	446.162
655	Methane, bromochlorodifluoro-, Halon 1211	Air	µg	45.0014	32.3245	49.521	36.1564	36.2559
656	Methane, bromotrifluoro-, Halon 1301	Air	µg	27.7763	11.671	19.7233	13.0562	13.3573
657	Methane, chlorodifluoro-, HCFC-22	Air	µg	284.769	165.428	242.772	185.525	186.958
658	Methane, dichloro-, HCC-30	Air	µg	129.867	22.8947	33.2889	23.1649	24.4386
659	Methane, dichloro-, HCC-30	Water	µg	474.704	204.286	316.2	225.622	231.506
660	Methane, dichlorodifluoro-, CFC-12	Air	µg	3.94844	0.942936	1.0062	0.996222	1.04628
661	Methane, dichlorofluoro-, HCFC-21	Air	ng	26.3877	3.77572	5.48366	4.09102	4.12086
662	Methane, fossil	Air	g	22.1671	7.39481	11.7501	8.00436	8.11506
663	Methane, land transformation	Air	mg	8.21014	12.0651	5.93191	15.0913	15.1676
664	Methane, monochloro-, R-40	Air	µg	133.928	9.88451	19.2391	9.27059	9.43374
665	Methane, tetrachloro-, CFC-10	Air	mg	4.30167	0.0348834	0.387394	0.0664363	0.0461824
666	Methane, tetrachloro-, CFC-10	Water	ng	7.06541	2.34892	3.25571	2.67571	2.64103
667	Methane, tetrafluoro-, CFC-14	Air	µg	334.106	125.568	145.692	131.926	137.52
668	Methane, trichlorofluoro-, CFC-11	Air	ng	29.1111	4.16536	6.04956	4.51321	4.54612
669	Methane, trifluoro-, HFC-23	Air	µg	8.39608	1.20136	1.7448	1.30169	1.31118
670	Methanesulfonic acid	Air	µg	1.24533	2.56672	1.45799	2.48681	2.50785
671	Methanol	Air	mg	7.255	5.64594	27.6694	6.75235	6.82921
672	Methanol	Water	mg	1.47211	1.16492	2.72454	1.27775	1.29814
673	Methomyl	Air	pg	0.000146202	6.33405e-05	6.41918e-05	7.60037e-05	7.72964e-05
674	Methomyl	Water	pg	2.2796e-06	9.87613e-07	1.00089e-06	1.18506e-06	1.20522e-06
675	Methomyl	Soil	pg	0.000460685	0.000199587	0.000202269	0.000239488	0.000243562
676	Methyl acetate	Air	µg	1.08993	1.70941	1.08807	1.67819	1.69817
677	Methyl acetate	Water	µg	1.74166	3.59324	2.04453	3.47221	3.50191
678	Methyl acrylate	Air	µg	14.3314	4.04164	4.81328	3.943	4.00405
679	Methyl acrylate	Water	µg	279.969	78.9546	94.0288	77.0276	78.2202
680	Methyl borate	Air	µg	10.2849	3.35596	2.26957	3.38436	3.67277
681	Methyl ethyl ketone	Air	mg	7.5388	2.2941	2.70719	2.27492	2.31587
682	Methyl formate	Air	µg	9.16993	1.98095	1.45087	2.05155	2.31414
683	Methyl formate	Water	µg	3.6599	0.790221	0.578515	0.818349	0.923159
684	Methyl lactate	Air	µg	10.3235	3.11119	14.1052	3.06721	3.5347
685	Methyl pentane	Water	ng	143.283	72.2471	107.961	77.3824	91.1343
686	Methylamine	Air	µg	1.10921	2.23751	1.97183	2.23529	2.252
687	Methylamine	Water	µg	2.61956	5.35591	4.71518	5.35046	5.39023
688	Metiram	Soil	µg	0.238744	1.76047	0.131352	0.085093	0.0885589
689	Metolachlor	Air	ng	245.442	337.518	233.161	421.735	423.895
690	Metolachlor	Water	ng	46.0918	88.2635	46.5549	111.966	111.967
691	Metolachlor	Soil	mg	95.6989	185.819	82.2551	232.352	232.352
692	Metosulam	Soil	pg	1.95494	0.846962	0.858342	1.01629	1.03358
693	Metribuzin	Air	ng	36.5396	17.4362	23.809	19.5724	20.4277
694	Metribuzin	Soil	µg	1.00201	5.9524	0.568815	0.392245	0.409272
695	Metsulfuron-methyl	Soil	ng	112.785	101.339	231.447	109.779	131.162
696	Mineral oil	Soil	mg	12.4376	29.6646	10.5031	29.4935	29.5015
697	Molinate	Soil	ng	19.8047	8.58025	8.69553	10.2957	10.4708
698	Molybdenum	Raw	mg	138.71	52.7183	64.7271	54.4162	57.4157
699	Molybdenum	Air	µg	863.102	251.338	375.226	268.887	291.252
700	Molybdenum	Water	mg	40.4489	16.7212	19.7224	18.1235	18.5081
701	Molybdenum	Soil	µg	33.9867	6.47782	12.0951	8.39398	7.4887
702	Molybdenum-99	Water	µBq	632.448	216.748	276.752	232.58	239.193
703	Monobutyltin	Water	pg	5.09671e-12	1.65941e-12	1.98749e-12	1.66747e-12	1.70593e-12
704	Monocrotophos	Soil	ng	564.015	262.997	357.818	296.216	311.149
705	Monoethanolamine	Air	mg	1.41041	0.512017	0.632874	0.53165	0.557641
706	Monoethanolamine	Water	µg	1.48057	0.789832	0.872855	0.859591	0.88718
707	Monophenyltin	Water	pg	5.58994e-15	1.82e-15	2.17983e-15	1.82884e-15	1.87102e-15
708	Myclobutanil	Soil	ng	1.49624	0.569019	0.725186	0.590283	0.623836
709	Naphthalene	Air	ng	303.207	235.213	356.478	301.174	328.043
710	Naphthalene	Water	ng	12.8594	5.85403	8.94243	6.38689	6.52998
711	Napropamide	Soil	mg	1.4971e-05	1.50071e-05	66.5	1.59774e-05	5.08605e-05
712	Neodymium	Raw	mg	49.733	1.04274	4.88513	1.47132	1.26777
713	Nickel	Raw	g	2.40562	0.85499	1.04704	0.902006	0.922801
714	Nickel	Air	mg	12.5857	4.91373	6.89037	5.24223	5.43121
715	Nickel	Water	mg	559.319	265.967	307.303	290.527	296.723
716	Nickel	Soil	mg	0.801984	0.400078	1.57485	0.116274	0.166966
717	Nicosulfuron	Soil	µg	68.7295	288.741	57.4023	162.137	162.137
718	Niobium	Raw	mg	3.72152	0.567094	1.06484	0.650731	0.649181
719	Niobium-95	Air	Bq	1.85589	0.339262	0.480839	0.353617	0.362905
720	Niobium-95	Water	mBq	3.62009	1.1921	1.5113	1.27869	1.31466
721	Nitrate	Air	mg	1.11182	0.401455	0.55186	0.436781	0.463142
722	Nitrate	Water	g	43.9372	16.7185	70.5941	17.3573	19.6189
723	Nitrate	Soil	µg	579.786	152.707	228.581	160.952	179.491
724	Nitric acid	Soil	ng	124.084	55.2863	70.4351	58.884	67.7012
725	Nitrite	Water	mg	38.1219	15.4464	16.8815	19.4951	17.8413
726	Nitrobenzene	Air	µg	104.903	36.8197	98.7122	37.7594	43.1984
727	Nitrobenzene	Water	µg	420.397	147.555	395.589	151.321	173.118
728	Nitrogen dioxide	Water	ng	44.005	22.0412	27.8983	23.9817	26.7618
729	Nitrogen fluoride	Air	pg	0.944245	0.385991	0.474501	0.439963	0.467282
730	Nitrogen monoxide	Air	µg	12.6017	1.64158	2.9651	1.82415	1.88322
731	Nitrogen oxides	Air	g	27.4092	8.11745	11.9193	9.12321	9.32606
732	Nitrogen, atmospheric	Raw	g	21.3484	8.42021	10.985	9.13528	9.50982
733	Nitrogen, atmospheric	Air	g	0.79424	4.00113	0.991167	0.450703	0.644574
734	Nitrogen, atmospheric	Water	mg	99.6486	45.0217	64.1625	51.1393	51.582
735	Nitrogen, atmospheric	Soil	mg	1.53747	0.422177	0.636354	0.462927	0.489512
736	Nitrogen, organic bound	Water	mg	24.1849	7.83915	11.4161	8.68356	9.57767
737	NMVOC, non-methane volatile organic compounds	Air	g	2.67477	1.20634	1.91463	1.33852	1.3774
738	Noble gases, radioactive, unspecified	Air	kBq	225.894	99.3778	117.959	107.637	110.743
739	Novaluron	Soil	ng	2.01318	0.76561	0.975731	0.79422	0.839365
740	o-Xylene	Air	µg	133.077	35.3975	53.6549	37.1372	41.3626
741	o-Xylene	Water	µg	10.7848	2.02852	3.3973	1.91909	1.98751
742	Occupation, annual crop	Raw	m2a	0.941097	0.325395	0.324347	0.419974	0.450594
743	Occupation, annual crop, irrigated	Raw	cm2a	50.9139	96.8278	43.6546	122.794	122.805
744	Occupation, annual crop, irrigated, intensive	Raw	mm2a	0.219379	0.242256	0.0986755	0.110568	0.112628
745	Occupation, annual crop, non-irrigated	Raw	mm2a	61.2288	123.23	52.1755	145.22	145.255
746	Occupation, annual crop, non-irrigated, extensive	Raw	m2a	0.000618138	9.42856e-07	0.578703	0.00596068	0.0296151
747	Occupation, annual crop, non-irrigated, intensive	Raw	m2a	0.00804769	0.128208	1.52458	0.0153075	0.0409511
748	Occupation, arable land, unspecified use	Raw	mm2a	0.476649	0.194695	0.239336	0.221216	0.234933
749	Occupation, construction site	Raw	cm2a	44.636	96.7625	195.625	98.8685	140.05
750	Occupation, dump site	Raw	cm2a	405.317	100.029	144.037	106.879	110.099
751	Occupation, forest, extensive	Raw	cm2a	653.299	440.058	693.969	491.141	492.304
752	Occupation, forest, intensive	Raw	m2a	0.371856	0.152328	0.198049	0.165947	0.17108
753	Occupation, grassland, natural (non-use)	Raw	cm2a	12.1818	3.76693	4.62966	3.93389	4.06788
754	Occupation, grassland, natural, for livestock grazing	Raw	mm2a	2.99646e-05	9.75604e-06	1.16849e-05	9.80344e-06	1.00295e-05
755	Occupation, industrial area	Raw	cm2a	263.35	174.521	406.808	203.545	204.637
756	Occupation, inland waterbody, unspecified	Raw	mm2a	0.0967626	0.0398982	0.0604224	0.0406697	0.0477658
757	Occupation, mineral extraction site	Raw	cm2a	148.675	55.6073	71.43	59.323	66.7621
758	Occupation, pasture, man made	Raw	mm2a	5.45783e-05	1.77699e-05	2.12831e-05	1.78562e-05	1.8268e-05
759	Occupation, pasture, man made, extensive	Raw	mm2a	6.1157e-05	1.99118e-05	2.38486e-05	2.00086e-05	2.047e-05
760	Occupation, pasture, man made, intensive	Raw	mm2a	0.409892	0.229097	0.355605	0.248912	0.265407
761	Occupation, permanent crop	Raw	mm2a	191.436	200.31	316.129	215.677	262.652
762	Occupation, permanent crop, irrigated	Raw	mm2a	24.3498	17.1879	26.8028	18.5978	21.2868
763	Occupation, permanent crop, irrigated, intensive	Raw	mm2a	0.323793	0.140281	0.142165	0.168326	0.171189
764	Occupation, permanent crop, non-irrigated	Raw	cm2a	29.4457	2.04239	3.89932	1.89256	1.92555
765	Occupation, seabed, drilling and mining	Raw	mm2a	400.906	279.402	439.393	316.873	316.847
766	Occupation, seabed, infrastructure	Raw	mm2a	4.49565	3.05727	4.71097	3.45519	3.46361
767	Occupation, shrub land, sclerophyllous	Raw	mm2a	958.181	122.773	163.46	147.437	133.133
768	Occupation, traffic area, rail network	Raw	cm2a	39.9127	11.1305	14.0564	12.6165	12.9801
769	Occupation, traffic area, rail/road embankment	Raw	cm2a	129.686	45.4762	62.7448	49.7824	52.2292
770	Occupation, traffic area, road network	Raw	cm2a	271.513	69.154	97.113	73.8501	80.9187
771	Occupation, unspecified	Raw	mm2a	67.5867	19.52	26.0217	21.0821	22.6414
772	Occupation, unspecified, natural (non-use)	Raw	mm2a	34.9492	11.1497	13.5469	11.5396	11.8289
773	Occupation, urban, discontinuously built	Raw	cm2a	21.669	17.6783	23.2741	21.495	23.389
774	Occupation, urban/industrial fallow (non-use)	Raw	mm2a	2.96735	1.47978	1.68357	1.60854	1.65871
775	Occupation, water bodies, artificial	Raw	cm2a	567.477	99.5907	140.062	103.443	106.226
776	Oil, crude	Raw	g	508.611	231.922	441.764	261.811	267.892
777	Oils, biogenic	Water	µg	16.6792	7.79386	10.6074	8.77556	9.21254
778	Oils, biogenic	Soil	mg	7.83379	3.49377	11.7578	3.88356	3.9573
779	Oils, unspecified	Water	g	1.58818	0.736568	1.23185	0.832157	0.849868
780	Oils, unspecified	Soil	g	1.73521	0.854476	1.42675	0.961138	1.00338
781	Olivine	Raw	µg	24.4795	10.8134	127.319	12.1051	12.6247
782	Orbencarb	Soil	µg	1.26571	9.33319	0.696368	0.451123	0.469498
783	Organic carbon	Air	µg	16.9778	5.58754	7.76923	5.60261	5.82472
784	Organic carbon	Water	µg	55.2451	18.1816	25.2807	18.2307	18.9534
785	Organic carbon	Soil	µg	55.2451	18.1816	25.2807	18.2307	18.9534
786	Oxamyl	Soil	µg	0.312066	2.00164	0.168887	0.112858	0.117727
787	Oxydemeton methyl	Soil	ng	1.03314	0.424409	0.443035	0.49558	0.504435
788	Oxyfluorfen	Soil	ng	9.33385	3.54965	4.52385	3.6823	3.8916
789	Oxygen	Raw	kg	6.83264	0.116207	0.0324733	0.344722	0.0243499
790	Oxygen	Air	ng	675.266	251.132	386.969	271.478	285.972
791	Ozone	Air	mg	58.6929	23.4521	27.9661	25.3168	26.0498
792	PAH, polycyclic aromatic hydrocarbons	Air	mg	3.28727	0.873347	1.22782	0.961412	0.984664
793	PAH, polycyclic aromatic hydrocarbons	Water	µg	204.324	87.9944	137.739	98.5196	100.713
794	PAH, polycyclic aromatic hydrocarbons	Soil	µg	1.50936	0.397542	0.595066	0.419006	0.46727
795	Palladium	Raw	µg	13.2715	6.05308	7.5985	6.48482	6.76199
796	Palladium	Air	ng	149.357	74.3757	117.195	83.8643	86.0173
797	Paraffins	Air	µg	13.3476	0.0788683	1.07968	0.175349	0.112545
798	Paraquat	Air	ng	23.5059	11.2167	15.3163	12.5909	13.1411
799	Paraquat	Soil	µg	185.695	305.165	143.115	384.268	385.191
800	Parathion	Soil	µg	0.00330625	0.00143909	25.0027	0.00174948	0.00195759
801	Parathion, methyl	Air	ng	4.51103	2.1526	2.93936	2.41632	2.52192
802	Parathion, methyl	Soil	pg	193.362	92.2698	125.994	103.574	108.1
803	Particulates, < 2.5 um	Air	g	7.62715	1.28511	1.95009	1.36179	1.40088
804	Particulates, > 10 um	Air	g	11.3506	2.92546	4.00379	3.13836	3.23035
805	Particulates, > 2.5 um, and < 10um	Air	g	2.5843	0.59275	0.875455	0.63572	0.661521
806	Peat	Raw	g	10.1544	4.86238	5.79741	5.28356	5.43265
807	Pendimethalin	Air	ng	425.446	458.801	314.326	564.759	570.556
808	Pendimethalin	Water	ng	15.6609	30.0024	13.473	38.06	38.0599
809	Pendimethalin	Soil	mg	0.632576	1.20528	0.540673	1.52572	1.52575
810	Pentane	Air	mg	66.6229	34.7263	53.706	38.3403	38.557
811	Pentane, 2-methyl-	Air	µg	5.96154	2.11663	2.51219	2.10885	2.15642
812	Pentane, 2,2,4-trimethyl-	Air	ng	632.184	514.412	779.27	665.183	727.007
813	Perlite	Raw	mg	1.02011	0.39809	0.494816	0.430597	0.444753
814	Permethrin	Air	ng	3.67992	1.75601	2.39781	1.97114	2.05728
815	Permethrin	Soil	µg	27.4593	52.3644	23.4843	66.3271	66.3272
816	Pesticides, unspecified	Soil	mg	1.38204	32.9717	0.874918	2.44323	2.44372
817	Phenanthrene	Air	ng	247.159	136.208	204.334	175.617	188.72
818	Phenanthrene	Water	ng	144.336	65.7069	100.372	71.6879	73.294
819	Phenmedipham	Soil	mg	38.4081	1.024e-06	1.07803e-05	0.652245	3.24107
820	Phenol	Air	µg	556.328	300.739	327.693	324.763	331.964
821	Phenol	Water	mg	3.63898	1.96938	3.28057	2.19554	2.24555
822	Phenol, 2,4-dichloro-	Air	µg	6.6281	7.22232	4.06559	7.11079	7.2431
823	Phenol, pentachloro-	Air	µg	135.668	61.3741	82.3471	69.0515	70.2731
824	Phenol, pentachloro-	Soil	ng	101.101	55.7474	61.1947	60.7186	62.6854
825	Phorate	Soil	µg	0.580872	4.28329	0.319585	0.207034	0.215467
826	Phosgene	Air	µg	3.48988	1.99404	3.16357	2.19138	2.33138
827	Phosmet	Soil	ng	63.9627	471.654	35.191	22.7976	23.7261
828	Phosphate	Water	g	18.395	9.57528	11.2064	10.4943	10.7818
829	Phosphine	Air	ng	13.123	3.98034	4.77487	4.0312	4.1415
830	Phosphoric acid	Air	pg	831.922	58.8272	111.264	54.8327	55.8233
831	Phosphorus	Raw	g	11.8549	12.354	16.7626	13.3345	16.3332
832	Phosphorus	Air	mg	13.0939	1.07466	1.21077	1.54825	1.02518
833	Phosphorus	Water	mg	65.5718	90.3525	74.274	109.112	111.132
834	Phosphorus	Soil	mg	9.60055	4.43701	6.20322	4.90558	5.00526
835	Phosphorus oxychloride	Water	ng	3.21456	1.26373	1.67987	1.4174	1.4492
836	Phosphorus trichloride	Air	ng	9.38791	26.0406	4.53383	3.54659	3.65125
837	Picloram	Soil	pg	1.27734	0.553396	0.560832	0.664035	0.675329
838	Picoxystrobin	Soil	µg	10.9192	3.16092	3.6235	3.036	3.36687
839	Piperonyl butoxide	Soil	ng	1.90585	14.0535	1.04856	0.679282	0.70695
840	Pirimicarb	Soil	ng	7.70354	4.23046	6.46026	4.61341	4.90733
841	Platinum	Raw	µg	9.70776	4.63229	5.89545	5.0124	5.19904
842	Platinum	Air	ng	160.168	85.4569	128.69	96.2802	98.8361
843	Plutonium-238	Air	nBq	3.20087	1.40803	1.67126	1.52504	1.56904
844	Plutonium-alpha	Air	nBq	7.33759	3.22772	3.83114	3.49596	3.59683
845	Polonium-210	Air	Bq	4.37994	0.853018	1.34622	0.907161	0.936872
846	Polonium-210	Water	Bq	2.13572	6.06241	11.8883	6.08574	8.9153
847	Polychlorinated biphenyls	Air	ng	975.242	254.883	345.979	275.251	284.015
848	Polychlorinated biphenyls	Water	pg	518.24	276.417	310.156	299.784	309.819
849	Potassium	Raw	g	26.0899	3.58934	6.09806	4.05319	4.55584
850	Potassium	Air	mg	267.121	53.2825	68.582	63.9433	56.9145
851	Potassium	Water	g	66.979	16.6649	19.306	19.2345	18.148
852	Potassium	Soil	mg	58.5327	25.4779	35.9334	28.1524	28.7199
853	Potassium-40	Air	mBq	794.897	133.34	214.897	140.672	142.832
854	Potassium-40	Water	Bq	0.59204	0.649661	1.14121	0.665088	0.894578
855	Potassium chloride	Raw	g	6.05204	14.7987	13.7354	14.3096	16.0709
856	Praseodymium	Raw	mg	16.1359	0.34632	1.5942	0.48611	0.420395
857	Primisulfuron	Soil	µg	30.4997	58.0949	26.0884	73.697	73.697
858	Prochloraz	Soil	ng	2.44461	1.00541	1.04885	1.17474	1.19571
859	Procymidone	Soil	µg	0.000565101	0.000892151	681.822	0.00196342	0.00685233
860	Profenofos	Soil	µg	1.28539	0.488833	0.622993	0.5071	0.535925
861	Prohexadione-calcium	Soil	pg	0.76966	0.333449	0.337929	0.400114	0.40692
862	Propamocarb HCl	Soil	ng	2.78905	20.5661	1.53448	0.994072	1.03456
863	Propanal	Air	µg	57.9927	38.6905	53.6403	41.6362	43.9215
864	Propanal	Water	µg	27.7113	10.5556	6.75933	10.6104	11.3731
865	Propane	Air	mg	79.2105	38.9037	59.022	42.3942	42.8747
866	Propanil	Soil	ng	51.294	22.2227	22.5213	26.6657	27.1192
867	Propargite	Soil	µg	0.186312	1.37385	0.102505	0.0664055	0.0691102
868	Propene	Air	mg	5.21252	3.80583	4.92768	4.39348	4.53639
869	Propene	Water	mg	4.97655	2.96749	2.80823	3.08892	3.49361
870	Propiconazole	Air	ng	4.32145	2.06214	2.81583	2.31477	2.41594
871	Propiconazole	Water	pg	0.00010188	4.41349e-05	4.473e-05	5.29564e-05	5.38572e-05
872	Propiconazole	Soil	ng	1.73755	0.73689	0.791302	0.863193	0.880965
873	Propionic acid	Air	µg	778.678	456.731	758.467	505.071	505.634
874	Propionic acid	Water	µg	25.5229	34.9229	186.577	34.9297	35.378
875	Propoxycarbazone-sodium (prop)	Soil	pg	4.267	1.84864	1.87348	2.21823	2.25596
876	Propylamine	Air	µg	0.791667	1.65836	0.902751	1.613	1.62509
877	Propylamine	Water	µg	1.90002	3.9801	2.16663	3.87125	3.90025
878	Propylene oxide	Air	µg	87.1087	35.4114	64.5511	37.6261	39.6191
879	Propylene oxide	Water	µg	204.767	83.567	152.923	88.8801	93.6089
880	Prosulfuron	Soil	µg	5.48985	10.4569	4.69582	13.2652	13.2652
881	Protactinium-234	Air	mBq	43.5363	8.13552	11.3431	8.4888	8.71016
882	Protactinium-234	Water	mBq	221.362	107.497	126.045	116.72	120.107
883	Prothioconazol	Air	pg	3.73259e-06	1.6171e-06	1.63884e-06	1.9404e-06	1.9734e-06
884	Prothioconazol	Water	pg	3.89378e-07	1.68694e-07	1.70961e-07	2.02419e-07	2.05862e-07
885	Prothioconazol	Soil	mg	0.0130388	0.0037767	2.03836	0.00363074	0.00404037
886	Pymetrozine	Soil	ng	17.8502	131.626	9.82086	6.36218	6.62132
887	Pyraclostrobin (prop)	Air	ng	10.3079	5.10434	6.7962	5.76578	6.00406
888	Pyraclostrobin (prop)	Water	pg	1.61451	3.08927	2.08086	3.91877	3.91884
889	Pyraclostrobin (prop)	Soil	mg	0.0223837	1.13241	0.00372567	0.00316342	0.00349558
890	Pyraflufen-ethyl	Soil	µg	1.15728	0.44011	0.560899	0.456557	0.482508
891	Pyrene	Air	ng	6.61209	1.99251	2.91446	2.55026	2.61922
892	Pyrene	Water	ng	131.079	59.6719	91.1528	65.1035	66.5621
893	Quinclorac	Soil	pg	856.706	371.161	376.148	445.366	452.942
894	Quinmerac	Soil	pg	1.63507e-19	5.32353e-20	6.37605e-20	5.3494e-20	5.47276e-20
895	Quinoxyfen	Soil	pg	37.3146	16.1663	16.3835	19.3983	19.7283
896	Quizalofop-P	Soil	µg	8.12905e-05	0.000128337	98.0809	0.00028244	0.000985716
897	Quizalofop-p-ethyl	Soil	pg	2.72712e-20	8.8791e-21	1.06346e-20	8.92224e-21	9.128e-21
898	Quizalofop ethyl ester	Air	ng	1.36601	0.651839	0.890081	0.731696	0.763674
899	Quizalofop ethyl ester	Soil	µg	0.000130843	0.000142115	87.2722	0.000282655	0.000909799
900	Radioactive species, alpha emitters	Water	mBq	52.4313	69.7449	112.681	74.7148	94.237
901	Radioactive species, Nuclides, unspecified	Water	Bq	22.946	10.1066	11.9963	10.9473	11.2633
902	Radioactive species, other beta emitters	Air	mBq	994.644	522.093	689.675	592.434	625.818
903	Radium-224	Water	Bq	1.24074	0.571276	0.959866	0.646068	0.66029
904	Radium-226	Air	Bq	1.07779	0.400595	0.553092	0.430665	0.471828
905	Radium-226	Water	Bq	77.2404	40.9781	52.1006	44.1519	47.384
906	Radium-228	Air	mBq	569.637	257.46	416.005	291.669	292.249
907	Radium-228	Water	Bq	3.39202	1.31382	2.20656	1.45416	1.48838
908	Radon-220	Air	Bq	18.1064	3.8503	5.13361	4.0488	4.15711
909	Radon-222	Air	kBq	1027.84	499.172	585.361	541.998	557.749
910	Rhenium	Raw	µg	14.4023	5.47563	6.71681	5.64968	5.96304
911	Rhodium	Raw	µg	1.20445	0.602788	0.77032	0.656536	0.684967
912	Rhodium	Air	ng	149.208	74.224	117.051	83.6808	85.8267
913	Rimsulfuron	Soil	µg	30.5083	58.158	26.0931	73.7001	73.7002
914	Rubidium	Water	µg	248.147	114.255	191.973	129.214	132.058
915	Ruthenium-103	Air	nBq	136.784	46.9088	59.896	50.3357	51.767
916	Ruthenium-103	Water	µBq	257.751	81.545	103.877	87.369	89.8083
917	Samarium	Raw	mg	4.24561	0.0574705	0.380713	0.0911469	0.0724874
918	Sand	Raw	g	137.848	45.1974	57.2179	48.0342	48.6296
919	Scandium	Raw	µg	9.86237	3.79728	5.10271	4.21353	4.31922
920	Scandium	Air	µg	101.097	50.0265	60.6894	54.5885	56.0227
921	Scandium	Water	mg	36.454	13.4407	16.4845	14.1275	14.6732
922	Scandium	Soil	µg	23.6753	2.42055	3.99409	2.48622	2.52551
923	Selenium	Raw	mg	10.935	4.15762	5.09875	4.28936	4.52762
924	Selenium	Air	mg	1.29931	0.36826	0.502967	0.39153	0.40176
925	Selenium	Water	mg	21.5146	8.44757	9.78531	9.3413	9.37291
926	Selenium	Soil	µg	28.7256	4.46688	6.99799	4.70116	4.99197
927	Sethoxydim	Air	ng	2.94021	1.40303	1.91582	1.57492	1.64374
928	Sethoxydim	Soil	µg	0.00792998	0.0554818	442.233	0.00399181	0.00727368
929	Shale	Raw	g	698.424	192.816	281.736	206.054	212.45
930	Silicon	Raw	mg	631.508	242.42	311.38	253.336	269.28
931	Silicon	Air	mg	106.602	62.0476	98.9645	70.77	71.0567
932	Silicon	Water	g	153.662	40.7828	49.6645	45.6064	44.5662
933	Silicon	Soil	mg	409.752	80.8188	135.176	96.2612	91.1466
934	Silicon tetrafluoride	Air	µg	18.5592	61.8403	122.448	61.9634	91.4817
935	Silthiofam	Soil	pg	57.3451	24.8443	25.1781	29.8113	30.3184
936	Silver	Raw	mg	3.87877	1.48754	1.88002	1.53956	1.66907
937	Silver	Air	µg	50.7995	29.8111	32.9807	32.5098	33.5424
938	Silver	Water	mg	14.9502	5.3342	6.57943	5.47757	5.7516
939	Silver	Soil	µg	3.56187	0.400046	0.668111	0.413281	0.422058
940	Silver-110	Air	µBq	2.72683	0.859929	1.09532	0.921288	0.94699
941	Silver-110	Water	mBq	490.367	173.828	220.163	186.8	192.108
942	Simazine	Soil	mg	0.616077	1.17349	0.526971	1.48864	1.48864
943	Sodium	Raw	µg	230.213	102.572	130.678	109.247	125.606
944	Sodium	Air	mg	135.57	8.82278	10.9066	13.7201	8.02517
945	Sodium	Water	g	163.219	53.9208	72.6966	58.2148	61.4549
946	Sodium	Soil	mg	48.7287	19.0533	30.1141	20.9902	21.5922
947	Sodium-24	Water	mBq	9.13746	2.89379	3.68639	3.10053	3.18711
948	Sodium chlorate	Air	µg	13.9204	5.88598	9.38276	6.41603	7.06282
949	Sodium chloride	Raw	kg	3.41098	0.028201	0.291991	0.0528736	0.0409335
950	Sodium dichromate	Air	µg	22.6739	1.06268	0.799889	1.87622	0.896156
951	Sodium formate	Air	ng	63.7372	23.3723	32.2153	24.7109	26.8472
952	Sodium formate	Water	ng	153.125	56.1505	77.3954	59.3664	64.4987
953	Sodium hydroxide	Air	µg	14.6882	4.3639	5.16362	4.3059	4.38012
954	Sodium nitrate	Raw	mg	15.7795	6.31637	7.63845	6.84121	7.03358
955	Sodium sulfate	Raw	mg	73.6501	21.6048	32.8557	23.4453	24.4165
956	Sodium tetrahydroborate	Air	pg	626.888	256.261	315.023	292.094	310.231
957	Solids, inorganic	Water	g	9.38631	4.19552	5.38287	4.56644	4.93933
958	Spinosad	Soil	ng	0.371873	2.74215	0.204597	0.132543	0.137941
959	Spiroxamine	Soil	µg	0.00817925	0.00408791	746.151	0.00578554	0.0112006
960	Spodumene	Raw	mg	40.9382	8.79261	8.60205	9.11316	10.2723
961	Strontium	Raw	µg	493.258	201.685	262.918	218.028	245.493
962	Strontium	Air	mg	3.20942	0.968446	1.5467	1.07244	1.07984
963	Strontium	Water	g	1.88608	0.982801	1.14738	1.0685	1.09999
964	Strontium	Soil	mg	1.11035	0.192031	0.306014	0.207475	0.211433
965	Strontium-89	Water	mBq	12.243	4.13459	5.26819	4.43584	4.5615
966	Strontium-90	Water	Bq	59.0745	71.8351	74.3674	79.0527	81.5149
967	Styrene	Air	mg	3.33054	0.545181	0.80447	0.574269	0.594819
968	Sulfate	Air	mg	166.02	185.025	316.779	187.342	219.353
969	Sulfate	Water	g	503.037	245.583	294.195	268.853	279.683
970	Sulfate	Soil	µg	967.946	254.95	381.621	268.715	299.668
971	Sulfentrazone	Air	ng	28.1157	13.4164	18.32	15.0601	15.7183
972	Sulfentrazone	Soil	µg	158.148	11.0129	20.9977	10.2152	10.3952
973	Sulfide	Water	mg	2.30144	3.90545	4.21262	3.9522	3.99274
974	Sulfite	Water	mg	6.00195	1.25136	1.72957	1.31507	1.34955
975	Sulfosate	Soil	ng	446.932	208.402	283.539	234.725	246.558
976	Sulfosulfuron	Soil	pg	16.0656	6.96031	7.05383	8.35185	8.49391
977	Sulfur	Raw	g	1.70869	0.682084	0.874474	0.709644	0.758401
978	Sulfur	Water	mg	421.266	152.511	183.902	156.303	175.256
979	Sulfur	Soil	mg	143.354	33.4666	56.2104	41.0826	39.2172
980	Sulfur dioxide	Air	g	27.4625	10.1073	15.039	10.9887	11.3345
981	Sulfur hexafluoride	Air	mg	1.56802	0.553825	0.667053	0.595436	0.612691
982	Sulfur oxides	Air	mg	14.6832	2.83839	3.54818	3.16679	2.9806
983	Sulfur trioxide	Air	mg	9.5259	12.6553	22.3098	12.7433	15.0322
984	Sulfuric acid	Air	µg	61.3267	28.2749	36.2672	30.2868	33.5851
985	Sulfuric acid	Water	mg	11.256	564.529	866.827	568.59	569.25
986	Sulfuric acid	Soil	mg	56.7713	110.762	48.8051	137.792	137.793
987	Suspended solids, unspecified	Water	g	23.5223	5.04186	8.27761	4.93708	5.08677
988	t-Butyl methyl ether	Air	µg	43.1772	7.98536	8.76698	5.03228	11.3406
989	t-Butyl methyl ether	Water	µg	3.18439	1.46143	2.29326	1.64893	1.69128
990	t-Butylamine	Air	µg	132.821	20.3569	9.54921	25.3772	30.3128
991	t-Butylamine	Water	µg	318.777	48.8571	22.9184	60.9062	72.7518
992	Talc	Raw	mg	3.73329	1.51258	2.06208	1.62477	1.71909
993	Tantalum	Raw	mg	1.10432	0.335032	0.39559	0.332023	0.337976
994	Tau-fluvalinate	Soil	pg	2.60645e-21	8.48622e-22	1.0164e-21	8.52745e-22	8.72411e-22
995	Tebuconazole	Air	pg	9.94618e-06	4.30908e-06	4.36699e-06	5.17055e-06	5.2585e-06
996	Tebuconazole	Water	pg	3.0769e-06	1.33303e-06	1.35095e-06	1.59954e-06	1.62674e-06
997	Tebuconazole	Soil	mg	0.0268479	2.6472	3.21098	0.000124947	0.000152383
998	Tebupirimphos	Soil	µg	256.205	488.011	219.148	619.072	619.072
999	Tebutam	Soil	mg	4.55221e-05	3.61756e-05	261.181	7.66323e-06	6.82799e-06
1000	Technetium-99m	Water	mBq	15.7079	5.3253	6.79525	5.71325	5.87529
1001	Teflubenzuron	Soil	µg	10.6211	504.988	1.86336	1.55701	1.72481
1002	Tefluthrin	Air	ng	8.24718	15.7996	7.095	20.0428	20.0428
1003	Tefluthrin	Water	pg	0.0410671	0.0786745	0.0353298	0.0998036	0.0998035
1004	Tefluthrin	Soil	µg	201.319	383.466	172.201	486.451	486.451
1005	Tellurium	Raw	mg	2.00745	0.763231	0.936106	0.787454	0.831162
1006	Tellurium	Air	ng	223.566	110.098	173.672	124.006	127.054
1007	Tellurium-123m	Water	mBq	2.23696	0.876468	1.07237	0.946829	0.97341
1008	Tellurium-132	Water	µBq	73.3544	23.1329	29.4651	24.7835	25.4749
1009	Terbium	Raw	µg	304.404	1.79867	24.6233	3.999	2.56669
1010	Terbufos	Soil	mg	0.68317	1.30128	0.58436	1.65076	1.65076
1011	Terbuthylazin	Soil	mg	35.5523	69.1426	30.5763	86.3754	86.3754
1012	Terpenes	Air	µg	181.106	266.141	130.851	332.896	334.579
1013	Tetramethyl ammonium hydroxide	Air	ng	22.6456	9.25715	11.3799	10.5515	11.2067
1014	Thallium	Air	µg	16.0791	8.27672	13.2128	9.4682	9.4947
1015	Thallium	Water	mg	13.533	5.00053	6.1034	5.17202	5.42135
1016	Thallium	Soil	µg	1.93009	0.265973	0.532046	0.29032	0.297568
1017	Thiamethoxam	Soil	mg	6.31448	12.237	5.41676	15.2844	15.2852
1018	Thiazole, 2-(thiocyanatemethylthio)benzo-	Soil	µg	5.416	39.937	2.97978	1.93037	2.00899
1019	Thifensulfuron	Air	pg	400.717	191.217	261.105	214.643	224.024
1020	Thifensulfuron-methyl	Soil	pg	49.8507	21.851	25.3093	25.2894	25.9744
1021	Thiobencarb	Soil	ng	10.9781	4.75617	4.82008	5.70706	5.80413
1022	Thiocyanate, ion	Water	ng	37.487	15.5082	21.3363	17.5691	18.0415
1023	Thiodicarb	Air	ng	1.42807	0.681456	0.930522	0.764942	0.798372
1024	Thiodicarb	Soil	mg	0.0230949	1.982	0.00111134	0.000920928	0.00101537
1025	Thiophanate-methyl	Soil	µg	8.59948	2.4894	2.85372	2.39102	2.6516
1026	Thiram	Soil	ng	222.237	232.54	366.993	250.378	304.911
1027	Thorium	Air	µg	31.1981	6.85161	12.5913	7.97801	7.8772
1028	Thorium-228	Air	mBq	138.126	33.3095	53.3166	36.3332	36.7107
1029	Thorium-228	Water	Bq	4.96448	2.29119	3.85321	2.59039	2.65028
1030	Thorium-230	Air	mBq	180.141	142.754	200.677	153.644	185.465
1031	Thorium-230	Water	Bq	18.7417	9.10124	10.6716	9.88214	10.1689
1032	Thorium-232	Air	mBq	188.695	38.9983	60.4882	41.7205	42.8039
1033	Thorium-232	Water	mBq	88.6415	33.8954	40.218	36.6453	37.6889
1034	Thorium-234	Air	mBq	43.5502	8.14241	11.3511	8.49628	8.71786
1035	Thorium-234	Water	mBq	221.51	107.57	126.131	116.8	120.189
1036	Tin	Raw	mg	16.2354	4.78442	5.75941	4.75435	4.8467
1037	Tin	Air	mg	1.16282	0.395794	0.518737	0.415081	0.442947
1038	Tin	Water	mg	77.8083	17.9391	21.3225	19.538	18.932
1039	Tin	Soil	µg	146.09	33.2227	58.4269	43.5929	38.677
1040	Titanium	Raw	mg	807.652	177.244	241.453	205.956	198.717
1041	Titanium	Air	mg	4.32848	2.28678	3.32005	2.56218	2.59817
1042	Titanium	Water	mg	998.625	287.714	374.491	302.449	312.919
1043	Titanium	Soil	mg	9.63487	1.63645	2.39471	1.76217	1.79759
1044	TOC, Total Organic Carbon	Water	g	16.0136	4.15195	5.50096	4.77226	4.63271
1045	Toluene	Air	mg	44.4801	13.4948	21.1198	14.4083	14.8056
1046	Toluene	Water	mg	3.95762	1.89499	2.91317	2.13228	2.17671
1047	Toluene, 2-chloro-	Air	µg	22.5647	15.3955	72.0467	15.2302	16.0741
1048	Toluene, 2-chloro-	Water	µg	43.6859	24.3619	159.634	24.368	26.07
1049	Tralkoxydim	Soil	pg	4.7109	2.04073	2.06828	2.44858	2.49024
1050	Transformation, from annual crop	Raw	dm2	27.2346	51.8542	28.1974	65.76	65.7606
1051	Transformation, from annual crop, irrigated	Raw	cm2	121.555	235.843	104.366	294.373	294.384
1052	Transformation, from annual crop, irrigated, intensive	Raw	mm2	0.0231392	0.170626	0.0127307	0.00824727	0.00858319
1053	Transformation, from annual crop, non-irrigated	Raw	m2	0.846022	1.96465	0.723028	2.04031	2.0404
1054	Transformation, from annual crop, non-irrigated, extensive	Raw	dm2	0.111435	8.3609e-05	45.8389	1.07631	5.34795
1055	Transformation, from annual crop, non-irrigated, intensive	Raw	m2	0.00742826	0.0144935	1.20886	0.026121	0.0695415
1056	Transformation, from arable land, unspecified use	Raw	m2	1.64654	0.0230106	0.193273	0.0437713	0.103269
1057	Transformation, from cropland fallow (non-use)	Raw	mm2	1.03488	0.373749	0.440489	0.392922	0.408865
1058	Transformation, from dump site, inert material landfill	Raw	mm2	33.7115	10.3581	13.8509	11.086	11.8493
1059	Transformation, from dump site, residual material landfill	Raw	mm2	84.2905	10.8656	15.6533	12.5967	12.0024
1060	Transformation, from dump site, sanitary landfill	Raw	mm2	3.27621	1.84049	2.5229	1.97034	2.17022
1061	Transformation, from dump site, slag compartment	Raw	mm2	70.2231	1.47298	0.639781	3.81417	0.58562
1062	Transformation, from forest, extensive	Raw	mm2	684.274	403.603	616.147	451.175	455.214
1063	Transformation, from forest, intensive	Raw	cm2	42.9343	17.6844	22.9949	19.2693	19.8733
1064	Transformation, from forest, primary (non-use)	Raw	mm2	77.1867	39.2736	30.7621	43.303	44.8321
1065	Transformation, from forest, secondary (non-use)	Raw	mm2	163.009	307.776	140.697	390.024	390.393
1066	Transformation, from forest, unspecified	Raw	cm2	11.063	4.2396	6.76723	4.63319	4.80319
1067	Transformation, from grassland, natural (non-use)	Raw	mm2	50.3581	56.9952	29.7476	69.1939	69.7548
1068	Transformation, from grassland, natural, for livestock grazing	Raw	mm2	15.0491	3.76028	5.75683	4.00127	4.12758
1069	Transformation, from heterogeneous, agricultural	Raw	mm2	1.43502	1.47522	1.56147	1.62112	1.67112
1070	Transformation, from industrial area	Raw	mm2	11.5494	13.5187	23.2082	13.3555	17.7409
1071	Transformation, from mineral extraction site	Raw	mm2	185.272	104.562	136.532	112.092	129.764
1072	Transformation, from pasture, man made	Raw	mm2	601.256	211.445	276.145	231.134	244.82
1073	Transformation, from pasture, man made, extensive	Raw	mm2	1.22316e-06	3.98242e-07	4.76979e-07	4.00177e-07	4.09406e-07
1074	Transformation, from pasture, man made, intensive	Raw	dm2	0.000317518	5.73012e-05	57.1927	0.00191819	0.00929351
1075	Transformation, from permanent crop	Raw	mm2	15.7326	12.5346	32.1068	13.0603	15.7169
1076	Transformation, from permanent crop, irrigated	Raw	mm2	1.30887	0.756662	1.15047	0.821027	0.952058
1077	Transformation, from permanent crop, irrigated, intensive	Raw	mm2	0.0138907	0.00601804	0.0060989	0.0072212	0.00734403
1078	Transformation, from permanent crop, non-irrigated	Raw	mm2	147.228	10.2119	19.4966	9.4628	9.62774
1079	Transformation, from river, natural (non-use)	Raw	mm2	3.91645	1.3499	1.66504	1.43617	1.48426
1080	Transformation, from seabed, infrastructure	Raw	mm2	0.0490195	0.0366693	0.0573188	0.0416021	0.0415062
1081	Transformation, from seabed, unspecified	Raw	mm2	401.064	279.502	439.548	316.985	316.96
1082	Transformation, from shrub land, sclerophyllous	Raw	mm2	229.408	35.9514	47.7818	41.6518	39.1411
1083	Transformation, from traffic area, rail/road embankment	Raw	mm2	40.5706	19.1813	26.8514	21.1009	21.5137
1084	Transformation, from traffic area, road network	Raw	mm2	1.07147e-14	3.48856e-15	4.17828e-15	3.50551e-15	3.58635e-15
1085	Transformation, from unspecified	Raw	cm2	10.8117	3.1807	4.26607	3.39853	3.48418
1086	Transformation, from unspecified, natural (non-use)	Raw	mm2	1.0966	0.351873	0.439462	0.378921	0.389135
1087	Transformation, from wetland, inland (non-use)	Raw	mm2	8.4934	2.80338	3.59301	3.00183	3.02712
1088	Transformation, to annual crop	Raw	dm2	27.2336	51.8555	23.2905	65.7607	65.7609
1089	Transformation, to annual crop, fallow	Raw	mm2	2.09592	0.599593	0.737807	0.642158	0.646981
1090	Transformation, to annual crop, irrigated	Raw	cm2	121.555	235.843	104.366	294.373	294.384
1091	Transformation, to annual crop, irrigated, intensive	Raw	mm2	0.224212	0.257728	0.101009	0.112757	0.114871
1092	Transformation, to annual crop, non-irrigated	Raw	m2	0.846019	1.96465	0.723027	2.04031	2.0404
1093	Transformation, to annual crop, non-irrigated, extensive	Raw	dm2	0.111702	0.000117021	64.1914	1.07821	5.35723
1094	Transformation, to annual crop, non-irrigated, intensive	Raw	m2	0.00765174	0.014597	1.64645	0.0262377	0.0696643
1095	Transformation, to arable land, unspecified use	Raw	m2	1.6468	0.0234086	0.193481	0.0442705	0.10377
1096	Transformation, to dump site	Raw	mm2	279.559	73.8019	106.793	78.1308	81.3503
1097	Transformation, to dump site, inert material landfill	Raw	mm2	33.7115	10.3581	13.8509	11.086	11.8493
1098	Transformation, to dump site, residual material landfill	Raw	mm2	84.2915	10.8662	15.6539	12.5973	12.003
1099	Transformation, to dump site, sanitary landfill	Raw	mm2	3.27621	1.84049	2.5229	1.97034	2.17022
1100	Transformation, to dump site, slag compartment	Raw	mm2	70.2231	1.47298	0.639781	3.81417	0.58562
1101	Transformation, to forest, extensive	Raw	mm2	502.538	338.506	533.822	377.8	378.695
1102	Transformation, to forest, intensive	Raw	cm2	44.6469	18.3906	23.7771	19.9671	20.6011
1103	Transformation, to forest, secondary (non-use)	Raw	mm2	1.26237e-14	4.11008e-15	4.92268e-15	4.13005e-15	4.22529e-15
1104	Transformation, to forest, unspecified	Raw	mm2	267.054	49.0803	64.941	55.4517	60.2541
1105	Transformation, to grassland, natural (non-use)	Raw	mm2	16.2425	5.02257	6.17288	5.24518	5.42384
1106	Transformation, to grassland, natural, for livestock grazing	Raw	mm2	9.90567e-07	3.22514e-07	3.86278e-07	3.24081e-07	3.31554e-07
1107	Transformation, to heterogeneous, agricultural	Raw	mm2	28.9113	15.0562	23.6714	16.7769	17.0096
1108	Transformation, to industrial area	Raw	mm2	523.935	188.542	255.779	201.873	208.714
1109	Transformation, to inland waterbody, unspecified	Raw	mm2	0.000967626	0.000398982	0.000604224	0.000406697	0.000477658
1110	Transformation, to mineral extraction site	Raw	mm2	959.31	427.407	662.466	471.684	496.687
1111	Transformation, to pasture, man made	Raw	mm2	26.6669	32.0956	51.6562	34.395	42.9251
1112	Transformation, to pasture, man made, extensive	Raw	mm2	1.22316e-06	3.98242e-07	4.76979e-07	4.00177e-07	4.09406e-07
1113	Transformation, to pasture, man made, intensive	Raw	mm2	0.0206057	0.0115114	0.0178654	0.0125064	0.0133349
1114	Transformation, to permanent crop	Raw	mm2	107.438	19.8591	33.512	20.3979	23.6119
1115	Transformation, to permanent crop, irrigated	Raw	mm2	1.30887	0.756662	1.15047	0.821027	0.952058
1116	Transformation, to permanent crop, irrigated, intensive	Raw	mm2	0.0138907	0.00601804	0.0060989	0.0072212	0.00734403
1117	Transformation, to permanent crop, non-irrigated	Raw	mm2	147.228	10.2119	19.4966	9.4628	9.62774
1118	Transformation, to seabed, drilling and mining	Raw	mm2	400.906	279.402	439.393	316.873	316.847
1119	Transformation, to seabed, infrastructure	Raw	mm2	0.157765	0.0997956	0.154095	0.112453	0.113037
1120	Transformation, to seabed, unspecified	Raw	mm2	0.0490195	0.0366693	0.0573188	0.0416021	0.0415062
1121	Transformation, to shrub land, sclerophyllous	Raw	mm2	191.501	24.5372	32.6669	29.4672	26.6075
1122	Transformation, to traffic area, rail network	Raw	mm2	9.23198	2.57453	3.25131	2.91826	3.00235
1123	Transformation, to traffic area, rail/road embankment	Raw	mm2	68.3846	27.5888	37.9798	30.3461	31.3838
1124	Transformation, to traffic area, road network	Raw	mm2	131.034	31.1071	41.0452	34.6961	35.5724
1125	Transformation, to unspecified	Raw	mm2	38.4569	18.9888	27.3315	19.6269	22.5758
1126	Transformation, to unspecified, natural (non-use)	Raw	mm2	0.85242	0.271943	0.330413	0.281453	0.28851
1127	Transformation, to urban, discontinuously built	Raw	mm2	43.1657	35.2151	46.3617	42.8178	46.5907
1128	Transformation, to urban/industrial fallow	Raw	mm2	0.0395647	0.0197304	0.0224476	0.0214472	0.0221162
1129	Transformation, to water bodies, artificial	Raw	mm2	437.495	82.2562	114.227	85.8639	88.1775
1130	Transformation, to wetland, inland (non-use)	Raw	mm2	3.9975e-14	1.30153e-14	1.55885e-14	1.30785e-14	1.33801e-14
1131	Triadimenol	Soil	pg	544.057	223.693	233.395	261.326	265.992
1132	Triallate	Soil	pg	34.4886	14.9419	15.1427	17.9292	18.2342
1133	Triasulfuron	Soil	pg	10.2188	4.42723	4.48671	5.31234	5.4027
1134	Tribenuron	Soil	pg	55.6733	22.8704	23.8741	26.7056	27.1828
1135	Tribenuron-methyl	Soil	pg	21.5293	9.75434	11.5177	11.3456	11.6775
1136	Tributyltin compounds	Water	ng	343.086	141.933	195.273	160.795	165.118
1137	Trichlorfon	Soil	ng	964.324	368.681	467.398	380.425	402.047
1138	Triclopyr	Soil	µg	1.51817	0.18597	0.286982	0.149378	0.161568
1139	Triethylene glycol	Water	µg	382.596	281.05	430.571	317.024	317.137
1140	Trifloxystrobin	Air	pg	256.387	122.344	167.06	137.333	143.335
1141	Trifloxystrobin	Water	pg	1.15266e-07	4.99379e-08	5.06091e-08	5.99216e-08	6.09408e-08
1142	Trifloxystrobin	Soil	mg	0.030506	1.32683	0.00378356	0.0603869	0.287857
1143	Trifluralin	Air	ng	404.949	193.236	263.862	216.91	226.389
1144	Trifluralin	Soil	mg	0.00240823	0.00127785	40.348	0.00106239	0.0012054
1145	Trimethylamine	Air	µg	1.51698	3.13118	1.78413	3.01988	3.04592
1146	Trimethylamine	Water	µg	3.64075	7.51483	4.28191	7.2477	7.31021
1147	Trinexapac-ethyl	Soil	ng	4.55307	1.87192	1.95317	2.18677	2.22582
1148	Trioctyltin	Water	pg	1.31528e-12	4.28235e-13	5.12902e-13	4.30316e-13	4.4024e-13
1149	Triphenyltin	Water	pg	5.58994e-13	1.82e-13	2.17983e-13	1.82884e-13	1.87102e-13
1150	Tungsten	Air	µg	10.5896	5.14248	6.02981	5.58371	5.74573
1151	Tungsten	Water	mg	10.5724	3.56428	4.53846	3.78386	3.88775
1152	Ulexite	Raw	mg	5.53479	3.8886	4.25147	4.24984	4.3777
1153	Uranium	Raw	mg	52.4223	25.4564	30.0298	27.6411	28.4434
1154	Uranium	Air	µg	14.6715	8.94374	14.5711	10.2468	10.2373
1155	Uranium-234	Air	mBq	275.772	176.711	242.225	190.184	223.041
1156	Uranium-234	Water	mBq	256.205	124.417	145.885	135.092	139.012
1157	Uranium-235	Air	mBq	4.57367	2.22104	2.60428	2.41161	2.48159
1158	Uranium-235	Water	mBq	285.868	138.822	162.775	150.733	155.107
1159	Uranium-238	Air	mBq	755.78	263.291	381.894	282.235	316.432
1160	Uranium-238	Water	Bq	1.30173	2.31136	4.31868	2.34256	3.3026
1161	Uranium alpha	Air	mBq	520.978	252.995	296.649	274.702	282.673
1162	Uranium alpha	Water	Bq	8.63696	4.19429	4.91801	4.55417	4.68632
1163	Urea	Water	µg	7.38165	15.4034	8.48616	14.9496	15.066
1164	Vanadium	Raw	µg	7.70062	3.43105	4.37117	3.65431	4.2015
1165	Vanadium	Air	mg	8.79671	3.28012	5.80496	3.67903	3.67344
1166	Vanadium	Water	mg	114.978	38.1641	52.779	41.729	44.1709
1167	Vanadium	Soil	µg	591.629	304.523	272.172	357.329	361.434
1168	Vinclozolin	Soil	µg	0.000188365	0.000297381	227.271	0.000654465	0.00228409
1169	VOC, volatile organic compounds, unspecified origin	Air	mg	4.38418	1.30458	7.70957	1.38303	1.55274
1170	VOC, volatile organic compounds, unspecified origin	Water	mg	9.19171	4.25543	7.01817	4.80127	4.90893
1171	Volume occupied, final repository for low-active radioactive waste	Raw	mm3	217.238	100.493	134.819	110.705	113.492
1172	Volume occupied, final repository for radioactive waste	Raw	mm3	19.6087	8.62566	10.2382	9.3425	9.61205
1173	Volume occupied, reservoir	Raw	m3day	125.13	23.5982	33.4284	24.5711	25.2354
1174	Volume occupied, underground deposit	Raw	mm3	144.291	56.6389	81.5013	62.3879	64.6415
1175	Water, AR	Water	l	39.4465	3.71548	5.51715	3.85033	3.87679
1176	Water, ASCC	Water	l	19.0112	1.10952	2.38983	1.00908	1.03191
1177	Water, AT	Water	m3	2.25537	1.25814	1.45086	1.37211	1.41133
1178	Water, AU	Water	l	290.708	25.6742	45.3185	24.7414	25.4449
1179	Water, BA	Water	l	346.22	164.901	195.844	179.216	184.257
1180	Water, BD	Water	mm3	4.45964	1.83165	2.24859	2.08779	2.21761
1181	Water, BE	Water	l	43.2524	20.8551	24.7925	22.7043	23.3367
1182	Water, BG	Water	l	392.582	185.536	220.974	201.706	207.316
1183	Water, BR	Water	cm3	806.586	317.568	323.043	285.445	304.424
1184	Water, BR-GO	Water	cm3	0.0836247	3.99297	0.022691	0.0177692	0.01954
1185	Water, BR-MG	Water	mm3	22.7983	1.59022	3.0365	1.47349	1.49917
1186	Water, BR-Mid-western grid	Water	l	53.1022	3.59718	6.99552	3.27844	3.3399
1187	Water, BR-MS	Water	cm3	0.0750253	3.58045	0.021379	0.0170367	0.0187748
1188	Water, BR-MT	Water	cm3	0.191771	7.80476	0.0624978	0.0519682	0.0575646
1189	Water, BR-North-eastern grid	Water	l	52.4963	3.43434	6.79522	3.10817	3.16354
1190	Water, BR-Northern grid	Water	l	114.027	7.64974	14.96	6.95946	7.0867
1191	Water, BR-PR	Water	cm3	0.112249	9.5048	0.0340709	0.027705	0.0305961
1192	Water, BR-RS	Water	cm3	0.104234	1.86095	0.0348502	0.029201	0.0323799
1193	Water, BR-South-eastern grid	Water	l	100.586	6.59695	13.0349	5.97294	6.0802
1194	Water, BR-Southern grid	Water	l	195.996	13.2973	25.8391	12.1249	12.3514
1195	Water, BR-SP	Water	mm3	139.553	9.73407	18.587	9.01951	9.17672
1196	Water, CA	Water	cm3	12.3131	3.97259	4.86323	4.06229	4.23144
1197	Water, CA-AB	Water	l	12.983	0.786045	1.72529	0.694222	0.70972
1198	Water, CA-BC	Water	l	57.2954	3.43188	7.42859	3.09169	3.13203
1199	Water, CA-MB	Water	l	115.636	6.5764	14.5882	5.88325	5.95995
1200	Water, CA-NB	Water	l	13.1966	0.742819	1.66618	0.660188	0.666319
1201	Water, CA-NF	Water	l	70.7198	6.31057	11.1819	5.23032	5.52608
1202	Water, CA-NS	Water	l	9.26358	0.519054	1.17005	0.460155	0.463662
1203	Water, CA-NT	Water	l	2.79939	0.156835	0.353581	0.139028	0.140081
1204	Water, CA-NU	Water	cm3	4.8989	0.274703	0.619	0.243563	0.245427
1205	Water, CA-ON	Water	l	177.344	10.12	22.5016	8.98496	9.08772
1206	Water, CA-PE	Water	mm3	28.9973	1.62767	3.66298	1.44431	1.45605
1207	Water, CA-QC	Water	l	211.381	31.7081	45.8069	27.4879	29.3994
1208	Water, CA-SK	Water	l	12.6942	0.929562	1.79924	0.841752	0.873122
1209	Water, CA-YK	Water	l	6.16416	0.345355	0.778581	0.306147	0.308468
1210	Water, Canada without Quebec	Water	mm3	0.0621702	0.0305053	0.0309086	0.0366037	0.0372267
1211	Water, CH	Water	m3	2.04159	1.09073	2.02133	1.19014	1.22516
1212	Water, CL	Water	l	438.562	45.6429	76.1769	44.076	45.6319
1213	Water, CN	Water	l	174.573	0.684128	0.711954	0.84831	0.860153
1214	Water, CN-AH	Water	l	56.2348	3.07126	6.97681	2.70005	2.71821
1215	Water, CN-BJ	Water	l	11.4069	0.625512	1.41766	0.550408	0.554225
1216	Water, CN-CQ	Water	l	375.687	20.4141	46.5088	17.9261	18.0421
1217	Water, CN-FJ	Water	l	633.648	35.0383	79.0335	30.8887	31.1159
1218	Water, CN-GD	Water	l	185.4	11.0737	23.9053	9.9304	10.0424
1219	Water, CN-GS	Water	l	553.985	30.282	68.756	26.6271	26.8074
1220	Water, CN-GX	Water	l	448.001	25.9811	57.0091	23.1588	23.3889
1221	Water, CN-GZ	Water	l	519.885	29.9039	65.9174	26.6098	26.8641
1222	Water, CN-HA	Water	l	17.975	1.05953	2.30397	0.947599	0.957722
1223	Water, CN-HB	Water	l	13.8583	0.763817	1.72609	0.672872	0.67771
1224	Water, CN-HE	Water	l	142.14	7.97024	17.8361	7.04791	7.10463
1225	Water, CN-HL	Water	l	34.4654	1.87681	4.27061	1.64888	1.65972
1226	Water, CN-HN	Water	l	748.057	40.7601	92.716	35.8149	36.0515
1227	Water, CN-HU	Water	m3	2.14598	0.117498	0.26653	0.103355	0.104064
1228	Water, CN-JL	Water	l	110.643	6.1086	13.791	5.3833	5.42247
1229	Water, CN-JS	Water	l	14.8806	0.839154	1.87188	0.742961	0.749147
1230	Water, CN-JX	Water	l	208.614	11.4927	25.9783	10.1233	10.1958
1231	Water, CN-LN	Water	l	55.8956	3.19123	7.06932	2.83291	2.85819
1232	Water, CN-NM	Water	l	63.1188	3.44515	7.82887	3.02834	3.04862
1233	Water, CN-NX	Water	l	30.1114	1.65974	3.75058	1.46215	1.47266
1234	Water, CN-QH	Water	l	628.778	34.7141	78.3728	30.5923	30.8148
1235	Water, CN-SA	Water	l	112.817	6.23429	14.0675	5.49517	5.53541
1236	Water, CN-SC	Water	m3	3.99899	0.213674	0.49154	0.186913	0.187958
1237	Water, CN-SD	Water	l	6.60158	0.376213	0.834256	0.33384	0.33679
1238	Water, CN-SH	Water	l	1.75304	0.0992863	0.220936	0.0879869	0.088738
1239	Water, CN-SX	Water	l	45.4646	2.56671	5.72191	2.27303	2.29208
1240	Water, CN-TJ	Water	l	1.35693	0.0772198	0.171372	0.0685018	0.0691024
1241	Water, CN-XJ	Water	l	250.508	13.6205	31.0202	11.9622	12.04
1242	Water, CN-XZ	Water	l	33.2281	1.78668	4.09519	1.56518	1.57444
1243	Water, CN-YN	Water	m3	1.46884	0.0826886	0.184488	0.0732435	0.073868
1244	Water, CN-ZJ	Water	l	288.744	15.9359	35.9847	14.0426	14.1446
1245	Water, CO	Water	l	82.8783	5.02243	10.4936	4.54109	4.59031
1246	Water, cooling, surface	Raw	kg	2.77	6.5	10	7.23	7.24
1247	Water, cooling, unspecified natural origin, AR	Raw	l	2.89615	0.181073	0.370466	0.158121	0.160831
1248	Water, cooling, unspecified natural origin, ASCC	Raw	cm3	44.1132	3.20404	5.95588	2.54378	2.65816
1249	Water, cooling, unspecified natural origin, AT	Raw	cm3	994.497	636.135	721.75	711.308	728.891
1250	Water, cooling, unspecified natural origin, AU	Raw	l	4.53248	0.404679	0.706478	0.3779	0.390684
1251	Water, cooling, unspecified natural origin, BA	Raw	l	1.16741	0.559596	0.664535	0.608726	0.625679
1252	Water, cooling, unspecified natural origin, BE	Raw	l	5.0556	2.53039	2.985	2.77359	2.84805
1253	Water, cooling, unspecified natural origin, BG	Raw	l	4.08941	1.94362	2.31258	2.11525	2.17375
1254	Water, cooling, unspecified natural origin, BR	Raw	cm3	147.397	54.059	59.6073	56.6559	60.0195
1255	Water, cooling, unspecified natural origin, BR-Mid-western grid	Raw	cm3	124.804	8.4253	16.4126	7.67398	7.81688
1256	Water, cooling, unspecified natural origin, BR-North-eastern grid	Raw	cm3	779.083	50.4198	100.304	45.5361	46.3296
1257	Water, cooling, unspecified natural origin, BR-Northern grid	Raw	cm3	261.312	17.0473	33.8055	15.4276	15.6942
1258	Water, cooling, unspecified natural origin, BR-South-eastern grid	Raw	cm3	932.646	60.7754	120.473	54.9588	55.9331
1259	Water, cooling, unspecified natural origin, BR-Southern grid	Raw	cm3	70.6745	4.67617	9.20014	4.24479	4.31993
1260	Water, cooling, unspecified natural origin, CA	Raw	mm3	27.9546	10.286	11.9804	10.7752	11.2411
1261	Water, cooling, unspecified natural origin, CA-AB	Raw	l	1.05718	0.0696974	0.144129	0.0582484	0.0600766
1262	Water, cooling, unspecified natural origin, CA-BC	Raw	cm3	64.5952	6.40079	10.8045	6.14503	6.32578
1263	Water, cooling, unspecified natural origin, CA-MB	Raw	mm3	972.915	55.3314	122.74	49.4995	50.1448
1264	Water, cooling, unspecified natural origin, CA-NB	Raw	cm3	364.111	20.7629	46.1447	18.297	18.4929
1265	Water, cooling, unspecified natural origin, CA-NF	Raw	cm3	8.97159	0.503077	1.1336	0.446049	0.449462
1266	Water, cooling, unspecified natural origin, CA-NS	Raw	cm3	156.967	8.7951	19.8259	7.7971	7.85652
1267	Water, cooling, unspecified natural origin, CA-NT	Raw	cm3	2.53343	0.141934	0.319988	0.125819	0.126773
1268	Water, cooling, unspecified natural origin, CA-NU	Raw	cm3	4.92928	0.276407	0.622838	0.245074	0.246949
1269	Water, cooling, unspecified natural origin, CA-ON	Raw	l	5.91279	0.339053	0.751282	0.300066	0.303656
1270	Water, cooling, unspecified natural origin, CA-PE	Raw	mm3	29.1771	1.63777	3.68569	1.45326	1.46508
1271	Water, cooling, unspecified natural origin, CA-QC	Raw	cm3	122.12	4.60745	8.76202	5.72927	5.28931
1272	Water, cooling, unspecified natural origin, CA-SK	Raw	cm3	384.754	43.153	67.8631	39.6893	42.4496
1273	Water, cooling, unspecified natural origin, CA-YK	Raw	mm3	660.459	37.0031	83.4211	32.8021	33.0508
1274	Water, cooling, unspecified natural origin, CH	Raw	l	2.57524	1.35596	2.44524	1.47925	1.52164
1275	Water, cooling, unspecified natural origin, CL	Raw	cm3	850.586	88.5151	147.735	85.4755	88.4927
1276	Water, cooling, unspecified natural origin, CN	Raw	l	2.77007	0.919854	0.693134	1.16504	1.19212
1277	Water, cooling, unspecified natural origin, CN-AH	Raw	l	2.92747	0.16744	0.370542	0.148697	0.150037
1278	Water, cooling, unspecified natural origin, CN-BJ	Raw	cm3	498.536	28.174	62.771	24.9559	25.1663
1279	Water, cooling, unspecified natural origin, CN-CQ	Raw	cm3	857.985	48.3057	107.853	42.7534	43.106
1280	Water, cooling, unspecified natural origin, CN-FJ	Raw	l	1.99736	0.113982	0.252562	0.101174	0.102074
1281	Water, cooling, unspecified natural origin, CN-GD	Raw	l	2.66521	0.16672	0.35097	0.150864	0.152866
1282	Water, cooling, unspecified natural origin, CN-GS	Raw	l	1.28238	0.0733136	0.162283	0.0651007	0.0656857
1283	Water, cooling, unspecified natural origin, CN-GX	Raw	cm3	538.809	35.1183	72.3275	32.0212	32.4997
1284	Water, cooling, unspecified natural origin, CN-GZ	Raw	cm3	887.041	57.6037	118.867	52.4886	53.2653
1285	Water, cooling, unspecified natural origin, CN-HA	Raw	cm3	168.334	10.6691	22.3023	9.67825	9.81196
1286	Water, cooling, unspecified natural origin, CN-HB	Raw	l	4.11576	0.237576	0.523058	0.211392	0.213389
1287	Water, cooling, unspecified natural origin, CN-HE	Raw	l	4.65659	0.267888	0.590909	0.238193	0.240405
1288	Water, cooling, unspecified natural origin, CN-HL	Raw	l	1.78537	0.102652	0.226502	0.091262	0.092107
1289	Water, cooling, unspecified natural origin, CN-HN	Raw	l	1.3447	0.0777046	0.170974	0.0691562	0.0698129
1290	Water, cooling, unspecified natural origin, CN-HU	Raw	l	1.69667	0.0967164	0.214437	0.0858283	0.0865877
1291	Water, cooling, unspecified natural origin, CN-JL	Raw	l	1.45935	0.0835838	0.184827	0.0742492	0.074923
1292	Water, cooling, unspecified natural origin, CN-JS	Raw	l	6.61888	0.379069	0.838259	0.33673	0.339785
1293	Water, cooling, unspecified natural origin, CN-JX	Raw	l	1.25324	0.0711379	0.1581	0.0630723	0.0636175
1294	Water, cooling, unspecified natural origin, CN-LN	Raw	l	2.70147	0.155854	0.343239	0.138661	0.139967
1295	Water, cooling, unspecified natural origin, CN-NM	Raw	l	8.59147	0.48989	1.08599	0.434767	0.43862
1296	Water, cooling, unspecified natural origin, CN-NX	Raw	l	2.03445	0.117078	0.258204	0.104107	0.105076
1297	Water, cooling, unspecified natural origin, CN-QH	Raw	cm3	252.765	14.4429	31.9796	12.8235	12.9384
1298	Water, cooling, unspecified natural origin, CN-SA	Raw	l	2.05164	0.11749	0.259824	0.104365	0.105311
1299	Water, cooling, unspecified natural origin, CN-SC	Raw	l	1.02493	0.0596579	0.130736	0.0531755	0.0536986
1300	Water, cooling, unspecified natural origin, CN-SD	Raw	l	6.36178	0.363392	0.804773	0.322624	0.32551
1301	Water, cooling, unspecified natural origin, CN-SH	Raw	l	1.73736	0.0983586	0.218922	0.0871573	0.0878996
1302	Water, cooling, unspecified natural origin, CN-SX	Raw	l	4.88688	0.280847	0.619852	0.249662	0.251968
1303	Water, cooling, unspecified natural origin, CN-TJ	Raw	l	1.03139	0.0593551	0.1309	0.0527797	0.0532706
1304	Water, cooling, unspecified natural origin, CN-XJ	Raw	l	3.15471	0.173492	0.392555	0.15276	0.153841
1305	Water, cooling, unspecified natural origin, CN-XZ	Raw	cm3	5.41519	0.336877	0.711806	0.304295	0.308189
1306	Water, cooling, unspecified natural origin, CN-YN	Raw	cm3	471.09	31.9815	64.4786	29.3717	29.8566
1307	Water, cooling, unspecified natural origin, CN-ZJ	Raw	l	4.16507	0.235378	0.524422	0.208492	0.21025
1308	Water, cooling, unspecified natural origin, CO	Raw	cm3	210.767	18.9328	33.892	18.5297	19.471
1309	Water, cooling, unspecified natural origin, CY	Raw	cm3	103.504	5.06672	12.5703	4.28098	4.29841
1310	Water, cooling, unspecified natural origin, CZ	Raw	l	84.4186	49.1414	57.5608	53.6488	55.1927
1311	Water, cooling, unspecified natural origin, DE	Raw	l	87.3934	106.529	110.799	117.339	120.974
1312	Water, cooling, unspecified natural origin, DK	Raw	cm3	766.404	557.383	634.93	625.077	640.722
1313	Water, cooling, unspecified natural origin, EE	Raw	l	1.2119	0.581971	0.691098	0.633391	0.650978
1314	Water, cooling, unspecified natural origin, ES	Raw	l	13.8773	6.92688	8.15615	7.59671	7.79952
1315	Water, cooling, unspecified natural origin, Europe without Austria	Raw	cm3	451.881	144.897	189.833	158.347	158.814
1316	Water, cooling, unspecified natural origin, Europe without Switzerland	Raw	l	1.75496	1.19939	2.15503	1.36648	1.36521
1317	Water, cooling, unspecified natural origin, Europe without Switzerland and Austria	Raw	cm3	23.6876	8.71132	10.8851	9.37804	9.56014
1318	Water, cooling, unspecified natural origin, FI	Raw	l	3.89223	1.9471	2.31623	2.13546	2.19277
1319	Water, cooling, unspecified natural origin, FR	Raw	l	54.5137	28.18	33.0547	30.7355	31.596
1320	Water, cooling, unspecified natural origin, GB	Raw	l	19.1471	9.28751	11.0205	10.1328	10.4095
1321	Water, cooling, unspecified natural origin, GLO	Raw	l	0.0577442	3.10527	0.380541	0.0312906	0.0332582
1322	Water, cooling, unspecified natural origin, GR	Raw	l	10.7646	5.12916	6.12941	5.57971	5.73433
1323	Water, cooling, unspecified natural origin, HICC	Raw	cm3	122.742	7.25918	15.5126	6.63791	6.78668
1324	Water, cooling, unspecified natural origin, HR	Raw	cm3	364.511	217.366	248.765	245.161	250.699
1325	Water, cooling, unspecified natural origin, HU	Raw	l	3.14331	1.57675	1.85519	1.72943	1.77542
1326	Water, cooling, unspecified natural origin, IAI Area, Africa	Raw	mm3	100.111	36.8361	42.9042	38.5882	40.2565
1327	Water, cooling, unspecified natural origin, IAI Area, Asia, without China and GCC	Raw	mm3	0.076306	0.028077	0.0327021	0.0294125	0.0306841
1328	Water, cooling, unspecified natural origin, IAI Area, EU27 & EFTA	Raw	mm3	464.625	170.96	199.122	179.092	186.835
1329	Water, cooling, unspecified natural origin, IAI Area, Gulf Cooperation Council	Raw	mm3	0.13008	0.0478631	0.0557476	0.0501397	0.0523074
1330	Water, cooling, unspecified natural origin, IAI Area, Russia & RER w/o EU27 & EFTA	Raw	mm3	392.446	144.403	168.19	151.272	157.812
1331	Water, cooling, unspecified natural origin, IAI Area, South America	Raw	mm3	57.3558	21.1044	24.5809	22.1082	23.0641
1332	Water, cooling, unspecified natural origin, ID	Raw	l	3.45678	0.191806	0.436896	0.167811	0.169758
1333	Water, cooling, unspecified natural origin, IE	Raw	l	1.61661	0.801724	0.945662	0.877723	0.901413
1334	Water, cooling, unspecified natural origin, IN	Raw	cm3	134.104	70.7053	67.9891	82.5294	86.9069
1335	Water, cooling, unspecified natural origin, IN-AP	Raw	l	2.39443	0.129039	0.300496	0.113432	0.113974
1336	Water, cooling, unspecified natural origin, IN-AS	Raw	cm3	158.026	8.51914	19.8356	7.48887	7.52497
1337	Water, cooling, unspecified natural origin, IN-BR	Raw	cm3	708.979	38.0819	88.8726	33.4342	33.5901
1338	Water, cooling, unspecified natural origin, IN-CT	Raw	l	2.78332	0.160244	0.359212	0.142875	0.144039
1339	Water, cooling, unspecified natural origin, IN-DL	Raw	cm3	210.387	11.3382	26.4045	9.9658	10.014
1340	Water, cooling, unspecified natural origin, IN-GA	Raw	cm3	3.95764	0.213194	0.496624	0.187376	0.188264
1341	Water, cooling, unspecified natural origin, IN-GJ	Raw	l	2.59974	0.140046	0.326228	0.123086	0.123669
1342	Water, cooling, unspecified natural origin, IN-HR	Raw	cm3	609.343	32.8389	76.4755	28.8639	29.0036
1343	Water, cooling, unspecified natural origin, IN-JH	Raw	cm3	780.338	45.0885	100.88	40.2159	40.5537
1344	Water, cooling, unspecified natural origin, IN-KA	Raw	cm3	857.233	50.2809	111.521	45.006	45.4136
1345	Water, cooling, unspecified natural origin, IN-KL	Raw	cm3	22.5739	1.21653	2.83297	1.0694	1.07451
1346	Water, cooling, unspecified natural origin, IN-MH	Raw	l	3.17596	0.171086	0.398535	0.150367	0.15108
1347	Water, cooling, unspecified natural origin, IN-MP	Raw	l	1.95825	0.112743	0.25273	0.100523	0.101342
1348	Water, cooling, unspecified natural origin, IN-OR	Raw	l	1.41365	0.0816815	0.182752	0.0728544	0.0734662
1349	Water, cooling, unspecified natural origin, IN-PB	Raw	cm3	429.851	23.1657	53.9484	20.3616	20.4601
1350	Water, cooling, unspecified natural origin, IN-PY	Raw	cm3	2.73955	0.147638	0.343807	0.129782	0.130401
1351	Water, cooling, unspecified natural origin, IN-RJ	Raw	cm3	767.486	41.3616	96.3232	36.355	36.531
1352	Water, cooling, unspecified natural origin, IN-TN	Raw	l	1.75637	0.0946519	0.220421	0.0832025	0.0836005
1353	Water, cooling, unspecified natural origin, IN-TR	Raw	cm3	85.0262	4.58375	10.6726	4.02941	4.04883
1354	Water, cooling, unspecified natural origin, IN-UP	Raw	l	2.82366	0.167901	0.369559	0.150684	0.152154
1355	Water, cooling, unspecified natural origin, IN-WB	Raw	l	2.22898	0.119727	0.279409	0.105115	0.105605
1356	Water, cooling, unspecified natural origin, IR	Raw	l	6.93853	0.367286	0.860571	0.296816	0.300802
1357	Water, cooling, unspecified natural origin, IS	Raw	mm3	285.624	135.701	161.374	147.488	151.623
1358	Water, cooling, unspecified natural origin, IT	Raw	l	13.6397	6.98216	8.23998	7.69643	7.89448
1359	Water, cooling, unspecified natural origin, JP	Raw	l	11.9892	0.609897	1.47289	0.516471	0.519435
1360	Water, cooling, unspecified natural origin, KR	Raw	l	10.3242	0.565698	1.29936	0.458274	0.466335
1361	Water, cooling, unspecified natural origin, KZ	Raw	cm3	7.43097	2.53451	3.06978	2.64038	2.68831
1362	Water, cooling, unspecified natural origin, LT	Raw	cm3	70.3404	97.3369	104.51	118.872	120.272
1363	Water, cooling, unspecified natural origin, LU	Raw	cm3	21.2547	23.3132	24.2578	27.6089	28.0657
1364	Water, cooling, unspecified natural origin, LV	Raw	cm3	389.662	253.993	284.198	290.027	296.065
1365	Water, cooling, unspecified natural origin, MA	Raw	cm3	18.362	60.1276	116.613	60.2154	88.7834
1366	Water, cooling, unspecified natural origin, MK	Raw	cm3	475.368	232.129	274.57	253.404	260.325
1367	Water, cooling, unspecified natural origin, MRO, US only	Raw	l	4.09918	0.241922	0.517057	0.21831	0.223496
1368	Water, cooling, unspecified natural origin, MT	Raw	cm3	98.9517	46.9059	55.9418	51.0012	52.415
1369	Water, cooling, unspecified natural origin, MX	Raw	l	4.11244	0.2607	0.53705	0.237696	0.243118
1370	Water, cooling, unspecified natural origin, MY	Raw	l	2.45948	0.12144	0.298682	0.102935	0.103071
1371	Water, cooling, unspecified natural origin, NL	Raw	l	6.45889	3.49236	4.07911	3.86868	3.96582
1372	Water, cooling, unspecified natural origin, NO	Raw	cm3	10.2952	4.97618	6.22161	5.41198	5.56296
1373	Water, cooling, unspecified natural origin, NP	Raw	mm3	2.4396	0.119846	0.296577	0.10141	0.101888
1374	Water, cooling, unspecified natural origin, NPCC, US only	Raw	l	2.71843	0.174654	0.352129	0.149037	0.153884
1375	Water, cooling, unspecified natural origin, PE	Raw	cm3	235.351	21.6688	36.5666	20.8458	21.4594
1376	Water, cooling, unspecified natural origin, PH	Raw	mm3	22.887	11.3303	17.5019	12.3426	12.6232
1377	Water, cooling, unspecified natural origin, PL	Raw	l	51.5636	24.8459	29.6793	27.035	27.7871
1378	Water, cooling, unspecified natural origin, PT	Raw	l	2.12093	1.10388	1.28973	1.21899	1.25022
1379	Water, cooling, unspecified natural origin, RAF	Raw	cm3	102.163	76.2777	50.1835	80.4781	84.6776
1380	Water, cooling, unspecified natural origin, RER	Raw	l	47.4406	3.47137	11.2813	3.87478	4.24975
1381	Water, cooling, unspecified natural origin, RER w/o RU	Raw	l	2.26469	0.942129	3.00725	0.987354	1.0079
1382	Water, cooling, unspecified natural origin, RFC	Raw	l	13.1698	0.789834	1.66931	0.705307	0.723223
1383	Water, cooling, unspecified natural origin, RLA	Raw	cm3	222.445	158.444	110.811	172.48	182.804
1384	Water, cooling, unspecified natural origin, RNA	Raw	l	0.834625	1.15759	1.10222	1.47855	1.53733
1385	Water, cooling, unspecified natural origin, RO	Raw	l	7.35726	3.71308	4.36951	4.07839	4.18608
1386	Water, cooling, unspecified natural origin, RoW	Raw	l	280.03	18.1081	41.1035	18.9362	20.5179
1387	Water, cooling, unspecified natural origin, RS	Raw	l	12.8609	6.18197	7.33763	6.72659	6.91382
1388	Water, cooling, unspecified natural origin, RU	Raw	l	10.8314	6.66058	7.89578	5.06293	5.50431
1389	Water, cooling, unspecified natural origin, SA	Raw	l	6.25522	0.396546	0.818016	0.287679	0.297744
1390	Water, cooling, unspecified natural origin, SAS	Raw	cm3	232.467	187.915	110.541	188.839	195.837
1391	Water, cooling, unspecified natural origin, SE	Raw	l	8.64111	4.33493	5.11165	4.72621	4.85785
1392	Water, cooling, unspecified natural origin, SERC	Raw	l	19.336	1.16446	2.45414	1.03613	1.06291
1393	Water, cooling, unspecified natural origin, SI	Raw	l	1.7255	0.829694	1.04434	0.903514	0.928609
1394	Water, cooling, unspecified natural origin, SK	Raw	l	4.9063	2.37502	2.91588	2.5897	2.66097
1395	Water, cooling, unspecified natural origin, TH	Raw	l	1.76572	0.0864171	0.2144	0.073017	0.0733224
1396	Water, cooling, unspecified natural origin, TR	Raw	l	3.4559	0.282297	0.521534	0.236774	0.243826
1397	Water, cooling, unspecified natural origin, TRE	Raw	l	4.69639	0.298241	0.606174	0.256584	0.264587
1398	Water, cooling, unspecified natural origin, TW	Raw	l	3.75258	0.184691	0.456367	0.1557	0.156432
1399	Water, cooling, unspecified natural origin, TZ	Raw	cm3	119.622	7.38317	15.635	6.72451	6.79531
1400	Water, cooling, unspecified natural origin, UA	Raw	l	18.0356	9.04222	10.6082	9.91012	10.1745
1401	Water, cooling, unspecified natural origin, UN-OCEANIA	Raw	cm3	54.6639	39.2559	27.969	43.7501	46.4471
1402	Water, cooling, unspecified natural origin, UN-SEASIA	Raw	cm3	136.203	110.006	67.6783	115.596	120.438
1403	Water, cooling, unspecified natural origin, US	Raw	l	0.188251	0.615776	1.19419	0.616675	0.909211
1404	Water, cooling, unspecified natural origin, WECC, US only	Raw	l	6.10808	0.382351	0.784974	0.329896	0.339742
1405	Water, cooling, unspecified natural origin, WEU	Raw	mm3	47.4143	26.6218	34.5422	29.1811	29.9646
1406	Water, cooling, unspecified natural origin, ZA	Raw	cm3	291.254	26.3284	49.769	24.2599	25.1303
1407	Water, CY	Water	cm3	102.866	5.0355	12.4929	4.2546	4.27192
1408	Water, CZ	Water	l	173.783	101.179	117.044	110.439	113.617
1409	Water, DE	Water	m3	3.03881	3.69914	3.83033	4.07105	4.1979
1410	Water, DK	Water	l	1.6024	1.09484	1.22026	1.21264	1.24537
1411	Water, EE	Water	l	2.28035	1.09274	1.2981	1.18883	1.2219
1412	Water, ES	Water	m3	1.89328	0.903034	1.07305	0.982179	1.0096
1413	Water, Europe without Austria	Water	cm3	358.567	114.976	150.633	125.648	126.019
1414	Water, Europe without Switzerland	Water	l	41.4836	11.8446	23.521	16.8115	13.5636
1415	Water, Europe without Switzerland and Austria	Water	cm3	8.31036	3.05621	3.81885	3.29012	3.35401
1416	Water, Europe, without Russia and Turkey	Water	cm3	164.634	122.736	135.99	134.415	138.418
1417	Water, FI	Water	l	756.723	361.433	429.944	393.05	404.085
1418	Water, FR	Water	m3	5.52007	2.86379	3.7231	3.11974	3.20841
1419	Water, GB	Water	l	345.708	164.895	196.295	179.343	184.321
1420	Water, GLO	Water	l	6.09836	0.709656	0.719578	0.634636	0.411061
1421	Water, GR	Water	l	443.734	210.86	251.21	229.27	235.64
1422	Water, HICC	Water	l	1.375	0.0801343	0.172759	0.0728912	0.0745336
1423	Water, HR	Water	l	23.0713	11.08	13.1557	12.0578	12.3926
1424	Water, HU	Water	l	20.1063	9.69793	11.5086	10.5614	10.8533
1425	Water, IAI Area, Africa	Water	cm3	6.17709	2.2729	2.64728	2.38101	2.48395
1426	Water, IAI Area, Asia, without China and GCC	Water	cm3	11.8038	4.34599	5.06567	4.55319	4.75017
1427	Water, IAI Area, EU27 & EFTA	Water	cm3	18.4819	6.81154	7.94762	7.13766	7.44574
1428	Water, IAI Area, Gulf Cooperation Council	Water	cm3	43.0689	15.8473	18.4578	16.6011	17.3188
1429	Water, IAI Area, Russia & RER w/o EU27 & EFTA	Water	cm3	16.8082	6.18695	7.20781	6.48159	6.76191
1430	Water, IAI Area, South America	Water	cm3	4.40655	1.62877	1.90363	1.70746	1.78155
1431	Water, ID	Water	l	35.4303	1.9989	4.50987	1.75779	1.77873
1432	Water, IE	Water	l	58.8198	28.1482	33.4586	30.6153	31.4714
1433	Water, IL	Water	mm3	0.35886	0.0655675	2.56386	0.0725127	0.0737579
1434	Water, IN	Water	l	2.38701	3.2169	1.56751	4.02208	4.04956
1435	Water, IN-AP	Water	l	6.35773	0.342625	0.797879	0.301187	0.302625
1436	Water, IN-AR	Water	l	29.4107	1.58553	3.69167	1.39378	1.4005
1437	Water, IN-AS	Water	l	8.67844	0.467853	1.08933	0.411273	0.413255
1438	Water, IN-BR	Water	l	1.07552	0.0577702	0.13482	0.0507196	0.0509561
1439	Water, IN-CT	Water	l	2.92419	0.167972	0.377024	0.149695	0.150898
1440	Water, IN-DL	Water	cm3	213.53	11.5076	26.799	10.1147	10.1636
1441	Water, IN-GA	Water	cm3	4.0299	0.217087	0.505691	0.190797	0.191701
1442	Water, IN-GJ	Water	l	22.8817	1.23717	2.87633	1.08819	1.09363
1443	Water, IN-HP	Water	l	456.945	24.6258	57.3488	21.645	21.7497
1444	Water, IN-HR	Water	cm3	617.73	33.291	77.5282	29.2613	29.4029
1445	Water, IN-JH	Water	cm3	849.06	48.8229	109.536	43.5031	43.8582
1446	Water, IN-JK	Water	l	239.478	12.9061	30.0557	11.3439	11.3987
1447	Water, IN-KA	Water	l	8.61824	0.468586	1.08556	0.412731	0.414897
1448	Water, IN-KL	Water	l	24.316	1.31042	3.0516	1.15193	1.15743
1449	Water, IN-MH	Water	l	10.1795	0.54836	1.27737	0.481954	0.484237
1450	Water, IN-ML	Water	l	12.4745	0.672496	1.56581	0.591167	0.594016
1451	Water, IN-MN	Water	cm3	281.45	15.1729	35.328	13.338	13.4023
1452	Water, IN-MP	Water	l	38.2478	2.06772	4.80661	1.81877	1.82774
1453	Water, IN-NL	Water	cm3	101.832	5.48974	12.7821	4.82584	4.84909
1454	Water, IN-OR	Water	l	3.21155	0.178331	0.408199	0.157724	0.158735
1455	Water, IN-PB	Water	l	72.2222	3.89223	9.06424	3.42109	3.43765
1456	Water, IN-PY	Water	cm3	2.78957	0.150333	0.350084	0.132151	0.132782
1457	Water, IN-RJ	Water	l	4.95491	0.267032	0.621865	0.234709	0.235845
1458	Water, IN-SK	Water	l	123.64	6.64115	15.4986	5.83063	5.85782
1459	Water, IN-TN	Water	l	13.3697	0.720506	1.67786	0.633364	0.636389
1460	Water, IN-TR	Water	cm3	86.5785	4.66743	10.8675	4.10297	4.12275
1461	Water, IN-UP	Water	l	18.7126	1.02441	2.3639	0.903555	0.908679
1462	Water, IN-UT	Water	l	154.392	8.32056	19.377	7.3134	7.34879
1463	Water, IN-WB	Water	l	21.0842	1.13251	2.64297	0.994293	0.99893
1464	Water, in air	Raw	cm3	1.0396	0.248835	0.332296	0.279002	0.28641
1465	Water, IR	Water	l	272.286	13.8184	33.5175	11.7755	11.8533
1466	Water, IS	Water	l	201.028	94.8688	112.763	103.022	105.946
1467	Water, IT	Water	m3	1.34627	0.639137	0.762183	0.69507	0.714311
1468	Water, JP	Water	m3	1.03438	0.054496	0.128885	0.0465839	0.046937
1469	Water, KR	Water	l	55.9549	2.85321	6.90236	2.40474	2.42837
1470	Water, KZ	Water	cm3	3.08724	1.07999	1.31103	1.12329	1.15256
1471	Water, lake, AU	Raw	cm3	1.01231	0.213677	0.292351	0.249655	0.239757
1472	Water, lake, BR	Raw	cm3	3.51621	8.0151	2.00512	2.30427	3.67552
1473	Water, lake, CA-QC	Raw	cm3	13.2777	4.85571	5.6566	5.25087	5.47799
1474	Water, lake, CH	Raw	cm3	20.4699	10.7607	18.2253	11.9228	13.2159
1475	Water, lake, CN	Raw	cm3	113.976	0.00945919	0.0974994	0.017533	0.0121091
1476	Water, lake, CO	Raw	mm3	535.505	460.083	317.086	367.849	590.354
1477	Water, lake, DE	Raw	mm3	16.4013	6.42018	8.97999	6.87193	6.98794
1478	Water, lake, Europe without Switzerland	Raw	l	1.66287	1.08691	1.73831	1.22331	1.26633
1479	Water, lake, GLO	Raw	cm3	3.99715	1.73428	2.21503	1.82647	2.03035
1480	Water, lake, IN	Raw	cm3	11.7378	9.05092	9.54557	7.22906	11.4776
1481	Water, lake, RER	Raw	cm3	7.04671	0.57021	0.358218	0.664743	0.670368
1482	Water, lake, RNA	Raw	cm3	17.8672	0.00146866	0.0152844	0.00274853	0.00189827
1483	Water, lake, RoW	Raw	cm3	177.582	114.739	58.5169	70.0794	156.789
1484	Water, lake, US	Raw	mm3	0.166854	0.0547481	0.0655711	0.0550139	0.0562826
1485	Water, lake, ZA	Raw	cm3	2.8197	1.49899	1.68504	1.35471	1.81308
1486	Water, LT	Water	l	35.3057	16.9544	20.1318	18.4489	18.9614
1487	Water, LU	Water	l	27.5924	18.5963	20.7442	20.3406	20.9389
1488	Water, LV	Water	l	190.867	91.3013	108.506	99.2947	102.06
1489	Water, MA	Water	cm3	57.1547	61.1791	87.2376	64.1167	84.0071
1490	Water, MK	Water	l	32.7695	15.6761	18.6267	17.0478	17.523
1491	Water, MRO, US only	Water	l	318.728	18.5875	40.0587	16.9068	17.288
1492	Water, MT	Water	cm3	100.703	47.7359	56.9317	51.9037	53.3425
1493	Water, MX	Water	l	534.236	33.8667	69.7666	30.8783	31.5826
1494	Water, MY	Water	l	76.7794	3.83237	9.36565	3.25794	3.26491
1495	Water, NL	Water	l	11.7467	6.08828	7.15502	6.69543	6.87059
1496	Water, NO	Water	l	206.204	101.072	120.889	110.071	113.056
1497	Water, NORDEL	Water	cm3	29.8996	14.3196	17.0217	15.5723	16.0091
1498	Water, NP	Water	l	74.4341	3.6566	9.04876	3.0941	3.10866
1499	Water, NPCC, US only	Water	l	499.289	29.1253	62.7616	26.4797	27.0773
1500	Water, PE	Water	l	8.33189	0.579281	1.12045	0.54402	0.555578
1501	Water, PG	Water	cm3	1.78175	0.508199	0.604858	0.496254	0.50401
1502	Water, PH	Water	cm3	1.30771	0.647387	1.00001	0.705228	0.721258
1503	Water, PL	Water	l	203.31	97.7792	116.169	106.354	109.317
1504	Water, PT	Water	l	727.946	347.731	413.352	378.157	388.694
1505	Water, RAF	Water	cm3	116.458	72.2563	71.9158	78.3089	81.6804
1506	Water, RER	Water	l	56.3954	6.37591	12.2594	7.03593	7.40479
1507	Water, RER w/o RU	Water	l	1.47683	0.586159	1.93045	0.615363	0.628833
1508	Water, RFC	Water	l	149.861	8.76123	18.8486	7.95688	8.13834
1509	Water, river, AR	Raw	cm3	46.725	2.79389	5.89426	2.51264	2.5436
1510	Water, river, AU	Raw	cm3	39.0646	14.8668	18.1965	15.2993	16.1301
1511	Water, river, BR	Raw	cm3	346.006	130.347	242.295	55.7375	64.7654
1512	Water, river, CA	Raw	cm3	612.022	44.3035	51.4643	59.6382	40.523
1513	Water, river, CA-NB	Raw	cm3	34.879	1.96255	4.4033	1.74467	1.7608
1514	Water, river, CA-ON	Raw	cm3	631.152	36.0102	80.0775	31.9749	32.34
1515	Water, river, CA-QC	Raw	cm3	90.6266	32.8521	37.8835	35.0644	37.1503
1516	Water, river, CA-SK	Raw	cm3	1.60838	4.11131	3.81583	3.97542	4.46472
1517	Water, river, CD	Raw	cm3	1.18422	0.361694	0.427063	0.358444	0.36487
1518	Water, river, CH	Raw	l	0.227991	0.0954423	42.224	0.108911	0.130981
1519	Water, river, CL	Raw	cm3	178.493	68.8846	84.4564	71.062	75.0113
1520	Water, river, CN	Raw	l	23.6781	33.1803	16.7684	42.015	41.9397
1521	Water, river, CO	Raw	cm3	373.942	734.71	362.728	927.18	929.625
1522	Water, river, DE	Raw	l	10.1677	3.41434	4.10559	3.7868	3.92603
1523	Water, river, ES	Raw	l	1.25278	1.6104	0.954642	1.9997	2.00263
1524	Water, river, Europe without Switzerland	Raw	l	25.5194	16.6799	26.6811	18.7726	19.4338
1525	Water, river, FR	Raw	l	2.55148	1.32249	3.08697	1.51111	1.63312
1526	Water, river, GB	Raw	cm3	741.648	351.26	416.747	383.461	393.201
1527	Water, river, GLO	Raw	cm3	265.255	266.959	133.925	109.024	117.355
1528	Water, river, ID	Raw	cm3	21.3756	8.25206	10.1117	8.51057	8.9858
1529	Water, river, IN	Raw	l	2.716	2.48933	2.76385	3.07536	3.11619
1530	Water, river, JP	Raw	cm3	1.83579	0.71039	0.872486	0.732571	0.774606
1531	Water, river, KR	Raw	cm3	106.734	5.35433	13.1093	4.55922	4.59556
1532	Water, river, KZ	Raw	cm3	9.42509	3.50698	4.28277	3.62798	3.79121
1533	Water, river, MA	Raw	l	0.472928	0.938053	0.461725	1.18677	1.18681
1534	Water, river, MY	Raw	cm3	278.018	548.125	273.916	692.739	693.651
1535	Water, river, NL	Raw	mm3	128.108	99.6195	151.313	113.102	113.069
1536	Water, river, PE	Raw	l	0.580157	1.14176	0.563303	1.44243	1.44455
1537	Water, river, PH	Raw	l	3.82958	7.593	3.73844	9.60602	9.60635
1538	Water, river, RER	Raw	cm3	378.543	19.0067	50.4816	21.5542	27.5381
1539	Water, river, RNA	Raw	cm3	455.227	0.037419	0.389419	0.0700279	0.0483646
1540	Water, river, RO	Raw	cm3	343.357	163.911	194.85	178.228	183.199
1541	Water, river, RoW	Raw	l	11.0498	4.47428	8.36589	5.51898	8.49529
1542	Water, river, RU	Raw	cm3	771.503	164.28	144.426	134.022	120.411
1543	Water, river, RW	Raw	mm3	592.109	180.847	213.531	179.222	182.435
1544	Water, river, SE	Raw	mm3	423.808	155.984	183.375	161.031	165.485
1545	Water, river, TN	Raw	cm3	67.4599	133.807	65.8618	169.284	169.29
1546	Water, river, TZ	Raw	mm3	238.737	67.7975	80.7426	66.139	67.1626
1547	Water, river, US	Raw	l	17.0907	22.2081	10.366	28.8807	31.465
1548	Water, river, WEU	Raw	mm3	0.00400401	0.00235105	0.00306898	0.00259465	0.00265601
1549	Water, river, ZA	Raw	cm3	871.427	345.048	227.252	98.9606	105.077
1550	Water, river, ZM	Raw	cm3	13.3057	5.13669	6.29425	5.2976	5.59343
1551	Water, RLA	Water	cm3	222.373	151.178	127.35	165.375	173.864
1552	Water, RME	Water	cm3	495.707	230.075	387.148	260.298	266
1553	Water, RNA	Water	l	12.4975	0.768242	0.750224	0.972376	1.00968
1554	Water, RO	Water	m3	1.3595	0.649194	0.771676	0.705935	0.725619
1555	Water, RoW	Water	m3	11.9115	1.79735	2.91887	1.83772	1.8967
1556	Water, RS	Water	l	779.356	373.472	443.433	406.14	417.479
1557	Water, RU	Water	l	475.74	259.253	261.848	238.014	255.745
1558	Water, SA	Water	l	6.29539	0.400104	0.823921	0.289843	0.300074
1559	Water, salt, ocean	Raw	cm3	333.776	135.631	188.933	139.57	155.217
1560	Water, salt, sole	Raw	cm3	625.648	248.443	398.191	271.497	289.407
1561	Water, SAS	Water	cm3	147.089	118.142	70.1194	119.172	123.729
1562	Water, SE	Water	m3	4.13333	2.05302	2.4216	2.23414	2.297
1563	Water, SERC	Water	l	599.031	34.943	75.2958	31.7554	32.4728
1564	Water, SI	Water	l	346.566	165.444	196.856	179.893	184.905
1565	Water, SK	Water	l	224.881	107.261	127.667	116.626	119.876
1566	Water, TH	Water	l	22.8617	1.11889	2.77594	0.945388	0.949342
1567	Water, TR	Water	l	577.535	40.7278	83.09	37.744	38.2672
1568	Water, TRE	Water	l	19.2385	1.14738	2.435	1.02864	1.05405
1569	Water, turbine use, unspecified natural origin, AR	Raw	l	36.2611	2.16821	4.57426	1.94994	1.97397
1570	Water, turbine use, unspecified natural origin, ASCC	Raw	l	18.9731	1.10666	2.38462	1.00686	1.02959
1571	Water, turbine use, unspecified natural origin, AT	Raw	m3	2.25486	1.25778	1.45046	1.37169	1.41091
1572	Water, turbine use, unspecified natural origin, AU	Raw	l	285.98	25.2188	44.5479	24.3095	24.9987
1573	Water, turbine use, unspecified natural origin, BA	Raw	l	345.165	164.395	195.243	178.666	183.691
1574	Water, turbine use, unspecified natural origin, BE	Raw	l	38.2007	18.3249	21.8096	19.9304	20.4885
1575	Water, turbine use, unspecified natural origin, BG	Raw	l	388.515	183.603	218.674	199.602	205.153
1576	Water, turbine use, unspecified natural origin, BR-Mid-western grid	Raw	l	53.4073	3.61787	7.03573	3.2973	3.35911
1577	Water, turbine use, unspecified natural origin, BR-North-eastern grid	Raw	l	52.1314	3.41102	6.74853	3.08715	3.14217
1578	Water, turbine use, unspecified natural origin, BR-Northern grid	Raw	l	114.693	7.69486	15.0477	7.0006	7.1286
1579	Water, turbine use, unspecified natural origin, BR-South-eastern grid	Raw	l	100.433	6.5873	13.0154	5.96428	6.0714
1580	Water, turbine use, unspecified natural origin, BR-Southern grid	Raw	l	197.52	13.4008	26.0401	12.2193	12.4476
1581	Water, turbine use, unspecified natural origin, CA-AB	Raw	l	11.9228	0.716052	1.58069	0.635778	0.649433
1582	Water, turbine use, unspecified natural origin, CA-BC	Raw	l	57.7608	3.45714	7.48642	3.11406	3.15459
1583	Water, turbine use, unspecified natural origin, CA-MB	Raw	l	116.049	6.5999	14.6403	5.90427	5.98124
1584	Water, turbine use, unspecified natural origin, CA-NB	Raw	l	12.8967	0.725661	1.62814	0.6451	0.651063
1585	Water, turbine use, unspecified natural origin, CA-NF	Raw	l	70.9477	6.33184	11.2189	5.24786	5.54468
1586	Water, turbine use, unspecified natural origin, CA-NS	Raw	l	9.11046	0.510475	1.15071	0.45255	0.455998
1587	Water, turbine use, unspecified natural origin, CA-NT	Raw	l	2.79811	0.156763	0.35342	0.138965	0.140018
1588	Water, turbine use, unspecified natural origin, CA-ON	Raw	l	172.393	9.83585	21.8724	8.73363	8.83336
1589	Water, turbine use, unspecified natural origin, CA-QC	Raw	l	211.723	31.7685	45.8901	27.5346	29.4513
1590	Water, turbine use, unspecified natural origin, CA-SK	Raw	l	12.3424	0.891977	1.73889	0.807311	0.836385
1591	Water, turbine use, unspecified natural origin, CA-YK	Raw	l	6.1635	0.345318	0.778498	0.306114	0.308435
1592	Water, turbine use, unspecified natural origin, CH	Raw	m3	2.04021	1.09009	1.98421	1.18944	1.22442
1593	Water, turbine use, unspecified natural origin, CL	Raw	l	437.683	45.5469	76.0194	43.9828	45.5354
1594	Water, turbine use, unspecified natural origin, CN	Raw	l	170.148	0.0141211	0.145551	0.026174	0.018077
1595	Water, turbine use, unspecified natural origin, CN-AH	Raw	l	53.2673	2.90153	6.6012	2.54932	2.56612
1596	Water, turbine use, unspecified natural origin, CN-BJ	Raw	l	10.9016	0.596952	1.35403	0.525111	0.528714
1597	Water, turbine use, unspecified natural origin, CN-CQ	Raw	l	374.817	20.3651	46.3995	17.8828	17.9984
1598	Water, turbine use, unspecified natural origin, CN-FJ	Raw	l	631.623	34.9228	78.7775	30.7862	31.0125
1599	Water, turbine use, unspecified natural origin, CN-GD	Raw	l	182.706	10.9051	23.5505	9.77783	9.8878
1600	Water, turbine use, unspecified natural origin, CN-GS	Raw	l	552.685	30.2077	68.5915	26.5611	26.7408
1601	Water, turbine use, unspecified natural origin, CN-GX	Raw	l	447.455	25.9455	56.9357	23.1263	23.3559
1602	Water, turbine use, unspecified natural origin, CN-GZ	Raw	l	518.986	29.8455	65.7969	26.5566	26.8101
1603	Water, turbine use, unspecified natural origin, CN-HA	Raw	l	17.8043	1.04871	2.28136	0.937788	0.947776
1604	Water, turbine use, unspecified natural origin, CN-HB	Raw	l	9.68612	0.52299	1.19587	0.458588	0.461403
1605	Water, turbine use, unspecified natural origin, CN-HE	Raw	l	137.419	7.69868	17.2371	6.80646	6.86094
1606	Water, turbine use, unspecified natural origin, CN-HL	Raw	l	32.6555	1.77275	4.04101	1.55636	1.56635
1607	Water, turbine use, unspecified natural origin, CN-HN	Raw	l	746.694	40.6814	92.5427	35.7448	35.9808
1608	Water, turbine use, unspecified natural origin, CN-HU	Raw	m3	2.14426	0.1174	0.266313	0.103268	0.103976
1609	Water, turbine use, unspecified natural origin, CN-JL	Raw	l	109.163	6.02387	13.6036	5.30804	5.34652
1610	Water, turbine use, unspecified natural origin, CN-JS	Raw	l	8.17624	0.455166	1.02277	0.401857	0.404947
1611	Water, turbine use, unspecified natural origin, CN-JX	Raw	l	207.343	11.4206	25.818	10.0593	10.1313
1612	Water, turbine use, unspecified natural origin, CN-LN	Raw	l	53.1572	3.03324	6.72139	2.69235	2.71631
1613	Water, turbine use, unspecified natural origin, CN-NM	Raw	l	54.4095	2.94855	6.72798	2.58762	2.60399
1614	Water, turbine use, unspecified natural origin, CN-NX	Raw	l	28.049	1.54106	3.48883	1.35661	1.36615
1615	Water, turbine use, unspecified natural origin, CN-QH	Raw	l	628.522	34.6995	78.3404	30.5793	30.8017
1616	Water, turbine use, unspecified natural origin, CN-SA	Raw	l	110.737	6.11519	13.8041	5.38938	5.42865
1617	Water, turbine use, unspecified natural origin, CN-SC	Raw	m3	3.99795	0.213614	0.491408	0.186859	0.187903
1618	Water, turbine use, unspecified natural origin, CN-SD	Raw	cm3	152.556	7.84501	18.4539	6.80053	6.82442
1619	Water, turbine use, unspecified natural origin, CN-SX	Raw	l	40.5108	2.28202	5.09357	2.01995	2.03667
1620	Water, turbine use, unspecified natural origin, CN-TJ	Raw	cm3	311.392	17.0516	38.6768	14.9995	15.1025
1621	Water, turbine use, unspecified natural origin, CN-XJ	Raw	l	247.31	13.4447	30.6223	11.8074	11.884
1622	Water, turbine use, unspecified natural origin, CN-XZ	Raw	l	33.2226	1.78634	4.09447	1.56487	1.57413
1623	Water, turbine use, unspecified natural origin, CN-YN	Raw	m3	1.46837	0.0826562	0.184423	0.0732137	0.0738377
1624	Water, turbine use, unspecified natural origin, CN-ZJ	Raw	l	284.533	15.6979	35.4544	13.8318	13.9319
1625	Water, turbine use, unspecified natural origin, CO	Raw	l	82.7332	5.00338	10.4645	4.52227	4.56918
1626	Water, turbine use, unspecified natural origin, CZ	Raw	l	91.7039	53.3967	61.097	58.273	59.9508
1627	Water, turbine use, unspecified natural origin, DE	Raw	m3	2.94523	3.59508	3.7206	3.9564	4.07965
1628	Water, turbine use, unspecified natural origin, DK	Raw	l	1.29159	0.825897	0.929867	0.902648	0.928986
1629	Water, turbine use, unspecified natural origin, EE	Raw	l	1.09035	0.5212	0.619489	0.566762	0.582571
1630	Water, turbine use, unspecified natural origin, ES	Raw	m3	1.87994	0.896356	1.06519	0.974852	1.00208
1631	Water, turbine use, unspecified natural origin, FI	Raw	l	753.29	359.705	427.909	391.152	402.136
1632	Water, turbine use, unspecified natural origin, FR	Raw	m3	5.46629	2.83599	3.68991	3.08939	3.17714
1633	Water, turbine use, unspecified natural origin, GB	Raw	l	326.326	155.493	185.143	169.085	173.783
1634	Water, turbine use, unspecified natural origin, GLO	Raw	cm3	1.51918	0.745424	0.75528	0.894445	0.909668
1635	Water, turbine use, unspecified natural origin, GR	Raw	l	433.138	205.811	245.177	223.777	229.996
1636	Water, turbine use, unspecified natural origin, HICC	Raw	l	1.27345	0.074205	0.15999	0.0674941	0.0690151
1637	Water, turbine use, unspecified natural origin, HR	Raw	l	23.0746	11.038	13.1171	12.0032	12.3378
1638	Water, turbine use, unspecified natural origin, HU	Raw	l	16.9541	8.11564	9.64716	8.82571	9.07149
1639	Water, turbine use, unspecified natural origin, ID	Raw	l	31.7419	1.75955	4.01015	1.53909	1.55688
1640	Water, turbine use, unspecified natural origin, IE	Raw	l	57.1792	27.3345	32.499	29.7244	30.5565
1641	Water, turbine use, unspecified natural origin, IN-AP	Raw	l	3.95344	0.213056	0.496148	0.187288	0.188182
1642	Water, turbine use, unspecified natural origin, IN-AR	Raw	l	29.4107	1.58553	3.69167	1.39378	1.4005
1643	Water, turbine use, unspecified natural origin, IN-AS	Raw	l	8.53102	0.459906	1.07083	0.404286	0.406235
1644	Water, turbine use, unspecified natural origin, IN-BR	Raw	cm3	358.297	19.2455	44.9136	16.8967	16.9755
1645	Water, turbine use, unspecified natural origin, IN-CT	Raw	cm3	106.959	5.76177	13.4217	5.06402	5.08802
1646	Water, turbine use, unspecified natural origin, IN-GJ	Raw	l	20.2401	1.09031	2.53982	0.958277	0.962817
1647	Water, turbine use, unspecified natural origin, IN-HP	Raw	l	457.034	24.6306	57.3599	21.6492	21.754
1648	Water, turbine use, unspecified natural origin, IN-JH	Raw	cm3	60.3086	3.2394	7.55986	2.84405	2.85731
1649	Water, turbine use, unspecified natural origin, IN-JK	Raw	l	239.478	12.9061	30.0557	11.3439	11.3987
1650	Water, turbine use, unspecified natural origin, IN-KA	Raw	l	7.82576	0.421739	0.982113	0.370733	0.372503
1651	Water, turbine use, unspecified natural origin, IN-KL	Raw	l	24.3211	1.31069	3.05224	1.15217	1.15767
1652	Water, turbine use, unspecified natural origin, IN-MH	Raw	l	7.02117	0.378223	0.88105	0.33242	0.333996
1653	Water, turbine use, unspecified natural origin, IN-ML	Raw	l	12.4795	0.672765	1.56644	0.591404	0.594254
1654	Water, turbine use, unspecified natural origin, IN-MN	Raw	cm3	291.984	15.7408	36.6502	13.8372	13.9039
1655	Water, turbine use, unspecified natural origin, IN-MP	Raw	l	36.3348	1.95732	4.55947	1.72029	1.72844
1656	Water, turbine use, unspecified natural origin, IN-NL	Raw	cm3	105.643	5.6952	13.2605	5.00645	5.03058
1657	Water, turbine use, unspecified natural origin, IN-OR	Raw	l	1.84529	0.0991173	0.231312	0.0870204	0.0874263
1658	Water, turbine use, unspecified natural origin, IN-PB	Raw	l	71.806	3.8698	9.012	3.40138	3.41784
1659	Water, turbine use, unspecified natural origin, IN-RJ	Raw	l	4.18532	0.225557	0.525279	0.198255	0.199214
1660	Water, turbine use, unspecified natural origin, IN-SK	Raw	l	123.64	6.64115	15.4986	5.83063	5.85782
1661	Water, turbine use, unspecified natural origin, IN-TN	Raw	l	11.6139	0.625885	1.45751	0.550189	0.552816
1662	Water, turbine use, unspecified natural origin, IN-UP	Raw	l	15.8607	0.854773	1.9906	0.751307	0.754942
1663	Water, turbine use, unspecified natural origin, IN-UT	Raw	l	154.454	8.32387	19.3847	7.31631	7.35172
1664	Water, turbine use, unspecified natural origin, IN-WB	Raw	l	18.8251	1.01117	2.35979	0.887759	0.8919
1665	Water, turbine use, unspecified natural origin, IR	Raw	l	265.249	13.4458	32.6446	11.4744	11.5482
1666	Water, turbine use, unspecified natural origin, IS	Raw	l	201.755	95.2122	113.171	103.395	106.329
1667	Water, turbine use, unspecified natural origin, IT	Raw	m3	1.33489	0.633221	0.755262	0.688532	0.707607
1668	Water, turbine use, unspecified natural origin, JP	Raw	m3	1.02246	0.0538895	0.127421	0.0460704	0.0464205
1669	Water, turbine use, unspecified natural origin, KR	Raw	l	45.675	2.2913	5.60993	1.95105	1.9666
1670	Water, turbine use, unspecified natural origin, LT	Raw	l	35.2387	16.8576	20.0338	18.3305	18.8416
1671	Water, turbine use, unspecified natural origin, LU	Raw	l	27.5712	18.5729	20.7199	20.3129	20.9107
1672	Water, turbine use, unspecified natural origin, LV	Raw	l	190.471	91.0431	108.217	98.9999	101.759
1673	Water, turbine use, unspecified natural origin, MK	Raw	l	32.3763	15.4832	18.3987	16.837	17.3065
1674	Water, turbine use, unspecified natural origin, MRO, US only	Raw	l	314.648	18.3466	39.5441	16.6895	17.0655
1675	Water, turbine use, unspecified natural origin, MX	Raw	l	530.071	33.6027	69.2227	30.6376	31.3364
1676	Water, turbine use, unspecified natural origin, MY	Raw	l	74.5476	3.71941	9.09029	3.16153	3.16767
1677	Water, turbine use, unspecified natural origin, NL	Raw	l	5.55508	2.72148	3.23781	2.96239	3.04434
1678	Water, turbine use, unspecified natural origin, NO	Raw	l	213.363	104.58	125.083	113.891	116.98
1679	Water, turbine use, unspecified natural origin, NP	Raw	l	74.4341	3.6566	9.04876	3.0941	3.10866
1680	Water, turbine use, unspecified natural origin, NPCC, US only	Raw	l	496.63	28.9539	62.4168	26.3337	26.9265
1681	Water, turbine use, unspecified natural origin, PE	Raw	l	9.73219	0.667236	1.30084	0.626264	0.638112
1682	Water, turbine use, unspecified natural origin, PL	Raw	l	159.067	76.4542	90.7958	83.149	85.4671
1683	Water, turbine use, unspecified natural origin, PT	Raw	l	726.038	346.727	412.183	377.046	387.555
1684	Water, turbine use, unspecified natural origin, RER	Raw	l	21.5789	0.0425994	0.076036	0.048296	0.0492678
1685	Water, turbine use, unspecified natural origin, RFC	Raw	l	136.63	7.96749	17.1714	7.24827	7.41171
1686	Water, turbine use, unspecified natural origin, RNA	Raw	l	11.4213	0.000938812	0.00977021	0.00175694	0.00121343
1687	Water, turbine use, unspecified natural origin, RO	Raw	m3	1.35255	0.645669	0.76754	0.702062	0.721644
1688	Water, turbine use, unspecified natural origin, RoW	Raw	m3	11.6969	1.76141	2.87126	1.79607	1.85237
1689	Water, turbine use, unspecified natural origin, RS	Raw	l	766.887	367.477	436.321	399.617	410.774
1690	Water, turbine use, unspecified natural origin, RU	Raw	l	465.848	253.025	255.047	232.843	247.986
1691	Water, turbine use, unspecified natural origin, SE	Raw	m3	4.12536	2.04902	2.41689	2.22978	2.29251
1692	Water, turbine use, unspecified natural origin, SERC	Raw	l	579.635	33.7744	72.8336	30.716	31.4064
1693	Water, turbine use, unspecified natural origin, SI	Raw	l	344.854	164.62	195.82	178.996	183.984
1694	Water, turbine use, unspecified natural origin, SK	Raw	l	220.187	104.987	124.885	114.147	117.329
1695	Water, turbine use, unspecified natural origin, TH	Raw	l	21.1424	1.03474	2.56718	0.874293	0.87795
1696	Water, turbine use, unspecified natural origin, TR	Raw	l	574.342	40.4634	82.6059	37.5243	38.0406
1697	Water, turbine use, unspecified natural origin, TRE	Raw	l	14.4852	0.845384	1.82138	0.768904	0.7862
1698	Water, turbine use, unspecified natural origin, TW	Raw	l	72.541	3.55102	8.80892	3.00075	3.01325
1699	Water, turbine use, unspecified natural origin, TZ	Raw	l	6.73539	0.415712	0.880336	0.378626	0.382613
1700	Water, turbine use, unspecified natural origin, UA	Raw	l	844.623	405.077	479.69	440.354	452.629
1701	Water, turbine use, unspecified natural origin, US	Raw	cm3	10.6276	3.48713	4.17649	3.50406	3.58487
1702	Water, turbine use, unspecified natural origin, WECC, US only	Raw	m3	2.17152	0.12588	0.272558	0.114238	0.116742
1703	Water, turbine use, unspecified natural origin, ZA	Raw	l	4.85466	0.407203	0.810113	0.383112	0.392554
1704	Water, TW	Water	l	76.3161	3.73668	9.2679	3.1572	3.17043
1705	Water, TZ	Water	l	6.83202	0.421721	0.893008	0.384103	0.388148
1706	Water, UA	Water	l	862.419	414.013	490.166	450.148	462.684
1707	Water, UCTE	Water	mm3	5.58938	3.33765	3.77888	3.64078	3.74802
1708	Water, UCTE without Germany	Water	mm3	6.56174	8.02017	8.29953	8.82636	9.10132
1709	Water, UN-OCEANIA	Water	cm3	37.8603	26.2068	19.2376	29.28	31.1148
1710	Water, UN-SEASIA	Water	cm3	87.0594	69.6831	43.3441	73.519	76.707
1711	Water, unspecified natural origin, AU	Raw	cm3	4.26511	0.900275	1.23175	1.05186	1.01016
1712	Water, unspecified natural origin, BD	Raw	mm3	4.45964	1.83165	2.24859	2.08779	2.21761
1713	Water, unspecified natural origin, BR	Raw	cm3	15.8735	5.3615	6.23636	5.62071	5.85807
1714	Water, unspecified natural origin, CA	Raw	cm3	2.16424	0.796353	0.927596	0.834229	0.870312
1715	Water, unspecified natural origin, CA-QC	Raw	cm3	18.8401	3.27576	6.52624	4.59567	3.75025
1716	Water, unspecified natural origin, CH	Raw	cm3	232.997	86.6217	124.041	94.553	96.6391
1717	Water, unspecified natural origin, CL	Raw	mm3	1.64616	0.526461	0.616987	0.526572	0.536768
1718	Water, unspecified natural origin, CN	Raw	cm3	114.66	18.7527	19.5705	21.5876	22.6237
1719	Water, unspecified natural origin, CN-FJ	Raw	mm3	3.18703	1.52127	2.21327	1.71666	1.78311
1720	Water, unspecified natural origin, CN-NM	Raw	mm3	956.183	369.71	498.566	410.146	420.57
1721	Water, unspecified natural origin, CN-SC	Raw	cm3	36.4708	0.215848	2.95574	0.479974	0.308033
1722	Water, unspecified natural origin, CO	Raw	cm3	1.6482	0.514964	0.701277	0.561618	0.617035
1723	Water, unspecified natural origin, DE	Raw	mm3	3.88522	1.53604	2.32236	1.66665	1.69887
1724	Water, unspecified natural origin, ES	Raw	mm3	70.971	29.6615	38.8567	32.1682	36.0567
1725	Water, unspecified natural origin, Europe without Austria	Raw	cm3	90.3761	28.9794	37.9667	31.6694	31.7627
1726	Water, unspecified natural origin, Europe without Switzerland	Raw	cm3	469.424	528.689	359.306	657.094	657.726
1727	Water, unspecified natural origin, GLO	Raw	cm3	190.696	79.1059	99.608	83.0537	92.8191
1728	Water, unspecified natural origin, IAI Area, Africa	Raw	mm3	779.73	286.907	334.164	300.553	313.547
1729	Water, unspecified natural origin, IAI Area, Asia, without China and GCC	Raw	cm3	2.20123	0.812689	0.950299	0.85183	0.888784
1730	Water, unspecified natural origin, IAI Area, EU27 & EFTA	Raw	cm3	3.56528	1.32626	1.56337	1.39213	1.45167
1731	Water, unspecified natural origin, IAI Area, Gulf Cooperation Council	Raw	mm3	92.2344	33.9379	39.5284	35.5521	37.0892
1732	Water, unspecified natural origin, IAI Area, Russia & RER w/o EU27 & EFTA	Raw	cm3	6.16935	2.27227	2.64825	2.38071	2.48372
1733	Water, unspecified natural origin, IAI Area, South America	Raw	cm3	2.79399	1.03551	1.21271	1.08599	1.13322
1734	Water, unspecified natural origin, IN	Raw	cm3	656.589	240.084	302.74	260.864	266.558
1735	Water, unspecified natural origin, PE	Raw	cm3	11.0674	5.9891	8.87816	6.45107	7.56396
1736	Water, unspecified natural origin, PG	Raw	mm3	217.527	62.0442	73.8451	60.5859	61.5329
1737	Water, unspecified natural origin, PH	Raw	mm3	5.72176	2.83258	4.37548	3.08566	3.1558
1738	Water, unspecified natural origin, RAF	Raw	cm3	61.9349	29.0845	47.7005	33.0434	33.9019
1739	Water, unspecified natural origin, RER	Raw	l	4.0809	0.461222	0.829764	0.485017	0.514948
1740	Water, unspecified natural origin, RER w/o RU	Raw	cm3	69.6048	3.82215	65.1585	4.9556	5.65182
1741	Water, unspecified natural origin, RLA	Raw	cm3	7.68102	4.58024	4.56128	5.49694	6.10572
1742	Water, unspecified natural origin, RME	Raw	cm3	583.185	270.676	455.468	306.233	312.941
1743	Water, unspecified natural origin, RNA	Raw	cm3	45.0265	21.6828	21.572	24.8064	25.5385
1744	Water, unspecified natural origin, RoW	Raw	l	18.8383	1.31606	2.88983	1.5235	1.53958
1745	Water, unspecified natural origin, RU	Raw	cm3	83.0071	38.5228	64.8219	43.583	44.5377
1746	Water, unspecified natural origin, SAS	Raw	cm3	3.13132	1.85657	1.64644	2.26513	2.47539
1747	Water, unspecified natural origin, UN-OCEANIA	Raw	cm3	4.86598	2.19928	2.27891	2.48656	2.65789
1748	Water, unspecified natural origin, UN-SEASIA	Raw	cm3	2.61821	1.55234	1.37665	1.89395	2.06977
1749	Water, unspecified natural origin, US	Raw	cm3	15.7445	2.31534	3.04469	2.82439	2.55519
1750	Water, unspecified natural origin, WEU	Raw	mm3	5.22649	3.0139	3.92482	3.3172	3.39987
1751	Water, unspecified natural origin, ZA	Raw	cm3	8.78148	2.22115	3.0997	2.38861	2.42245
1752	Water, US	Water	l	8.71621	17.2416	8.42541	22.4159	25.2223
1753	Water, WECC, US only	Water	m3	2.17735	0.126247	0.273309	0.114554	0.117067
1754	Water, well, AT	Raw	mm3	3.84518e-05	1.04931e-05	1.34952e-05	1.11957e-05	1.1501e-05
1755	Water, well, AU	Raw	cm3	151.23	46.6398	57.1686	50.5121	51.7607
1756	Water, well, BD	Raw	mm3	7.17867e-08	3.81944e-08	4.28718e-08	4.14076e-08	4.27981e-08
1757	Water, well, BR	Raw	cm3	634.766	201.898	285.759	205.349	210.669
1758	Water, well, CA	Raw	cm3	3.80093	1.07946	1.28558	1.05307	1.06937
1759	Water, well, CA-QC	Raw	cm3	13.2818	4.63418	5.21657	4.9288	5.16915
1760	Water, well, CH	Raw	l	0.0516205	0.026105	11.9125	0.0302971	0.0379075
1761	Water, well, CL	Raw	mm3	1.78553	0.689111	0.84494	0.710894	0.750426
1762	Water, well, CN	Raw	l	10.1185	14.1158	7.20018	17.8527	17.8565
1763	Water, well, CO	Raw	cm3	20.242	38.693	19.1695	48.864	48.9436
1764	Water, well, CR	Raw	mm3	4.84666	0.71331	1.05897	0.732546	0.750171
1765	Water, well, DE	Raw	l	25.7462	0.0303759	2.15236	0.0793849	0.242029
1766	Water, well, ES	Raw	l	0.40798	0.809202	0.398307	1.02375	1.02379
1767	Water, well, Europe without Switzerland	Raw	l	5.99891	3.92046	6.27531	4.41201	4.56824
1768	Water, well, Europe, without Russia and Turkey	Raw	cm3	148.124	110.428	122.353	120.936	124.537
1769	Water, well, FR	Raw	l	0.0815441	0.158311	1.42685	0.220832	0.302398
1770	Water, well, GLO	Raw	cm3	29.6033	168.899	20.8431	14.6715	15.3575
1771	Water, well, HICC	Raw	mm3	0.0104589	0.00285411	0.00367069	0.00304522	0.00312828
1772	Water, well, ID	Raw	cm3	295.576	50.417	70.063	53.2895	54.4559
1773	Water, well, IN	Raw	l	2.86901	4.07393	4.45736	5.12303	5.13348
1774	Water, well, IS	Raw	mm3	87.9628	41.9194	49.8693	45.5818	46.8507
1775	Water, well, IT	Raw	mm3	0.214946	0.0586562	0.0754382	0.0625838	0.0642907
1776	Water, well, JP	Raw	mm3	0.100359	0.0273869	0.0352225	0.0292207	0.0300177
1777	Water, well, KE	Raw	mm3	23.1821	2.79641	4.45278	2.8227	2.88412
1778	Water, well, KZ	Raw	mm3	0.0635653	0.0245394	0.0300694	0.0253082	0.0267214
1779	Water, well, MA	Raw	l	0.46779	0.826791	0.412758	1.04059	1.04425
1780	Water, well, MX	Raw	mm3	0.223674	0.0610382	0.0785016	0.0651253	0.0669014
1781	Water, well, MY	Raw	cm3	24.1755	47.6631	23.8188	60.2382	60.3175
1782	Water, well, NI	Raw	mm3	3.89258	0.460395	0.73169	0.46302	0.473709
1783	Water, well, NORDEL	Raw	cm3	35.176	16.8466	20.0255	18.3204	18.8342
1784	Water, well, NZ	Raw	mm3	35.6994	4.50287	7.04228	4.56079	4.66295
1785	Water, well, PE	Raw	cm3	226.846	449.562	221.321	568.754	568.771
1786	Water, well, PG	Raw	cm3	1.87865	0.535837	0.637753	0.523242	0.531421
1787	Water, well, PH	Raw	l	0.598716	1.187	0.58443	1.50169	1.50174
1788	Water, well, PT	Raw	mm3	0.00561396	0.00153199	0.0019703	0.00163457	0.00167915
1789	Water, well, RER	Raw	l	4.08713	3.65795	5.00267	4.01454	4.15178
1790	Water, well, RLA	Raw	cm3	78.8063	49.7051	55.7723	54.3459	55.943
1791	Water, well, RNA	Raw	cm3	442.589	23.6758	29.8474	25.4072	26.1182
1792	Water, well, RoW	Raw	l	3.51944	2.06611	4.84431	2.62786	4.59448
1793	Water, well, RU	Raw	cm3	119.041	80.4644	89.5181	87.5698	90.2207
1794	Water, well, SE	Raw	mm3	73.708	27.1285	31.8923	28.0062	28.7808
1795	Water, well, SV	Raw	mm3	7.15794	0.930699	1.43507	0.94511	0.966878
1796	Water, well, TH	Raw	mm3	3.84518e-05	1.04931e-05	1.34952e-05	1.11957e-05	1.1501e-05
1797	Water, well, TN	Raw	cm3	103.788	205.863	101.329	260.445	260.453
1798	Water, well, TR	Raw	mm3	0.954746	0.431397	0.596814	0.475892	0.49342
1799	Water, well, US	Raw	l	16.9533	33.2616	15.2332	43.2155	47.3776
1800	Water, well, WECC	Raw	mm3	0.612922	0.167259	0.215113	0.178459	0.183326
1801	Water, well, WEU	Raw	mm3	0.132981	0.0808977	0.106084	0.0897397	0.0916462
1802	Water, well, ZA	Raw	cm3	30.8313	32.1351	17.2585	9.48453	10.4823
1803	Water, well, ZM	Raw	mm3	0.132822	0.0512763	0.0628314	0.0528826	0.0558355
1804	Water, WEU	Water	mm3	33.3052	18.7681	24.3641	20.584	21.1312
1805	Water, ZA	Water	l	5.18602	0.526713	0.882825	0.42619	0.44011
1806	Water, ZM	Water	cm3	1.20245	0.464208	0.568817	0.47875	0.505483
1807	Water/m3	Air	l	265.498	120.516	117.91	145.794	152.882
1808	Wood, hard, standing	Raw	cm3	135.879	62.6579	89.6624	69.4077	70.466
1809	Wood, soft, standing	Raw	cm3	172.189	81.5543	110.112	88.9995	91.4399
1810	Wood, unspecified, standing/m3	Raw	mm3	0.318746	0.168605	0.357085	0.179608	0.196694
1811	Xenon	Raw	pg	0.245842	0.100496	0.123541	0.114548	0.121661
1812	Xenon-131m	Air	Bq	12.3347	5.35468	6.45881	5.78881	5.95809
1813	Xenon-133	Air	Bq	705.866	258.727	319.352	278.536	286.491
1814	Xenon-133m	Air	mBq	633.742	441.243	488.073	482.027	496.665
1815	Xenon-135	Air	Bq	246.238	90.3574	111.9	97.2589	100.039
1816	Xenon-135m	Air	Bq	108.135	42.1183	52.0854	45.3875	46.699
1817	Xenon-137	Air	Bq	3.28724	1.16052	1.47065	1.24657	1.28215
1818	Xenon-138	Air	Bq	24.7914	9.01963	11.3427	9.69832	9.97625
1819	Xylene	Air	mg	52.7223	18.5658	23.7326	19.8231	20.5393
1820	Xylene	Water	mg	2.90728	1.22911	2.05933	1.37551	1.407
1821	Yttrium	Raw	mg	1.86025	0.0109919	0.150476	0.0244383	0.0156853
1822	Zeta-cypermethrin	Air	ng	1.68818	0.805577	1.10001	0.904269	0.943789
1823	Zeta-cypermethrin	Soil	pg	72.3345	34.517	47.1327	38.7458	40.4391
1824	Zinc	Raw	g	1.7111	0.762365	0.972239	0.811889	0.933082
1825	Zinc	Air	mg	13.6424	6.02073	8.79339	6.38323	6.74216
1826	Zinc	Water	mg	993.92	385.58	461.691	419.687	427.521
1827	Zinc	Soil	mg	44.1364	-1.84127	62.0439	5.7073	5.48565
1828	Zinc-65	Air	µBq	26.1873	8.98072	11.4671	9.63681	9.91083
1829	Zinc-65	Water	mBq	183.627	43.9259	59.1398	46.4665	47.7386
1830	Zirconium	Raw	mg	161.256	34.2375	46.8019	39.9629	38.4288
1831	Zirconium	Air	µg	1.14402	0.245369	0.335419	0.286265	0.275626
1832	Zirconium-95	Air	µBq	50.9184	16.0731	20.4734	17.2203	17.7008
1833	Zirconium-95	Water	mBq	758.077	138.768	196.613	144.653	148.453
