# Supplementary material for: Beet red food colourant can be produced more sustainably with engineered Yarrowia lipolytica
Source: Nat Microbiol. 2023 Nov 29;8(12):2290–303. doi: 10.1038/s41564-023-01517-5 (PMC10686825; doi:10.1038/s41564-023-01517-5)
Supplement: Supplementary file 6 — Statistical source data for metabolic engineering campaign. [file 41564_2023_1517_MOESM6_ESM.xlsx]

## Sheet: Fig. 2a-left
Strain	Compartment	Betaxanthin-F	CDW (g/L)	Betaxanthin-F/gDW	Replicate
ST6512	Extracellular	68506.7	9	7611.85	A
ST6512	Extracellular	70566.7	8.8	8018.94	B
ST6512	Extracellular	76006.7	9	8445.19	C
ST11018	Extracellular	81486.7	8.6	9475.19	A
ST11018	Extracellular	84306.7	8.8	9580.3	B
ST11018	Extracellular	86846.7	8.6	10098.4	C
ST11019	Extracellular	85246.7	6.8	12536.3	A
ST11019	Extracellular	92026.7	8.2	11222.8	B
ST11019	Extracellular	90966.7	9	10107.4	C
ST11020	Extracellular	71906.7	9.2	7815.94	A
ST11020	Extracellular	76486.7	8.6	8893.8	B
ST11020	Extracellular	79906.7	8.4	9512.7	C
ST11021	Extracellular	92286.7	9	10254.1	A
ST11021	Extracellular	94366.7	8.8	10723.5	B
ST11021	Extracellular	94706.7	9.4	10075.2	C
ST11022	Extracellular	118427	8.2	14442.3	A
ST11022	Extracellular	119967	8.2	14630.1	B
ST11022	Extracellular	120347	7.8	15429.1	C
ST11023	Extracellular	82666.7	7.2	11481.5	A
ST11023	Extracellular	78306.7	8	9788.33	B
ST11023	Extracellular	81226.7	8.6	9444.96	C
ST6512	Intracellular	85073.3	9	9452.59	A
ST6512	Intracellular	81973.3	8.8	9315.15	B
ST6512	Intracellular	80893.3	9	8988.15	C
ST11018	Intracellular	111773	8.6	12996.9	A
ST11018	Intracellular	112073	8.8	12735.6	B
ST11018	Intracellular	103953	8.6	12087.6	C
ST11019	Intracellular	127553	6.8	18757.8	A
ST11019	Intracellular	129253	8.2	15762.6	B
ST11019	Intracellular	130133	9	14459.3	C
ST11020	Intracellular	89513.3	9.2	9729.71	A
ST11020	Intracellular	88633.3	8.6	10306.2	B
ST11020	Intracellular	86233.3	8.4	10265.9	C
ST11021	Intracellular	184833	9	20537	A
ST11021	Intracellular	186873	8.8	21235.6	B
ST11021	Intracellular	186433	9.4	19833.3	C
ST11022	Intracellular	381933	8.2	46577.2	A
ST11022	Intracellular	379333	8.2	46260.2	B
ST11022	Intracellular	370933	7.8	47555.6	C
ST11023	Intracellular	151073	7.2	20982.4	A
ST11023	Intracellular	148293	8	18536.7	B
ST11023	Intracellular	139313	8.6	16199.2	C

## Sheet: Fig. 2a-right
Strain	Compartment	Betanin [mg/L]	Isobetanin [mg/L]	Replicate
ST11195	Extracellular	0.952819	0.315266	A
ST11195	Extracellular	0.947594	0.294364	B
ST11195	Extracellular	0.973722	0.278688	C
ST11193	Extracellular	4.98009	1.13217	A
ST11193	Extracellular	4.85293	1.06772	B
ST11193	Extracellular	4.94177	1.10082	C
ST11195	Intracellular	2.44563	0.468544	A
ST11195	Intracellular	2.3655	0.477253	B
ST11195	Intracellular	2.30802	0.459835	C
ST11193	Intracellular	8.84363	1.3708	A
ST11193	Intracellular	8.33151	1.26977	B
ST11193	Intracellular	8.62589	1.32028	C

## Sheet: Fig. 2b
Strain	Compartment	Betanin [mg/L]	Isobetanin [mg/L]	Betalamic acid [Area*]	Betaxanthin [F/gDW]	Replicate
ST11193	Extracellular	4.98009	1.13217	1.064	14682.9	A
ST11193	Extracellular	4.85293	1.06772	1.035	15635.2	B
ST11193	Extracellular	4.94177	1.10082	1.009	16346.5	C
ST11664	Extracellular	13.4196	3.54456	0.636	77452.9	A
ST11664	Extracellular	13.3517	3.49231	0.603	65851	B
ST11664	Extracellular	13.5799	3.4836	0.595	70841.1	C
ST11940	Extracellular	7.23759	1.646	2.26	19033.3	A
ST11940	Extracellular	6.8056	1.61987	2.236	22013.5	B
ST11940	Extracellular	7.06515	1.58155	2.196	22607.5	C
ST11942	Extracellular	23.655	6.08933	2.861	88589.7	A
ST11942	Extracellular	22.5872	5.83851	2.903	72114.4	B
ST11942	Extracellular	23.2631	6.01095	2.878	81804.9	C
ST12310	Extracellular	26.4264	6.08585	7.335	102040	A
ST12310	Extracellular	27.0116	6.2879	7.94	80046.5	B
ST12310	Extracellular	28.5428	6.64671	8.025	77889.5	C
ST12311	Extracellular	23.021	6.33493	2.408	78237.8	A
ST12311	Extracellular	23.6933	6.59445	2.487	84758.3	B
ST12311	Extracellular	25.2279	6.99855	2.428	89070.5	C
ST12312	Extracellular	24.1166	6.29661	2.702	79567.8	A
ST12312	Extracellular	24.3587	6.23564	2.827	79034.4	B
ST12312	Extracellular	25.3708	6.50214	2.744	82087.4	C
ST12313	Extracellular	22.3346	5.66433	3.045	62580.4	A
ST12313	Extracellular	22.0246	5.69569	2.964	59598.1	B
ST12313	Extracellular	24.4824	6.18687	2.946	71797.8	C
ST12314	Extracellular	22.9722	6.84702	2.411	62955.9	A
ST12314	Extracellular	22.629	6.66239	2.368	62782.3	B
ST12314	Extracellular	23.9233	6.81044	2.351	67001.1	C
ST12315	Extracellular	24.0905	6.06843	2.427	55001	A
ST12315	Extracellular	23.6811	5.99005	2.473	51395.4	B
ST12315	Extracellular	27.4436	6.91669	2.417	62474.4	C
ST12316	Extracellular	27.8495	7.88339	2.136	71551	A
ST12316	Extracellular	27.8582	7.81371	2.12	69754.2	B
ST12316	Extracellular	28.6647	7.98964	2.052	64381	C
ST12317	Extracellular	22.8764	6.83482	2.421	72201.2	A
ST12317	Extracellular	22.6464	6.85747	2.389	67901.1	B
ST12317	Extracellular	23.2265	6.97068	2.349	71004.8	C
ST12366	Extracellular	30.903	6.94978	14.394	77708.8	A
ST12366	Extracellular	31.8924	7.20583	14.382	90934.3	B
ST12366	Extracellular	31.7235	7.19886	14.129	81625.9	C
ST12376	Extracellular	44.5961	6.68503	33.487	112962	A
ST12376	Extracellular	44.5508	6.74077	33.049	98709.5	B
ST12376	Extracellular	44.4951	6.76863	33.23	94946.8	C
ST11193	Intracellular	8.84363	1.3708	1.372	31381.2	A
ST11193	Intracellular	8.33151	1.26977	1.36	32927.6	B
ST11193	Intracellular	8.62589	1.32028	1.327	33774.7	C
ST11664	Intracellular	17.3894	3.98001	1.221	84336.8	A
ST11664	Intracellular	17.6803	4.06188	1.158	77614.6	B
ST11664	Intracellular	17.9555	3.93995	1.203	79902.2	C
ST11940	Intracellular	11.8536	1.89856	3.007	45051.7	A
ST11940	Intracellular	11.4251	1.85502	2.98	57736.5	B
ST11940	Intracellular	11.8536	1.91946	2.997	55324.7	C
ST11942	Intracellular	38.5674	9.01381	6.623	99606.4	A
ST11942	Intracellular	38.0518	8.67242	6.742	90198.9	B
ST11942	Intracellular	39.3164	8.91627	6.809	96076.5	C
ST12310	Intracellular	51.515	10.3358	15.722	116056	A
ST12310	Intracellular	52.7709	10.8166	16.535	87932.3	B
ST12310	Intracellular	53.3161	11.3652	16.692	83793.3	C
ST12311	Intracellular	33.4358	8.29794	5.164	82752.2	A
ST12311	Intracellular	35.3954	8.82396	5.284	90648.8	B
ST12311	Intracellular	36.1148	8.93369	5.376	95010.3	C
ST12312	Intracellular	40.3337	9.14619	7.023	86638.9	A
ST12312	Intracellular	41.4363	9.43185	7.233	86258.9	B
ST12312	Intracellular	41.5792	9.61996	7.09	87329.9	C
ST12313	Intracellular	37.7383	8.54875	7.12	68031.4	A
ST12313	Intracellular	37.4352	8.39722	7.044	68182.4	B
ST12313	Intracellular	38.4072	8.58707	6.573	79018.9	C
ST12314	Intracellular	29.7186	7.81546	4.574	68021.5	A
ST12314	Intracellular	30.2951	7.96699	4.555	70730.2	B
ST12314	Intracellular	30.4223	8.22478	4.218	75688.9	C
ST12315	Intracellular	40.2797	8.9842	6.773	62153.5	A
ST12315	Intracellular	40.9381	9.05562	6.738	57896.3	B
ST12315	Intracellular	41.3126	9.16535	6.086	70572.2	C
ST12316	Intracellular	41.6105	10.5361	5.516	72789.6	A
ST12316	Intracellular	41.2151	10.6232	5.49	77611.5	B
ST12316	Intracellular	42.0634	10.9472	5.469	70647.6	C
ST12317	Intracellular	30.4414	8.29097	4.768	78420.2	A
ST12317	Intracellular	29.9067	8.09414	4.699	73954	B
ST12317	Intracellular	30.7184	8.24046	4.627	83506	C
ST12366	Intracellular	62.9801	13.1593	26.648	88051.8	A
ST12366	Intracellular	61.8374	13.0827	27.176	105799	B
ST12366	Intracellular	62.3879	13.4136	27.089	95651.9	C
ST12376	Intracellular	118.141	17.4964	54.477	108802	A
ST12376	Intracellular	116.23	17.0365	54.513	99393.3	B
ST12376	Intracellular	120.06	17.5399	54.235	91853.2	C
