# Supplementary material for: Beet red food colourant can be produced more sustainably with engineered Yarrowia lipolytica
Source: Nat Microbiol. 2023 Nov 29;8(12):2290–303. doi: 10.1038/s41564-023-01517-5 (PMC10686825; doi:10.1038/s41564-023-01517-5)
Supplement: Supplementary file 7 — Statistical source data for fed-batch fermentations. [file 41564_2023_1517_MOESM7_ESM.xlsx]

## Sheet: Fig. 3a-left
Strain	Time (h)	Total betanin [mg/L]	Total isobetanin [mg/L]	Total betalamic acid [Area*]	CDW [g/L]	Glucose in medium [g/L]	Glucose fed [g/L]	Replicate
ST12376	0	2.24961	0	0.412	0	42.716	0	A
ST12376	6	4.13692	0	1.447	0.6	46.984	0	A
ST12376	12	12.0299	0	4.027	0.2	41.337	0	A
ST12376	18	12.3669	0	4.091	1.6	42.851	0	A
ST12376	24	85.4127	0.968818	20.063	3.4	33.308	0.385327	A
ST12376	30	248.822	2.834	37.809	9.4	16.598	1.24955	A
ST12376	36	660.177	7.40682	57.936	16	0	3.72199	A
ST12376	42	1089.68	21.1421	116.861	19	0	8.10866	A
ST12376	48	1127.01	28.0805	265.643	30.5	0	15.9051	A
ST12376	54	770.01	25.292	340.822	66	0	29.4402	A
ST12376	60	412.207	22.0065	307.65	76	0	45.134	A
ST12376	66	217.112	23.3342	313.195	79	0	59.2753	A
ST12376	0	2.194	0	1.331	-0.2	36.897	0	B
ST12376	6	3.82012	0	1.453	-0.2	43.449	0	B
ST12376	12	11.9019	0	3.978	0.4	40.91	0	B
ST12376	18	30.7396	0	9.218	2.2	37.224	0	B
ST12376	24	89.7248	1.01768	21.712	4.4	33.586	0.385739	B
ST12376	30	229.26	2.55094	40.293	9.4	16.521	1.25128	B
ST12376	36	639.691	7.11533	61.042	16	0	3.72541	B
ST12376	42	1088.37	20.8658	121.928	23.8	0	8.11556	B
ST12376	48	1208.7	30.8033	255.854	33.5	0	15.918	B
ST12376	54	747.94	25.8464	335.43	51.5	0	29.4653	B
ST12376	60	397.347	22.1025	322.624	63.2	0	45.1744	B
ST12376	66	205.053	22.6653	312.202	66.2	0	58.9616	B

## Sheet: Fig. 3a-right
Strain	Time (h)	Wavelength	Normalized absorbance	Replicate
ST12376	48	300	0.4806	A
ST12376	48	305	0.359	A
ST12376	48	310	0.3025	A
ST12376	48	315	0.2648	A
ST12376	48	320	0.232	A
ST12376	48	325	0.2031	A
ST12376	48	330	0.1791	A
ST12376	48	335	0.1542	A
ST12376	48	340	0.1356	A
ST12376	48	345	0.1241	A
ST12376	48	350	0.1175	A
ST12376	48	355	0.1122	A
ST12376	48	360	0.1064	A
ST12376	48	365	0.0999	A
ST12376	48	370	0.0899	A
ST12376	48	375	0.0847	A
ST12376	48	380	0.0844	A
ST12376	48	385	0.0875	A
ST12376	48	390	0.0939	A
ST12376	48	395	0.1023	A
ST12376	48	400	0.1141	A
ST12376	48	405	0.1305	A
ST12376	48	410	0.1505	A
ST12376	48	415	0.1765	A
ST12376	48	420	0.2085	A
ST12376	48	425	0.2426	A
ST12376	48	430	0.2828	A
ST12376	48	435	0.3296	A
ST12376	48	440	0.3816	A
ST12376	48	445	0.4378	A
ST12376	48	450	0.4889	A
ST12376	48	455	0.5318	A
ST12376	48	460	0.5651	A
ST12376	48	465	0.5953	A
ST12376	48	470	0.6287	A
ST12376	48	475	0.6547	A
ST12376	48	480	0.654	A
ST12376	48	485	0.6153	A
ST12376	48	490	0.5451	A
ST12376	48	495	0.4778	A
ST12376	48	500	0.4225	A
ST12376	48	505	0.3957	A
ST12376	48	510	0.3908	A
ST12376	48	515	0.3971	A
ST12376	48	520	0.407	A
ST12376	48	525	0.4189	A
ST12376	48	530	0.4267	A
ST12376	48	535	0.4298	A
ST12376	48	540	0.4256	A
ST12376	48	545	0.4158	A
ST12376	48	550	0.3976	A
ST12376	48	555	0.373	A
ST12376	48	560	0.3415	A
ST12376	48	565	0.3051	A
ST12376	48	570	0.2678	A
ST12376	48	575	0.2289	A
ST12376	48	580	0.1919	A
ST12376	48	585	0.158	A
ST12376	48	590	0.1295	A
ST12376	48	595	0.1054	A
ST12376	48	600	0.0887	A
ST12376	48	605	0.074	A
ST12376	48	610	0.0635	A
ST12376	48	615	0.0562	A
ST12376	48	620	0.0508	A
ST12376	48	625	0.0475	A
ST12376	48	630	0.0451	A
ST12376	48	635	0.0431	A
ST12376	48	640	0.0416	A
ST12376	48	645	0.0407	A
ST12376	48	650	0.0398	A
ST12376	48	655	0.0392	A
ST12376	48	660	0.0386	A
ST12376	48	665	0.0382	A
ST12376	48	670	0.0376	A
ST12376	48	675	0.0374	A
ST12376	48	680	0.037	A
ST12376	48	685	0.0368	A
ST12376	48	690	0.0366	A
ST12376	48	695	0.0364	A
ST12376	48	700	0.0364	A
ST12376	48	300	0.4689	B
ST12376	48	305	0.3481	B
ST12376	48	310	0.2924	B
ST12376	48	315	0.2562	B
ST12376	48	320	0.2246	B
ST12376	48	325	0.1968	B
ST12376	48	330	0.1742	B
ST12376	48	335	0.1505	B
ST12376	48	340	0.1324	B
ST12376	48	345	0.1217	B
ST12376	48	350	0.1153	B
ST12376	48	355	0.1101	B
ST12376	48	360	0.1041	B
ST12376	48	365	0.0973	B
ST12376	48	370	0.0871	B
ST12376	48	375	0.0816	B
ST12376	48	380	0.081	B
ST12376	48	385	0.0836	B
ST12376	48	390	0.0891	B
ST12376	48	395	0.0966	B
ST12376	48	400	0.1069	B
ST12376	48	405	0.1212	B
ST12376	48	410	0.1388	B
ST12376	48	415	0.1616	B
ST12376	48	420	0.1893	B
ST12376	48	425	0.2188	B
ST12376	48	430	0.2536	B
ST12376	48	435	0.2942	B
ST12376	48	440	0.3396	B
ST12376	48	445	0.3882	B
ST12376	48	450	0.4327	B
ST12376	48	455	0.4699	B
ST12376	48	460	0.4994	B
ST12376	48	465	0.5261	B
ST12376	48	470	0.5563	B
ST12376	48	475	0.5802	B
ST12376	48	480	0.5812	B
ST12376	48	485	0.5496	B
ST12376	48	490	0.491	B
ST12376	48	495	0.4346	B
ST12376	48	500	0.3885	B
ST12376	48	505	0.367	B
ST12376	48	510	0.3644	B
ST12376	48	515	0.3714	B
ST12376	48	520	0.3811	B
ST12376	48	525	0.3923	B
ST12376	48	530	0.3998	B
ST12376	48	535	0.4027	B
ST12376	48	540	0.3988	B
ST12376	48	545	0.3897	B
ST12376	48	550	0.3727	B
ST12376	48	555	0.3497	B
ST12376	48	560	0.3202	B
ST12376	48	565	0.286	B
ST12376	48	570	0.2514	B
ST12376	48	575	0.2151	B
ST12376	48	580	0.1807	B
ST12376	48	585	0.1492	B
ST12376	48	590	0.1226	B
ST12376	48	595	0.1003	B
ST12376	48	600	0.085	B
ST12376	48	605	0.0713	B
ST12376	48	610	0.0618	B
ST12376	48	615	0.0551	B
ST12376	48	620	0.0502	B
ST12376	48	625	0.0473	B
ST12376	48	630	0.0451	B
ST12376	48	635	0.0435	B
ST12376	48	640	0.0424	B
ST12376	48	645	0.0416	B
ST12376	48	650	0.0409	B
ST12376	48	655	0.0405	B
ST12376	48	660	0.0399	B
ST12376	48	665	0.0399	B
ST12376	48	670	0.0392	B
ST12376	48	675	0.0391	B
ST12376	48	680	0.0389	B
ST12376	48	685	0.0385	B
ST12376	48	690	0.0386	B
ST12376	48	695	0.0385	B
ST12376	48	700	0.0384	B

## Sheet: Fig. 3b-left
Strain	Time (h)	Total betanin [mg/L]	Total isobetanin [mg/L]	Total betalamic acid [Area*]	CDW [g/L]	Glucose in medium [g/L]	Glucose fed [g/L]	Replicate
ST12376	0	2.29511	0.0471772	0.391	0	41.668	0	A
ST12376	6	4.0493	0.111203	1.394	0	43.693	0	A
ST12376	12	12.6989	0.224092	3.857	2.2	40.626	0	A
ST12376	18	39.0606	0.540853	6.569	3.6	39.144	0	A
ST12376	24	81.333	1.01936	14.502	4	34.723	0.384038	A
ST12376	30	146.974	1.79779	28.68	6.6	31.581	1.19468	A
ST12376	36	214.65	4.58293	51.374	25.6	22.555	2.71832	A
ST12376	42	453.661	5.80111	74.422	29.5	0	5.41723	A
ST12376	48	739.604	16.544	98.005	38	0	10.2038	A
ST12376	54	627.87	23.8666	184.554	44.5	0	18.7105	A
ST12376	0	2.55124	0	0.548	0	50.786	0	B
ST12376	6	4.38463	0	1.451	0.2	46.071	0	B
ST12376	12	13.6089	0	3.686	1.4	42.447	0	B
ST12376	18	38.5045	0.510525	6.384	1.6	39.196	0	B
ST12376	24	70.6748	0.872778	11.956	3.2	35.109	0.384894	B
ST12376	30	129.005	1.51473	22.929	6.6	34.594	1.19632	B
ST12376	36	208.701	2.62844	43.458	12.2	30.345	2.72132	B
ST12376	42	321.234	4.25437	61.19	20	9.878	5.42158	B
ST12376	48	697.116	14.3082	75.56	25	0	10.2106	B
ST12376	54	596.685	21.9189	131.78	43	0	18.7219	B

## Sheet: Fig. 3b-right
Strain	Time (h)	Wavelength	Normalized absorbance	Replicate
ST12376	48	300	0.4442	A
ST12376	48	305	0.3279	A
ST12376	48	310	0.2756	A
ST12376	48	315	0.2426	A
ST12376	48	320	0.2141	A
ST12376	48	325	0.1898	A
ST12376	48	330	0.1695	A
ST12376	48	335	0.1478	A
ST12376	48	340	0.131	A
ST12376	48	345	0.1206	A
ST12376	48	350	0.1142	A
ST12376	48	355	0.109	A
ST12376	48	360	0.1033	A
ST12376	48	365	0.0969	A
ST12376	48	370	0.0871	A
ST12376	48	375	0.0817	A
ST12376	48	380	0.081	A
ST12376	48	385	0.0832	A
ST12376	48	390	0.0874	A
ST12376	48	395	0.0932	A
ST12376	48	400	0.1005	A
ST12376	48	405	0.1103	A
ST12376	48	410	0.1217	A
ST12376	48	415	0.1354	A
ST12376	48	420	0.1517	A
ST12376	48	425	0.1687	A
ST12376	48	430	0.1879	A
ST12376	48	435	0.2095	A
ST12376	48	440	0.2325	A
ST12376	48	445	0.2571	A
ST12376	48	450	0.2804	A
ST12376	48	455	0.3019	A
ST12376	48	460	0.3204	A
ST12376	48	465	0.3365	A
ST12376	48	470	0.3535	A
ST12376	48	475	0.3685	A
ST12376	48	480	0.3768	A
ST12376	48	485	0.3745	A
ST12376	48	490	0.3638	A
ST12376	48	495	0.3529	A
ST12376	48	500	0.3458	A
ST12376	48	505	0.346	A
ST12376	48	510	0.352	A
ST12376	48	515	0.3603	A
ST12376	48	520	0.3686	A
ST12376	48	525	0.3768	A
ST12376	48	530	0.3813	A
ST12376	48	535	0.3817	A
ST12376	48	540	0.3761	A
ST12376	48	545	0.3662	A
ST12376	48	550	0.3494	A
ST12376	48	555	0.3276	A
ST12376	48	560	0.3	A
ST12376	48	565	0.2687	A
ST12376	48	570	0.2371	A
ST12376	48	575	0.2042	A
ST12376	48	580	0.1728	A
ST12376	48	585	0.1438	A
ST12376	48	590	0.1196	A
ST12376	48	595	0.0987	A
ST12376	48	600	0.0844	A
ST12376	48	605	0.0716	A
ST12376	48	610	0.0624	A
ST12376	48	615	0.0559	A
ST12376	48	620	0.0512	A
ST12376	48	625	0.0481	A
ST12376	48	630	0.0461	A
ST12376	48	635	0.0445	A
ST12376	48	640	0.0433	A
ST12376	48	645	0.0427	A
ST12376	48	650	0.0421	A
ST12376	48	655	0.0417	A
ST12376	48	660	0.0412	A
ST12376	48	665	0.0411	A
ST12376	48	670	0.0407	A
ST12376	48	675	0.0406	A
ST12376	48	680	0.0405	A
ST12376	48	685	0.0403	A
ST12376	48	690	0.0405	A
ST12376	48	695	0.0404	A
ST12376	48	700	0.0405	A
ST12376	48	300	0.4282	B
ST12376	48	305	0.3119	B
ST12376	48	310	0.2614	B
ST12376	48	315	0.2307	B
ST12376	48	320	0.204	B
ST12376	48	325	0.1812	B
ST12376	48	330	0.1625	B
ST12376	48	335	0.1415	B
ST12376	48	340	0.1254	B
ST12376	48	345	0.1152	B
ST12376	48	350	0.1088	B
ST12376	48	355	0.1037	B
ST12376	48	360	0.0975	B
ST12376	48	365	0.0908	B
ST12376	48	370	0.0801	B
ST12376	48	375	0.074	B
ST12376	48	380	0.0723	B
ST12376	48	385	0.0734	B
ST12376	48	390	0.0761	B
ST12376	48	395	0.0801	B
ST12376	48	400	0.0853	B
ST12376	48	405	0.0922	B
ST12376	48	410	0.1004	B
ST12376	48	415	0.1099	B
ST12376	48	420	0.1214	B
ST12376	48	425	0.1332	B
ST12376	48	430	0.1468	B
ST12376	48	435	0.1621	B
ST12376	48	440	0.1781	B
ST12376	48	445	0.1953	B
ST12376	48	450	0.2113	B
ST12376	48	455	0.2265	B
ST12376	48	460	0.2398	B
ST12376	48	465	0.2519	B
ST12376	48	470	0.2645	B
ST12376	48	475	0.2759	B
ST12376	48	480	0.2831	B
ST12376	48	485	0.2835	B
ST12376	48	490	0.2789	B
ST12376	48	495	0.274	B
ST12376	48	500	0.2717	B
ST12376	48	505	0.2738	B
ST12376	48	510	0.2796	B
ST12376	48	515	0.2867	B
ST12376	48	520	0.2933	B
ST12376	48	525	0.2998	B
ST12376	48	530	0.3034	B
ST12376	48	535	0.3036	B
ST12376	48	540	0.299	B
ST12376	48	545	0.2915	B
ST12376	48	550	0.278	B
ST12376	48	555	0.2611	B
ST12376	48	560	0.2394	B
ST12376	48	565	0.2149	B
ST12376	48	570	0.1901	B
ST12376	48	575	0.1644	B
ST12376	48	580	0.14	B
ST12376	48	585	0.1174	B
ST12376	48	590	0.0986	B
ST12376	48	595	0.0825	B
ST12376	48	600	0.0715	B
ST12376	48	605	0.0616	B
ST12376	48	610	0.0545	B
ST12376	48	615	0.0495	B
ST12376	48	620	0.0457	B
ST12376	48	625	0.0436	B
ST12376	48	630	0.0419	B
ST12376	48	635	0.0407	B
ST12376	48	640	0.0397	B
ST12376	48	645	0.0391	B
ST12376	48	650	0.0386	B
ST12376	48	655	0.0382	B
ST12376	48	660	0.0378	B
ST12376	48	665	0.0377	B
ST12376	48	670	0.0372	B
ST12376	48	675	0.0372	B
ST12376	48	680	0.037	B
ST12376	48	685	0.0367	B
ST12376	48	690	0.037	B
ST12376	48	695	0.0369	B
ST12376	48	700	0.0369	B

## Sheet: Fig. 3c-left
Strain	Time (h)	Total betanin [mg/L]	Total isobetanin [mg/L]	Total betalamic acid [Area*]	CDW [g/L]	Glycerol in medium [g/L]	Glycerol fed [g/L]	Replicate
ST12376	0	2.01201	0	0.148	0.4	55.993	0	A
ST12376	6	2.52091	0	0.383	0.6	57.784	0	A
ST12376	12	16.6319	0.461663	2.981	2.2	52.457	0	A
ST12376	18	104.945	1.92416	10.436	10.8	19.487	0.444271	A
ST12376	24	627.255	12.935	35.617	12.8	0	1.31341	A
ST12376	30	707.12	31.5514	74.135	17	0	2.96412	A
ST12376	36	842.179	38.1714	130.215	24	0	6.76828	A
ST12376	42	826.112	42.2388	175.514	30	0	13.5326	A
ST12376	48	821.71	47.7315	112.922	54.6	0	25.5953	A
ST12376	0	1.8098	0	0.115	0.6	55.436	0	B
ST12376	6	2.32038	0	0.384	0.6	56.081	0	B
ST12376	12	15.8298	0.439759	2.878	2.4	48.898	0	B
ST12376	18	104.163	1.99829	11.539	11.2	22.513	0.444589	B
ST12376	24	584.398	10.9013	34.266	14.6	0	1.31419	B
ST12376	30	816.072	34.0872	73.141	18.6	0	2.96621	B
ST12376	36	901.65	39.9827	150.692	25.8	0	6.77322	B
ST12376	42	842.671	46.0096	187.708	28.5	0	13.5423	B
ST12376	48	870.959	61.8645	137.599	49.8	0	25.6153	B

## Sheet: Fig. 3c-right
Strain	Time (h)	Wavelength	Normalized absorbance	Replicate
ST12376	36	300	0.4265	A
ST12376	36	305	0.3103	A
ST12376	36	310	0.2608	A
ST12376	36	315	0.2299	A
ST12376	36	320	0.2022	A
ST12376	36	325	0.1787	A
ST12376	36	330	0.1597	A
ST12376	36	335	0.1393	A
ST12376	36	340	0.1234	A
ST12376	36	345	0.1138	A
ST12376	36	350	0.1075	A
ST12376	36	355	0.102	A
ST12376	36	360	0.0958	A
ST12376	36	365	0.089	A
ST12376	36	370	0.0784	A
ST12376	36	375	0.072	A
ST12376	36	380	0.0698	A
ST12376	36	385	0.0704	A
ST12376	36	390	0.0728	A
ST12376	36	395	0.0767	A
ST12376	36	400	0.0821	A
ST12376	36	405	0.0897	A
ST12376	36	410	0.0993	A
ST12376	36	415	0.1115	A
ST12376	36	420	0.1265	A
ST12376	36	425	0.1422	A
ST12376	36	430	0.1608	A
ST12376	36	435	0.1823	A
ST12376	36	440	0.2061	A
ST12376	36	445	0.232	A
ST12376	36	450	0.2552	A
ST12376	36	455	0.2743	A
ST12376	36	460	0.2886	A
ST12376	36	465	0.3007	A
ST12376	36	470	0.3142	A
ST12376	36	475	0.3248	A
ST12376	36	480	0.3228	A
ST12376	36	485	0.3036	A
ST12376	36	490	0.2692	A
ST12376	36	495	0.2356	A
ST12376	36	500	0.2069	A
ST12376	36	505	0.1916	A
ST12376	36	510	0.1874	A
ST12376	36	515	0.189	A
ST12376	36	520	0.1927	A
ST12376	36	525	0.1977	A
ST12376	36	530	0.2013	A
ST12376	36	535	0.203	A
ST12376	36	540	0.202	A
ST12376	36	545	0.1983	A
ST12376	36	550	0.1907	A
ST12376	36	555	0.1808	A
ST12376	36	560	0.1673	A
ST12376	36	565	0.1517	A
ST12376	36	570	0.1357	A
ST12376	36	575	0.119	A
ST12376	36	580	0.1032	A
ST12376	36	585	0.0885	A
ST12376	36	590	0.0764	A
ST12376	36	595	0.0661	A
ST12376	36	600	0.0587	A
ST12376	36	605	0.0525	A
ST12376	36	610	0.0477	A
ST12376	36	615	0.0445	A
ST12376	36	620	0.042	A
ST12376	36	625	0.0405	A
ST12376	36	630	0.0395	A
ST12376	36	635	0.0386	A
ST12376	36	640	0.0379	A
ST12376	36	645	0.0374	A
ST12376	36	650	0.037	A
ST12376	36	655	0.0368	A
ST12376	36	660	0.0365	A
ST12376	36	665	0.0364	A
ST12376	36	670	0.036	A
ST12376	36	675	0.0361	A
ST12376	36	680	0.0361	A
ST12376	36	685	0.0358	A
ST12376	36	690	0.0361	A
ST12376	36	695	0.0362	A
ST12376	36	700	0.0363	A
ST12376	36	300	0.4497	B
ST12376	36	305	0.3342	B
ST12376	36	310	0.2823	B
ST12376	36	315	0.2487	B
ST12376	36	320	0.219	B
ST12376	36	325	0.1935	B
ST12376	36	330	0.1727	B
ST12376	36	335	0.1509	B
ST12376	36	340	0.134	B
ST12376	36	345	0.1239	B
ST12376	36	350	0.1175	B
ST12376	36	355	0.1123	B
ST12376	36	360	0.1064	B
ST12376	36	365	0.0998	B
ST12376	36	370	0.0898	B
ST12376	36	375	0.0842	B
ST12376	36	380	0.0832	B
ST12376	36	385	0.085	B
ST12376	36	390	0.0892	B
ST12376	36	395	0.0954	B
ST12376	36	400	0.1039	B
ST12376	36	405	0.1157	B
ST12376	36	410	0.1303	B
ST12376	36	415	0.1489	B
ST12376	36	420	0.1715	B
ST12376	36	425	0.1955	B
ST12376	36	430	0.2235	B
ST12376	36	435	0.256	B
ST12376	36	440	0.292	B
ST12376	36	445	0.3308	B
ST12376	36	450	0.3661	B
ST12376	36	455	0.3953	B
ST12376	36	460	0.4171	B
ST12376	36	465	0.4356	B
ST12376	36	470	0.4564	B
ST12376	36	475	0.4724	B
ST12376	36	480	0.47	B
ST12376	36	485	0.441	B
ST12376	36	490	0.389	B
ST12376	36	495	0.3382	B
ST12376	36	500	0.2946	B
ST12376	36	505	0.2714	B
ST12376	36	510	0.2648	B
ST12376	36	515	0.2669	B
ST12376	36	520	0.2724	B
ST12376	36	525	0.2797	B
ST12376	36	530	0.2851	B
ST12376	36	535	0.2876	B
ST12376	36	540	0.2858	B
ST12376	36	545	0.2801	B
ST12376	36	550	0.2689	B
ST12376	36	555	0.2537	B
ST12376	36	560	0.2336	B
ST12376	36	565	0.2101	B
ST12376	36	570	0.1861	B
ST12376	36	575	0.161	B
ST12376	36	580	0.1372	B
ST12376	36	585	0.1155	B
ST12376	36	590	0.0971	B
ST12376	36	595	0.0816	B
ST12376	36	600	0.0709	B
ST12376	36	605	0.0616	B
ST12376	36	610	0.0547	B
ST12376	36	615	0.0502	B
ST12376	36	620	0.0467	B
ST12376	36	625	0.0446	B
ST12376	36	630	0.043	B
ST12376	36	635	0.0418	B
ST12376	36	640	0.0408	B
ST12376	36	645	0.0404	B
ST12376	36	650	0.0396	B
ST12376	36	655	0.0393	B
ST12376	36	660	0.0387	B
ST12376	36	665	0.0384	B
ST12376	36	670	0.038	B
ST12376	36	675	0.0377	B
ST12376	36	680	0.0375	B
ST12376	36	685	0.037	B
ST12376	36	690	0.0372	B
ST12376	36	695	0.0369	B
ST12376	36	700	0.0369	B

## Sheet: Fig. 3d-left
Strain	Time (h)	Total betanin [mg/L]	Total isobetanin [mg/L]	Total betalamic acid [Area*]	CDW [g/L]	Glucose in medium [g/L]	Glucose fed [g/L]	Replicate
ST14284	0	1.0459	0	0.13715	0.7	43.7267	0	A
ST14284	6	2.39211	0	0.29455	0.1	41.8388	0	A
ST14284	12	8.56295	0.106279	1.11609	0.6	41.559	0	A
ST14284	18	35.8412	0.565135	2.71212	4.5	34.5476	0	A
ST14284	24	103.248	1.87335	5.59912	7	32.1946	0.521116	A
ST14284	30	312.727	5.91957	9.88735	12.7	19.4843	1.81769	A
ST14284	36	604.349	10.4442	14.1052	22	0.481017	4.51484	A
ST14284	42	894.908	28.0059	33.4327	29.7	0.410409	9.44701	A
ST14284	48	1319.38	53.0056	68.9437	38.6	0.655772	18.1857	A
ST14284	51	1371.32	59.6796	78.2857	46.2	0.538386	23.1718	A
ST14284	54	1165.56	56.5941	79.5816	47.5	0.778453	28.1034	A
ST14284	57	1134.37	62.1526	109.124	50.4	0.390992	32.9758	A
ST14284	60	979.597	71.05	122.193	49.6	0.375105	34.3762	A
ST14284	63	903.485	81.735	123.707	45.5	0.495139	34.3762	A
ST14284	66	775.423	83.3203	111.975	41.7	0.392757	34.3762	A
ST14284	0	1.21159	0	0.143624	0.9	42.6066	0	B
ST14284	6	2.36791	0	0.300222	0.6	37.5158	0	B
ST14284	12	7.16004	0.10285	0.927708	0.7	41.9738	0	B
ST14284	18	27.5442	0.423851	2.3726	2.8	37.6226	0	B
ST14284	24	113.371	2.06173	5.82592	5.5	30.9413	0.521369	B
ST14284	30	228.92	4.2585	8.64888	12.4	22.4189	1.81825	B
ST14284	36	573.684	9.82382	13.771	20.4	1.87023	4.51616	B
ST14284	42	932.815	26.4641	28.4558	28.1	0.433357	9.44883	B
ST14284	48	1161.29	44.3244	53.5179	38.4	0.656654	18.1868	B
ST14284	51	1171.58	49.7358	61.0218	43.4	0.631059	23.1669	B
ST14284	54	1171.96	56.4289	76.4525	49.3	0.568394	28.0944	B
ST14284	57	1189	64.7523	96.8991	50.2	0.502199	32.9622	B
ST14284	60	977.665	73.1071	110.449	50.9	0.353923	33.748	B
ST14284	63	853.348	76.5115	106.672	44.8	0.491608	33.748	B
ST14284	66	764.881	79.6226	101.061	40.6	0.39364	33.748	B

## Sheet: Fig. 3d-right
Strain	Time (h)	Wavelength	Normalized absorbance	Replicate
ST14284	51	300	0.619742	A
ST14284	51	305	0.460875	A
ST14284	51	310	0.387994	A
ST14284	51	315	0.342568	A
ST14284	51	320	0.303631	A
ST14284	51	325	0.27056	A
ST14284	51	330	0.244477	A
ST14284	51	335	0.217272	A
ST14284	51	340	0.198053	A
ST14284	51	345	0.186821	A
ST14284	51	350	0.180956	A
ST14284	51	355	0.176837	A
ST14284	51	360	0.172719	A
ST14284	51	365	0.168226	A
ST14284	51	370	0.160115	A
ST14284	51	375	0.158617	A
ST14284	51	380	0.165855	A
ST14284	51	385	0.177461	A
ST14284	51	390	0.19381	A
ST14284	51	395	0.211406	A
ST14284	51	400	0.233246	A
ST14284	51	405	0.259703	A
ST14284	51	410	0.288281	A
ST14284	51	415	0.320853	A
ST14284	51	420	0.356171	A
ST14284	51	425	0.39074	A
ST14284	51	430	0.42718	A
ST14284	51	435	0.464619	A
ST14284	51	440	0.502807	A
ST14284	51	445	0.540371	A
ST14284	51	450	0.570697	A
ST14284	51	455	0.59004	A
ST14284	51	460	0.598402	A
ST14284	51	465	0.604142	A
ST14284	51	470	0.612005	A
ST14284	51	475	0.615	A
ST14284	51	480	0.598277	A
ST14284	51	485	0.554348	A
ST14284	51	490	0.486958	A
ST14284	51	495	0.426057	A
ST14284	51	500	0.376388	A
ST14284	51	505	0.351054	A
ST14284	51	510	0.344065	A
ST14284	51	515	0.346312	A
ST14284	51	520	0.351803	A
ST14284	51	525	0.358417	A
ST14284	51	530	0.362036	A
ST14284	51	535	0.361537	A
ST14284	51	540	0.355422	A
ST14284	51	545	0.345438	A
ST14284	51	550	0.328965	A
ST14284	51	555	0.307749	A
ST14284	51	560	0.281792	A
ST14284	51	565	0.252589	A
ST14284	51	570	0.223387	A
ST14284	51	575	0.193311	A
ST14284	51	580	0.164857	A
ST14284	51	585	0.139398	A
ST14284	51	590	0.118432	A
ST14284	51	595	0.100836	A
ST14284	51	600	0.0893547	A
ST14284	51	605	0.0792461	A
ST14284	51	610	0.0723823	A
ST14284	51	615	0.0672656	A
ST14284	51	620	0.0641457	A
ST14284	51	625	0.0616497	A
ST14284	51	630	0.0601522	A
ST14284	51	635	0.0589042	A
ST14284	51	640	0.0579058	A
ST14284	51	645	0.0574066	A
ST14284	51	650	0.0570322	A
ST14284	51	655	0.0565331	A
ST14284	51	660	0.0561587	A
ST14284	51	665	0.0557843	A
ST14284	51	670	0.0554099	A
ST14284	51	675	0.0549107	A
ST14284	51	680	0.0545363	A
ST14284	51	685	0.0544115	A
ST14284	51	690	0.0542867	A
ST14284	51	695	0.0541619	A
ST14284	51	700	0.0537875	A
ST14284	51	300	0.566828	B
ST14284	51	305	0.4152	B
ST14284	51	310	0.348933	B
ST14284	51	315	0.307999	B
ST14284	51	320	0.272432	B
ST14284	51	325	0.242481	B
ST14284	51	330	0.218769	B
ST14284	51	335	0.194059	B
ST14284	51	340	0.176338	B
ST14284	51	345	0.16598	B
ST14284	51	350	0.15999	B
ST14284	51	355	0.155248	B
ST14284	51	360	0.149756	B
ST14284	51	365	0.143392	B
ST14284	51	370	0.13241	B
ST14284	51	375	0.127418	B
ST14284	51	380	0.130662	B
ST14284	51	385	0.137776	B
ST14284	51	390	0.148758	B
ST14284	51	395	0.160614	B
ST14284	51	400	0.175714	B
ST14284	51	405	0.193685	B
ST14284	51	410	0.213902	B
ST14284	51	415	0.23674	B
ST14284	51	420	0.261575	B
ST14284	51	425	0.286409	B
ST14284	51	430	0.312617	B
ST14284	51	435	0.339822	B
ST14284	51	440	0.367902	B
ST14284	51	445	0.395482	B
ST14284	51	450	0.41807	B
ST14284	51	455	0.432796	B
ST14284	51	460	0.440284	B
ST14284	51	465	0.446149	B
ST14284	51	470	0.453887	B
ST14284	51	475	0.458005	B
ST14284	51	480	0.447273	B
ST14284	51	485	0.416822	B
ST14284	51	490	0.369399	B
ST14284	51	495	0.326219	B
ST14284	51	500	0.291526	B
ST14284	51	505	0.274304	B
ST14284	51	510	0.270435	B
ST14284	51	515	0.273056	B
ST14284	51	520	0.278173	B
ST14284	51	525	0.283539	B
ST14284	51	530	0.286534	B
ST14284	51	535	0.286659	B
ST14284	51	540	0.282291	B
ST14284	51	545	0.274803	B
ST14284	51	550	0.262323	B
ST14284	51	555	0.2461	B
ST14284	51	560	0.226507	B
ST14284	51	565	0.203918	B
ST14284	51	570	0.181455	B
ST14284	51	575	0.158243	B
ST14284	51	580	0.136278	B
ST14284	51	585	0.11681	B
ST14284	51	590	0.100212	B
ST14284	51	595	0.0869835	B
ST14284	51	600	0.0779981	B
ST14284	51	605	0.0702607	B
ST14284	51	610	0.0648945	B
ST14284	51	615	0.0607762	B
ST14284	51	620	0.0585298	B
ST14284	51	625	0.0567827	B
ST14284	51	630	0.0557843	B
ST14284	51	635	0.0549107	B
ST14284	51	640	0.0544115	B
ST14284	51	645	0.0539123	B
ST14284	51	650	0.0536627	B
ST14284	51	655	0.0534131	B
ST14284	51	660	0.0534131	B
ST14284	51	665	0.0530387	B
ST14284	51	670	0.0530387	B
ST14284	51	675	0.0527891	B
ST14284	51	680	0.0524148	B
ST14284	51	685	0.0524148	B
ST14284	51	690	0.0524148	B
ST14284	51	695	0.0524148	B
ST14284	51	700	0.0521652	B
