# Supplementary material for: Beet red food colourant can be produced more sustainably with engineered Yarrowia lipolytica
Source: Nat Microbiol. 2023 Nov 29;8(12):2290–303. doi: 10.1038/s41564-023-01517-5 (PMC10686825; doi:10.1038/s41564-023-01517-5)
Supplement: Supplementary file 8 — Statistical source data for LCA. [file 41564_2023_1517_MOESM8_ESM.xlsx]

## Sheet: Fig. 5a
Process and feedstocks	Titer	Climate change	Fossil resource scarcity	Ionizing radiation	Land use	Terrestrial ecotoxicity	Human carcinogenic toxicity
Unit	g/L	kg CO2 eq	kg oil eq	kBq Co-60 eq	m2a crop eq	kg 1,4-DCB	kg 1,4-DCB
Extraction	-	11.42	2.97	1.58	1.23	41.29	0.79
Glucose	0.56	5.93	1.75	0.60	0.95	10.25	0.31
Glucose	1.11	2.97	0.88	0.30	0.47	5.13	0.15
Glucose	1.67	1.98	0.58	0.20	0.32	3.42	0.10
Glucose	2.22	1.48	0.44	0.15	0.24	2.57	0.08
Glucose	2.78	1.19	0.35	0.12	0.19	2.06	0.06
Glucose	3.33	0.99	0.29	0.10	0.16	1.72	0.05
Glucose	3.89	0.85	0.25	0.09	0.14	1.47	0.05
Glucose	4.44	0.74	0.22	0.08	0.12	1.29	0.04
Glycerol	0.31	6.67	2.04	0.53	1.18	12.13	0.30
Glycerol	0.62	4.43	1.35	0.35	0.78	8.06	0.20
Glycerol	0.93	2.94	0.90	0.24	0.52	5.35	0.13
Glycerol	1.23	2.21	0.67	0.18	0.39	4.02	0.10
Glycerol	1.54	1.77	0.54	0.14	0.31	3.22	0.08
Glycerol	1.85	1.47	0.45	0.12	0.26	2.68	0.07
Glycerol	2.16	1.26	0.39	0.10	0.22	2.30	0.06
Glycerol	2.47	1.10	0.34	0.09	0.20	2.01	0.05
Molasses	0.50	6.55	1.95	0.66	0.92	11.03	0.33
Molasses	1.00	3.29	0.98	0.33	0.46	5.55	0.17
Molasses	1.50	2.18	0.65	0.22	0.30	3.68	0.11
Molasses	2.00	2.07	0.59	0.25	0.23	3.08	0.12
Molasses	2.50	1.31	0.39	0.13	0.18	2.21	0.07
Molasses	3.00	1.09	0.32	0.11	0.15	1.85	0.06
Molasses	3.50	0.94	0.28	0.10	0.13	1.58	0.05
Molasses	4	0.82	0.24	0.08	0.11	1.39	0.04
Sucrose	0.50	6.66	1.96	0.67	1.07	11.53	0.34
Sucrose	1.00	3.33	0.98	0.34	0.54	5.77	0.17
Sucrose	1.50	2.82	0.80	0.34	0.37	4.28	0.16
Sucrose	2.00	1.66	0.49	0.17	0.27	2.89	0.09
Sucrose	2.50	1.33	0.39	0.14	0.21	2.31	0.07
Sucrose	3.00	1.11	0.33	0.11	0.18	1.93	0.06
Sucrose	3.50	0.95	0.28	0.10	0.15	1.65	0.05
Sucrose	4	0.83	0.25	0.09	0.13	1.45	0.04

## Sheet: Fig. 5b
Glucose
Impact category	Fossil resource scarcity	Global warming	Human carcinogenic toxicity	Ionizing radiation	Land use	Terrestrial ecotoxicity
FS	0.02	0	0	0	0.01	0
PS-M	0.71	0.46	0.73	0.5	0.52	0.64
PS-UT	0.27	0.54	0.27	0.5	0.47	0.36
Molasses
Impact category	Fossil resource scarcity	Global warming	Human carcinogenic toxicity	Ionizing radiation	Land use	Terrestrial ecotoxicity
FS	0.25	0.17	0.15	0.12	0.17	0.15
PS-M	0.55	0.39	0.66	0.49	0.44	0.58
PS-UT	0.2	0.45	0.19	0.38	0.39	0.26
Glycerol
Impact category	Fossil resource scarcity	Global warming	Human carcinogenic toxicity	Ionizing radiation	Land use	Terrestrial ecotoxicity
FS	0.24	0.27	0.26	0.2	0.89	0.37
PS-M	0.1	0.13	0.3	0.89	0.09	0.33
PS-UT	0.65	0.6	0.44	0.31	0.02	0.31
Sucrose
Impact category	Fossil resource scarcity	Global warming	Human carcinogenic toxicity	Ionizing radiation	Land use	Terrestrial ecotoxicity
FS	0.03	0.03	0.03	0.02	0.16	0.05
PS-M	0.38	0.44	0.57	0.26	0.8	0.73
PS-UT	0.59	0.53	0.4	0.73	0.04	0.22

## Sheet: Fig. 5c
Process and feedstocks	Titer	Human Health	Resources	Ecosystems
Unit	g/L	DALY	USD2013	species.yr
Glucose	0.56	1.32E-05	0.480462	5.0196e-08
Glucose	1.11	6.61E-06	0.240006	2.51202e-08
Glucose	1.67	4.41E-06	0.159814	1.67281e-08
Glucose	2.22	3.31E-06	0.119744	1.25559e-08
Glucose	2.78	2.65E-06	0.0957047	1.00528e-08
Glucose	3.33	2.22E-06	0.0796729	8.38381e-09
Glucose	3.89	1.90E-06	0.0682255	7.1918e-09
Glucose	4.44	1.67E-06	0.0596394	6.29759e-09
Glycerol	0.31	1.48E-05	0.606972	5.77116e-08
Glycerol	0.62	9.85e-06	0.402707	3.82594e-08
Glycerol	0.93	6.55E-06	0.267048	2.54344e-08
Glycerol	1.23	4.92E-06	0.20017	1.91026e-08
Glycerol	1.54	3.93E-06	0.15997	1.52446e-08
Glycerol	1.85	3.28E-06	0.133214	1.27114e-08
Glycerol	2.16	2.81E-06	0.114105	1.09021e-08
Glycerol	2.47	2.47E-06	0.0997751	9.54506e-09
Molasses	0.50	1.45E-05	0.536977	5.46104e-08
Molasses	1.00	7.29E-06	0.269813	2.73752e-08
Molasses	1.50	4.84E-06	0.178542	1.81713e-08
Molasses	2.00	4.40E-06	0.144344	1.54563e-08
Molasses	2.50	2.91E-06	0.106889	1.09115e-08
Molasses	3.00	2.43E-06	0.088973	9.09634e-09
Molasses	3.50	2.09E-06	0.0761736	7.79998e-09
Molasses	4	1.83E-06	0.0665778	6.82745e-09
Sucrose	0.50	1.48E-05	0.537849	5.67619e-08
Sucrose	1.00	7.42E-06	0.26862	2.83935e-08
Sucrose	1.50	5.99E-06	0.193384	2.14059e-08
Sucrose	2.00	3.71E-06	0.133967	1.41799e-08
Sucrose	2.50	2.98E-06	0.107051	1.13476e-08
Sucrose	3.00	2.48E-06	0.0891007	9.45961e-09
Sucrose	3.50	2.13E-06	0.0762834	8.11117e-09
Sucrose	4	1.87E-06	0.0666699	7.09951e-09
Extraction	-	3.45E-5	0.73	7.72E-8
