# Supplementary material for: Beet red food colourant can be produced more sustainably with engineered Yarrowia lipolytica
Source: Nat Microbiol. 2023 Nov 29;8(12):2290–303. doi: 10.1038/s41564-023-01517-5 (PMC10686825; doi:10.1038/s41564-023-01517-5)
Supplement: Supplementary file 9 — Statistical source data for TEA. [file 41564_2023_1517_MOESM9_ESM.xlsx]

## Sheet: Fig. 6a
Feedstock	Titer (g/L)	IRR (%)	ROI (%)	Production_cost (USD/kg)	Production_rate (t/y)
Glycerol	0.62	53.71	33.37	20.62	688.00
Glucose	1.11	52.74	33.40	21.08	550.00
Molasses	1.00	41.26	33.42	23.12	504.00
Sucrose	1.00	41.02	33.38	23.219	491.70

## Sheet: Fig. 6b
Titer	Raw materials	Facility (annual)	Labor	Depreciation	Other	Laboratory	Consumables	Waste treatment	Utilities
g/L	USD/kg	USD/kg	USD/kg	USD/kg	USD/kg	USD/kg	USD/kg	USD/kg	USD/kg
0.56	2.05	14.46	2.66	7.28	0.34	0.40	0.00	1.52	0.88
1.11	2.39	9.37	2.65	4.73	0.34	0.40	0.00	0.77	0.44
1.67	2.50	7.57	2.65	3.83	0.34	0.40	0.00	0.51	0.29
2.22	2.55	6.57	2.65	3.32	0.34	0.40	0.00	0.39	0.22
2.78	2.59	6.01	2.63	3.04	0.34	0.39	0.00	0.31	0.18
3.33	2.61	5.53	2.64	2.79	0.34	0.40	0.00	0.27	0.15
3.89	2.63	5.21	2.63	2.64	0.34	0.39	0.00	0.23	0.12
4.44	2.64	4.96	2.63	2.51	0.34	0.39	0.00	0.20	0.11

## Sheet: Fig. 6c
Production capacity	Raw materials	Facility (annual)	Labor	Depreciation	Other	Laboratory	Consumables	Waste treatment	Utilities
t/y	USD/kg	USD/kg	USD/kg	USD/kg	USD/kg	USD/kg	USD/kg	USD/kg	USD/kg
151.08	2.42	18.69	9.58	9.45	0.34	1.44	0.00	0.81	0.44
251.72	2.40	13.86	5.77	7.00	0.34	0.87	0.00	0.78	0.44
352.36	2.39	11.50	4.13	5.81	0.34	0.62	0.00	0.77	0.44
453.00	2.40	10.15	3.22	5.12	0.34	0.48	0.00	0.78	0.44
553.64	2.39	9.33	2.64	4.71	0.34	0.40	0.00	0.77	0.44
654.28	2.39	8.77	2.23	4.42	0.34	0.33	0.00	0.77	0.44
754.92	2.38	8.27	1.94	4.17	0.34	0.29	0.00	0.76	0.44
