# Supplementary material for: Beet red food colourant can be produced more sustainably with engineered Yarrowia lipolytica
Source: Nat Microbiol. 2023 Nov 29;8(12):2290–303. doi: 10.1038/s41564-023-01517-5 (PMC10686825; doi:10.1038/s41564-023-01517-5)
Supplement: Supplementary file 10 — Statistical source data for UV–vis spectra and LC–MS. [file 41564_2023_1517_MOESM10_ESM.xlsx]

## Sheet: Ext-data-Fig. 1a Extracellular
Wavelength	ST11022 (normalized absorbance)	ST11663 (normalized absorbance)	Replicate
300	0.0669	0.1375	A
305	0.0374	0.0902	A
310	0.0218	0.0647	A
315	0.0163	0.0529	A
320	0.0148	0.0473	A
325	0.0145	0.0438	A
330	0.0143	0.0411	A
335	0.0146	0.0386	A
340	0.0145	0.0363	A
345	0.0141	0.0343	A
350	0.0138	0.033	A
355	0.0137	0.0325	A
360	0.0144	0.0325	A
365	0.0155	0.033	A
370	0.0178	0.0334	A
375	0.0204	0.0343	A
380	0.0219	0.0355	A
385	0.0231	0.0369	A
390	0.0241	0.038	A
395	0.0248	0.039	A
400	0.0256	0.0401	A
405	0.0264	0.0413	A
410	0.0268	0.0422	A
415	0.0272	0.0429	A
420	0.0274	0.0432	A
425	0.0273	0.043	A
430	0.0269	0.0424	A
435	0.0263	0.0415	A
440	0.0258	0.0405	A
445	0.0251	0.0394	A
450	0.0247	0.0384	A
455	0.0239	0.0368	A
460	0.0231	0.0351	A
465	0.0223	0.0336	A
470	0.0218	0.0323	A
475	0.0217	0.0314	A
480	0.0215	0.0312	A
485	0.0216	0.0309	A
490	0.0216	0.0309	A
495	0.0217	0.0313	A
500	0.0218	0.0322	A
505	0.0219	0.0333	A
510	0.0223	0.0347	A
515	0.0223	0.0359	A
520	0.0223	0.0371	A
525	0.0217	0.0381	A
530	0.0209	0.0386	A
535	0.0198	0.0391	A
540	0.0181	0.0389	A
545	0.0167	0.0383	A
550	0.0156	0.0375	A
555	0.0144	0.0361	A
560	0.0136	0.0345	A
565	0.0129	0.0323	A
570	0.0123	0.0302	A
575	0.0118	0.028	A
580	0.0111	0.0255	A
585	0.0107	0.0233	A
590	0.0103	0.0211	A
595	0.0099	0.0189	A
600	0.0096	0.0172	A
605	0.0093	0.0156	A
610	0.009	0.0144	A
615	0.0086	0.0131	A
620	0.0086	0.0124	A
625	0.0084	0.0115	A
630	0.0085	0.0112	A
635	0.0083	0.0108	A
640	0.0086	0.0106	A
645	0.0084	0.0103	A
650	0.0085	0.0102	A
655	0.0084	0.01	A
660	0.0084	0.0099	A
665	0.0085	0.01	A
670	0.0086	0.01	A
675	0.0082	0.0097	A
680	0.0085	0.0099	A
685	0.0086	0.0098	A
690	0.0086	0.0099	A
695	0.0086	0.0098	A
700	0.0087	0.0099	A
300	0.0879	0.1392	B
305	0.0514	0.0919	B
310	0.0327	0.0665	B
315	0.0252	0.0548	B
320	0.0221	0.0495	B
325	0.0203	0.0461	B
330	0.0192	0.0436	B
335	0.0188	0.0416	B
340	0.0181	0.0395	B
345	0.0172	0.0375	B
350	0.0163	0.0365	B
355	0.0158	0.036	B
360	0.0157	0.036	B
365	0.0163	0.0365	B
370	0.0178	0.0376	B
375	0.0195	0.0393	B
380	0.0208	0.0408	B
385	0.0218	0.042	B
390	0.0226	0.0432	B
395	0.0236	0.0443	B
400	0.0242	0.0454	B
405	0.0249	0.0464	B
410	0.0254	0.0473	B
415	0.0259	0.048	B
420	0.026	0.0483	B
425	0.026	0.0481	B
430	0.0257	0.0475	B
435	0.0249	0.0464	B
440	0.0244	0.0453	B
445	0.0239	0.0438	B
450	0.0237	0.0423	B
455	0.0227	0.0403	B
460	0.0215	0.0384	B
465	0.0209	0.0369	B
470	0.0203	0.0357	B
475	0.0202	0.035	B
480	0.0202	0.0347	B
485	0.0204	0.0344	B
490	0.0205	0.0344	B
495	0.0207	0.0347	B
500	0.0209	0.0354	B
505	0.0211	0.0365	B
510	0.0213	0.0378	B
515	0.0213	0.0391	B
520	0.0214	0.04	B
525	0.0207	0.041	B
530	0.02	0.0413	B
535	0.019	0.0418	B
540	0.0174	0.0415	B
545	0.0162	0.0409	B
550	0.0152	0.04	B
555	0.014	0.0385	B
560	0.0133	0.0369	B
565	0.0126	0.0348	B
570	0.0118	0.0327	B
575	0.0112	0.0303	B
580	0.0107	0.0278	B
585	0.0102	0.0256	B
590	0.0098	0.0236	B
595	0.0094	0.0215	B
600	0.009	0.0199	B
605	0.0086	0.0182	B
610	0.0083	0.017	B
615	0.0079	0.0157	B
620	0.0079	0.015	B
625	0.0075	0.0143	B
630	0.0075	0.0137	B
635	0.0073	0.0135	B
640	0.0073	0.0132	B
645	0.0071	0.013	B
650	0.007	0.0128	B
655	0.0069	0.0128	B
660	0.0067	0.0126	B
665	0.0068	0.0126	B
670	0.0068	0.0128	B
675	0.0064	0.0124	B
680	0.0066	0.0126	B
685	0.0065	0.0125	B
690	0.0065	0.0127	B
695	0.0063	0.0124	B
700	0.0062	0.0125	B
300	0.0932	0.1084	C
305	0.0561	0.0667	C
310	0.0379	0.0438	C
315	0.0302	0.0338	C
320	0.0264	0.0293	C
325	0.0241	0.0273	C
330	0.0228	0.0253	C
335	0.0217	0.0241	C
340	0.0208	0.0228	C
345	0.0197	0.0216	C
350	0.0189	0.021	C
355	0.018	0.0211	C
360	0.0178	0.0216	C
365	0.0182	0.0228	C
370	0.0194	0.0248	C
375	0.021	0.027	C
380	0.0222	0.0289	C
385	0.0231	0.0302	C
390	0.0239	0.0313	C
395	0.0247	0.0324	C
400	0.0254	0.0336	C
405	0.026	0.0348	C
410	0.0265	0.0358	C
415	0.0268	0.0365	C
420	0.0268	0.0369	C
425	0.0267	0.037	C
430	0.0264	0.0365	C
435	0.0258	0.0356	C
440	0.0252	0.0346	C
445	0.0244	0.0334	C
450	0.0237	0.0325	C
455	0.0224	0.031	C
460	0.0217	0.0293	C
465	0.0213	0.0279	C
470	0.0212	0.0266	C
475	0.0212	0.0257	C
480	0.021	0.0256	C
485	0.0212	0.0255	C
490	0.021	0.0257	C
495	0.0211	0.0264	C
500	0.0211	0.0273	C
505	0.0211	0.0287	C
510	0.0212	0.0302	C
515	0.0212	0.0315	C
520	0.0211	0.0328	C
525	0.0203	0.0338	C
530	0.0196	0.0344	C
535	0.0185	0.0349	C
540	0.0169	0.0346	C
545	0.0158	0.0342	C
550	0.0148	0.0334	C
555	0.0137	0.0318	C
560	0.0131	0.0302	C
565	0.0125	0.0283	C
570	0.0121	0.0261	C
575	0.0117	0.0237	C
580	0.0112	0.0213	C
585	0.011	0.019	C
590	0.0109	0.0169	C
595	0.0104	0.0148	C
600	0.0102	0.0132	C
605	0.0101	0.0116	C
610	0.0099	0.0102	C
615	0.0096	0.0089	C
620	0.0096	0.0084	C
625	0.0094	0.0075	C
630	0.0094	0.0072	C
635	0.0092	0.0066	C
640	0.0093	0.0065	C
645	0.0092	0.0061	C
650	0.0092	0.006	C
655	0.009	0.0059	C
660	0.0089	0.0057	C
665	0.0088	0.0055	C
670	0.0088	0.0057	C
675	0.0085	0.0053	C
680	0.0085	0.0055	C
685	0.0084	0.0053	C
690	0.0083	0.0053	C
695	0.0081	0.0051	C
700	0.0081	0.0051	C

## Sheet: Ext-data-Fig. 1a Total
Wavelength	ST11022 (normalized absorbance)	ST11663 (normalized absorbance)	Replicate
300	0.0669	0.1375	A
305	0.0374	0.0902	A
310	0.0218	0.0647	A
315	0.0163	0.0529	A
320	0.0148	0.0473	A
325	0.0145	0.0438	A
330	0.0143	0.0411	A
335	0.0146	0.0386	A
340	0.0145	0.0363	A
345	0.0141	0.0343	A
350	0.0138	0.033	A
355	0.0137	0.0325	A
360	0.0144	0.0325	A
365	0.0155	0.033	A
370	0.0178	0.0334	A
375	0.0204	0.0343	A
380	0.0219	0.0355	A
385	0.0231	0.0369	A
390	0.0241	0.038	A
395	0.0248	0.039	A
400	0.0256	0.0401	A
405	0.0264	0.0413	A
410	0.0268	0.0422	A
415	0.0272	0.0429	A
420	0.0274	0.0432	A
425	0.0273	0.043	A
430	0.0269	0.0424	A
435	0.0263	0.0415	A
440	0.0258	0.0405	A
445	0.0251	0.0394	A
450	0.0247	0.0384	A
455	0.0239	0.0368	A
460	0.0231	0.0351	A
465	0.0223	0.0336	A
470	0.0218	0.0323	A
475	0.0217	0.0314	A
480	0.0215	0.0312	A
485	0.0216	0.0309	A
490	0.0216	0.0309	A
495	0.0217	0.0313	A
500	0.0218	0.0322	A
505	0.0219	0.0333	A
510	0.0223	0.0347	A
515	0.0223	0.0359	A
520	0.0223	0.0371	A
525	0.0217	0.0381	A
530	0.0209	0.0386	A
535	0.0198	0.0391	A
540	0.0181	0.0389	A
545	0.0167	0.0383	A
550	0.0156	0.0375	A
555	0.0144	0.0361	A
560	0.0136	0.0345	A
565	0.0129	0.0323	A
570	0.0123	0.0302	A
575	0.0118	0.028	A
580	0.0111	0.0255	A
585	0.0107	0.0233	A
590	0.0103	0.0211	A
595	0.0099	0.0189	A
600	0.0096	0.0172	A
605	0.0093	0.0156	A
610	0.009	0.0144	A
615	0.0086	0.0131	A
620	0.0086	0.0124	A
625	0.0084	0.0115	A
630	0.0085	0.0112	A
635	0.0083	0.0108	A
640	0.0086	0.0106	A
645	0.0084	0.0103	A
650	0.0085	0.0102	A
655	0.0084	0.01	A
660	0.0084	0.0099	A
665	0.0085	0.01	A
670	0.0086	0.01	A
675	0.0082	0.0097	A
680	0.0085	0.0099	A
685	0.0086	0.0098	A
690	0.0086	0.0099	A
695	0.0086	0.0098	A
700	0.0087	0.0099	A
300	0.0879	0.1392	B
305	0.0514	0.0919	B
310	0.0327	0.0665	B
315	0.0252	0.0548	B
320	0.0221	0.0495	B
325	0.0203	0.0461	B
330	0.0192	0.0436	B
335	0.0188	0.0416	B
340	0.0181	0.0395	B
345	0.0172	0.0375	B
350	0.0163	0.0365	B
355	0.0158	0.036	B
360	0.0157	0.036	B
365	0.0163	0.0365	B
370	0.0178	0.0376	B
375	0.0195	0.0393	B
380	0.0208	0.0408	B
385	0.0218	0.042	B
390	0.0226	0.0432	B
395	0.0236	0.0443	B
400	0.0242	0.0454	B
405	0.0249	0.0464	B
410	0.0254	0.0473	B
415	0.0259	0.048	B
420	0.026	0.0483	B
425	0.026	0.0481	B
430	0.0257	0.0475	B
435	0.0249	0.0464	B
440	0.0244	0.0453	B
445	0.0239	0.0438	B
450	0.0237	0.0423	B
455	0.0227	0.0403	B
460	0.0215	0.0384	B
465	0.0209	0.0369	B
470	0.0203	0.0357	B
475	0.0202	0.035	B
480	0.0202	0.0347	B
485	0.0204	0.0344	B
490	0.0205	0.0344	B
495	0.0207	0.0347	B
500	0.0209	0.0354	B
505	0.0211	0.0365	B
510	0.0213	0.0378	B
515	0.0213	0.0391	B
520	0.0214	0.04	B
525	0.0207	0.041	B
530	0.02	0.0413	B
535	0.019	0.0418	B
540	0.0174	0.0415	B
545	0.0162	0.0409	B
550	0.0152	0.04	B
555	0.014	0.0385	B
560	0.0133	0.0369	B
565	0.0126	0.0348	B
570	0.0118	0.0327	B
575	0.0112	0.0303	B
580	0.0107	0.0278	B
585	0.0102	0.0256	B
590	0.0098	0.0236	B
595	0.0094	0.0215	B
600	0.009	0.0199	B
605	0.0086	0.0182	B
610	0.0083	0.017	B
615	0.0079	0.0157	B
620	0.0079	0.015	B
625	0.0075	0.0143	B
630	0.0075	0.0137	B
635	0.0073	0.0135	B
640	0.0073	0.0132	B
645	0.0071	0.013	B
650	0.007	0.0128	B
655	0.0069	0.0128	B
660	0.0067	0.0126	B
665	0.0068	0.0126	B
670	0.0068	0.0128	B
675	0.0064	0.0124	B
680	0.0066	0.0126	B
685	0.0065	0.0125	B
690	0.0065	0.0127	B
695	0.0063	0.0124	B
700	0.0062	0.0125	B
300	0.0932	0.1084	C
305	0.0561	0.0667	C
310	0.0379	0.0438	C
315	0.0302	0.0338	C
320	0.0264	0.0293	C
325	0.0241	0.0273	C
330	0.0228	0.0253	C
335	0.0217	0.0241	C
340	0.0208	0.0228	C
345	0.0197	0.0216	C
350	0.0189	0.021	C
355	0.018	0.0211	C
360	0.0178	0.0216	C
365	0.0182	0.0228	C
370	0.0194	0.0248	C
375	0.021	0.027	C
380	0.0222	0.0289	C
385	0.0231	0.0302	C
390	0.0239	0.0313	C
395	0.0247	0.0324	C
400	0.0254	0.0336	C
405	0.026	0.0348	C
410	0.0265	0.0358	C
415	0.0268	0.0365	C
420	0.0268	0.0369	C
425	0.0267	0.037	C
430	0.0264	0.0365	C
435	0.0258	0.0356	C
440	0.0252	0.0346	C
445	0.0244	0.0334	C
450	0.0237	0.0325	C
455	0.0224	0.031	C
460	0.0217	0.0293	C
465	0.0213	0.0279	C
470	0.0212	0.0266	C
475	0.0212	0.0257	C
480	0.021	0.0256	C
485	0.0212	0.0255	C
490	0.021	0.0257	C
495	0.0211	0.0264	C
500	0.0211	0.0273	C
505	0.0211	0.0287	C
510	0.0212	0.0302	C
515	0.0212	0.0315	C
520	0.0211	0.0328	C
525	0.0203	0.0338	C
530	0.0196	0.0344	C
535	0.0185	0.0349	C
540	0.0169	0.0346	C
545	0.0158	0.0342	C
550	0.0148	0.0334	C
555	0.0137	0.0318	C
560	0.0131	0.0302	C
565	0.0125	0.0283	C
570	0.0121	0.0261	C
575	0.0117	0.0237	C
580	0.0112	0.0213	C
585	0.011	0.019	C
590	0.0109	0.0169	C
595	0.0104	0.0148	C
600	0.0102	0.0132	C
605	0.0101	0.0116	C
610	0.0099	0.0102	C
615	0.0096	0.0089	C
620	0.0096	0.0084	C
625	0.0094	0.0075	C
630	0.0094	0.0072	C
635	0.0092	0.0066	C
640	0.0093	0.0065	C
645	0.0092	0.0061	C
650	0.0092	0.006	C
655	0.009	0.0059	C
660	0.0089	0.0057	C
665	0.0088	0.0055	C
670	0.0088	0.0057	C
675	0.0085	0.0053	C
680	0.0085	0.0055	C
685	0.0084	0.0053	C
690	0.0083	0.0053	C
695	0.0081	0.0051	C
700	0.0081	0.0051	C

## Sheet: Ext-data-Fig. 1c LCMS
Strain	[Relative-Area*]	Compound	[Area*]
ST11022	1	Anthranilate-betaxanthin	2.99289e+07
ST11663	0.0178134	Anthranilate-betaxanthin	533136
ST11022	0.4545	Betanidin	325274
ST11663	1	Betanidin	715674
