# Supplementary material for: Beet red food colourant can be produced more sustainably with engineered Yarrowia lipolytica
Source: Nat Microbiol. 2023 Nov 29;8(12):2290–303. doi: 10.1038/s41564-023-01517-5 (PMC10686825; doi:10.1038/s41564-023-01517-5)
Supplement: Supplementary file 11 — Statistical source data for l-tyrosine supplementation cultivation. [file 41564_2023_1517_MOESM11_ESM.xlsx]

## Sheet: Ext-Data-Fig. 2
Strain	L-tyrosine supplementation	Compartment	Betanin [mg/L]	Isobetanin [mg/L]	Replicate
ST11942	0 mg/L	Extracellular	29.7186	9.56248	A
ST11942	0 mg/L	Extracellular	29.3284	9.52242	B
ST11942	100 mg/L	Extracellular	34.993	11.3496	A
ST11942	100 mg/L	Extracellular	34.9268	11.4454	B
ST11942	200 mg/L	Extracellular	35.1916	11.3443	A
ST11942	200 mg/L	Extracellular	36.8569	11.8651	B
ST11942	400 mg/L	Extracellular	40.3598	12.8005	A
ST11942	400 mg/L	Extracellular	40.6194	12.9886	B
ST11942	800 mg/L	Extracellular	48.5502	14.8436	A
ST11942	800 mg/L	Extracellular	47.0958	14.8663	B
ST11942	1600 mg/L	Extracellular	60.8759	17.479	A
ST11942	1600 mg/L	Extracellular	61.1912	17.0975	B
ST11942	2000 mg/L	Extracellular	65.1053	16.1987	A
ST11942	2000 mg/L	Extracellular	63.0376	15.7633	B
ST11942	0 mg/L	Total	37.7348	11.1667	A
ST11942	0 mg/L	Total	38.7137	10.9838	B
ST11942	100 mg/L	Total	42.9692	13.3735	A
ST11942	100 mg/L	Total	42.8438	12.6455	B
ST11942	200 mg/L	Total	41.7899	12.264	A
ST11942	200 mg/L	Total	47.3379	14.2131	B
ST11942	400 mg/L	Total	49.2	14.5057	A
ST11942	400 mg/L	Total	46.6777	13.7097	B
ST11942	800 mg/L	Total	53.6157	15.2547	A
ST11942	800 mg/L	Total	51.0394	14.9394	B
ST11942	1600 mg/L	Total	65.0565	17.8343	A
ST11942	1600 mg/L	Total	65.5442	17.7873	B
ST11942	2000 mg/L	Total	71.6548	17.8151	A
ST11942	2000 mg/L	Total	71.7053	17.2421	B
