# Supplementary material for: Beet red food colourant can be produced more sustainably with engineered Yarrowia lipolytica
Source: Nat Microbiol. 2023 Nov 29;8(12):2290–303. doi: 10.1038/s41564-023-01517-5 (PMC10686825; doi:10.1038/s41564-023-01517-5)
Supplement: Supplementary file 12 — Statistical source data for UV–vis spectra. [file 41564_2023_1517_MOESM12_ESM.xlsx]

## Sheet: Ext-Data-Fig. 3 Extracellular
Wavelength	ST6512 (normalized absorbance)	ST11018 (normalized absorbance)	ST11019 (normalized absorbance)	ST11020 (normalized absorbance)	ST11021 (normalized absorbance)	ST11022 (normalized absorbance)	ST11023 (normalized absorbance)	ST11193 (normalized absorbance)	ST11195 (normalized absorbance)	ST11664 (normalized absorbance)	ST11940 (normalized absorbance)	ST11942 (normalized absorbance)	ST12310 (normalized absorbance)	ST12311 (normalized absorbance)	ST12312 (normalized absorbance)	Replicate
300	-0.0105	0.0353	0.0939	0.0241	0.0205	0.0852	0.0309	0.0313	0.0697	0.0739	0.0738	0.0851	0.137	0.1132	0.1148	A
305	-0.0052	0.0259	0.0548	0.0212	0.0184	0.0492	0.023	0.0226	0.0404	0.0537	0.051	0.0637	0.1022	0.0787	0.0844	A
310	-0.0046	0.0199	0.0353	0.0181	0.0151	0.0317	0.0178	0.0162	0.0265	0.0404	0.0381	0.0484	0.0802	0.0571	0.0648	A
315	-0.0049	0.0164	0.0274	0.0156	0.0128	0.0243	0.0148	0.0125	0.021	0.0329	0.0312	0.0396	0.0671	0.0451	0.053	A
320	-0.0046	0.0142	0.0236	0.0136	0.0116	0.0211	0.0132	0.0113	0.0186	0.0288	0.0272	0.0356	0.0605	0.0395	0.0471	A
325	-0.0036	0.0128	0.0213	0.0125	0.0109	0.0195	0.0124	0.0105	0.0172	0.0261	0.0247	0.0334	0.0569	0.0363	0.0433	A
330	-0.0029	0.0116	0.0186	0.0117	0.0105	0.0176	0.0115	0.0099	0.0156	0.0236	0.0224	0.0315	0.0542	0.0336	0.0398	A
335	-0.0018	0.0103	0.0161	0.0108	0.0102	0.0159	0.0106	0.0094	0.014	0.0212	0.0201	0.0298	0.0516	0.0305	0.0362	A
340	-0.0012	0.0096	0.0137	0.0103	0.0103	0.0145	0.0101	0.009	0.0128	0.0193	0.0185	0.0288	0.0499	0.0281	0.0335	A
345	-0.0009	0.0089	0.0116	0.0098	0.0101	0.0133	0.0094	0.0088	0.0117	0.0183	0.0173	0.0281	0.0494	0.0265	0.0319	A
350	-0.0008	0.0081	0.0095	0.0093	0.0097	0.0121	0.0087	0.0082	0.0109	0.017	0.0164	0.0277	0.0502	0.0254	0.0312	A
355	-0.0006	0.0074	0.0083	0.0088	0.0093	0.0113	0.0082	0.008	0.0103	0.0163	0.016	0.028	0.052	0.0252	0.0314	A
360	-0.0002	0.0071	0.0075	0.0085	0.0093	0.0112	0.008	0.0084	0.0101	0.016	0.0159	0.0293	0.0554	0.0261	0.0327	A
365	0.0007	0.0068	0.007	0.0079	0.0092	0.0112	0.0079	0.0088	0.01	0.0159	0.0159	0.031	0.0596	0.0277	0.0343	A
370	0.0023	0.0061	0.0067	0.0069	0.0083	0.0113	0.0082	0.0101	0.0101	0.0157	0.0158	0.034	0.0661	0.0305	0.0369	A
375	0.0039	0.0056	0.0067	0.0059	0.0074	0.0122	0.0089	0.0116	0.0108	0.0161	0.0164	0.0375	0.0731	0.0336	0.04	A
380	0.0047	0.0057	0.0069	0.0058	0.0075	0.0129	0.0091	0.0125	0.0115	0.0166	0.0174	0.0406	0.08	0.0359	0.0428	A
385	0.0049	0.0058	0.0068	0.0058	0.0075	0.0137	0.0091	0.0131	0.012	0.0169	0.0185	0.0433	0.0869	0.038	0.0457	A
390	0.0048	0.0057	0.0067	0.0055	0.0075	0.0144	0.009	0.0136	0.0124	0.0172	0.0194	0.046	0.0941	0.0403	0.0487	A
395	0.0046	0.0055	0.0066	0.0054	0.0074	0.0149	0.0089	0.0139	0.0128	0.0174	0.0203	0.0485	0.1005	0.0425	0.0514	A
400	0.0046	0.0054	0.0065	0.0052	0.0074	0.0155	0.0087	0.0143	0.0133	0.0181	0.0214	0.0511	0.107	0.0449	0.0543	A
405	0.0044	0.0054	0.0063	0.0051	0.0075	0.016	0.0087	0.0148	0.0137	0.0191	0.0226	0.054	0.1132	0.0475	0.0574	A
410	0.0042	0.0051	0.0062	0.0047	0.0073	0.0164	0.0084	0.0153	0.0141	0.0199	0.0235	0.0562	0.1179	0.0499	0.0598	A
415	0.0043	0.0052	0.0064	0.0048	0.0076	0.017	0.0086	0.0158	0.0144	0.0211	0.0247	0.0583	0.1215	0.0522	0.0622	A
420	0.0041	0.005	0.0062	0.0046	0.0074	0.0173	0.0084	0.0163	0.0145	0.0221	0.0255	0.0596	0.1232	0.0538	0.0636	A
425	0.004	0.0049	0.0061	0.0046	0.0074	0.0177	0.0082	0.0165	0.0143	0.0229	0.026	0.0604	0.123	0.055	0.0644	A
430	0.004	0.0049	0.0061	0.0046	0.0075	0.0179	0.0083	0.0171	0.0144	0.0241	0.0266	0.0607	0.1213	0.0557	0.0646	A
435	0.0038	0.0047	0.0061	0.0045	0.0074	0.0181	0.0083	0.0175	0.0141	0.025	0.027	0.0604	0.1179	0.0559	0.064	A
440	0.0039	0.0048	0.0061	0.0046	0.0074	0.0183	0.0083	0.018	0.0141	0.026	0.0277	0.0599	0.1136	0.056	0.0632	A
445	0.004	0.005	0.0062	0.0045	0.0075	0.0187	0.0082	0.0187	0.014	0.027	0.0285	0.0593	0.1086	0.0563	0.0626	A
450	0.0041	0.0052	0.0062	0.0042	0.0076	0.0192	0.0079	0.0195	0.014	0.028	0.0293	0.0584	0.1032	0.0566	0.062	A
455	0.0042	0.0055	0.0061	0.004	0.0075	0.0198	0.0076	0.0204	0.0139	0.0291	0.0303	0.0578	0.0976	0.0569	0.0615	A
460	0.0039	0.0053	0.0061	0.0037	0.0075	0.0203	0.0075	0.0212	0.0134	0.0302	0.0313	0.0575	0.0925	0.0573	0.0611	A
465	0.0036	0.0048	0.0059	0.0037	0.0075	0.0208	0.0074	0.0221	0.013	0.0314	0.0327	0.0581	0.089	0.0581	0.0614	A
470	0.0034	0.0045	0.0059	0.0036	0.0075	0.0216	0.0075	0.0234	0.0128	0.0334	0.0348	0.0598	0.0875	0.0602	0.0628	A
475	0.0032	0.0044	0.0063	0.0038	0.0078	0.0229	0.0078	0.0252	0.0131	0.0358	0.0376	0.0628	0.0883	0.0637	0.0661	A
480	0.003	0.0041	0.0064	0.0038	0.0081	0.0242	0.008	0.0272	0.0135	0.0384	0.0409	0.067	0.0912	0.0684	0.0705	A
485	0.003	0.004	0.0065	0.0037	0.0082	0.0254	0.0081	0.0291	0.0139	0.0413	0.0439	0.0715	0.0954	0.0736	0.0757	A
490	0.0027	0.0038	0.0066	0.0037	0.0083	0.0264	0.0081	0.0312	0.0143	0.0446	0.0473	0.0772	0.1013	0.08	0.0821	A
495	0.0027	0.0038	0.007	0.0038	0.0085	0.0275	0.0084	0.0333	0.0149	0.0481	0.0506	0.0832	0.1079	0.0866	0.089	A
500	0.0027	0.0035	0.007	0.0035	0.0085	0.0282	0.0083	0.0355	0.0154	0.0521	0.0541	0.0901	0.1157	0.0944	0.097	A
505	0.0027	0.0036	0.0072	0.0037	0.0087	0.0291	0.0085	0.0376	0.0161	0.0565	0.0574	0.0974	0.1241	0.1022	0.1054	A
510	0.0026	0.0036	0.0074	0.0036	0.0087	0.0296	0.0085	0.0393	0.0166	0.0604	0.0602	0.1042	0.1321	0.1096	0.113	A
515	0.0027	0.0035	0.0075	0.0036	0.0087	0.0297	0.0085	0.0409	0.0172	0.064	0.0625	0.1104	0.1395	0.1161	0.1201	A
520	0.0027	0.0035	0.0076	0.0037	0.0086	0.0292	0.0084	0.0417	0.0175	0.0669	0.0637	0.1152	0.1453	0.1212	0.1256	A
525	0.0027	0.0034	0.0076	0.0037	0.0083	0.0278	0.0083	0.0419	0.0174	0.0694	0.0637	0.1195	0.1507	0.1259	0.1306	A
530	0.0027	0.0033	0.0074	0.0037	0.0078	0.0257	0.008	0.0412	0.0171	0.0708	0.0623	0.1219	0.1536	0.1283	0.1333	A
535	0.0027	0.0032	0.0073	0.0036	0.0071	0.0225	0.0076	0.0396	0.0163	0.0713	0.0594	0.1224	0.1543	0.1289	0.1341	A
540	0.0027	0.003	0.0069	0.0036	0.0063	0.0189	0.0072	0.0369	0.0153	0.0702	0.0551	0.1204	0.1517	0.1267	0.132	A
545	0.0028	0.0029	0.0067	0.0036	0.0059	0.0161	0.0071	0.0346	0.0145	0.0682	0.0511	0.117	0.1475	0.1229	0.1281	A
550	0.0027	0.0028	0.0063	0.0036	0.0051	0.0131	0.0066	0.0316	0.0133	0.0647	0.0461	0.1108	0.1395	0.1162	0.1212	A
555	0.0028	0.0028	0.0063	0.0036	0.0048	0.0111	0.0064	0.0287	0.0122	0.0605	0.0416	0.103	0.1299	0.1079	0.1128	A
560	0.0027	0.0026	0.006	0.0036	0.0044	0.0094	0.0062	0.0256	0.0112	0.0548	0.0367	0.0933	0.1175	0.0972	0.1018	A
565	0.0027	0.0024	0.0057	0.0034	0.0042	0.0082	0.0061	0.0224	0.0101	0.0484	0.032	0.0824	0.1036	0.0853	0.0895	A
570	0.0027	0.0025	0.0056	0.0035	0.0043	0.0074	0.006	0.0197	0.0091	0.042	0.0278	0.0713	0.0897	0.0733	0.0772	A
575	0.0028	0.0026	0.0055	0.0036	0.0041	0.0067	0.006	0.0169	0.0081	0.0354	0.0233	0.0597	0.075	0.0608	0.0644	A
580	0.0028	0.0027	0.0053	0.0035	0.0042	0.0062	0.006	0.0141	0.0072	0.029	0.0193	0.0488	0.0611	0.0488	0.0519	A
585	0.0029	0.0026	0.0052	0.0035	0.0042	0.0056	0.006	0.0116	0.0063	0.0233	0.0156	0.0387	0.0483	0.0381	0.0407	A
590	0.0031	0.0027	0.0052	0.0036	0.0043	0.0053	0.0059	0.0096	0.0057	0.0185	0.0127	0.0305	0.0378	0.0292	0.0314	A
595	0.003	0.0027	0.0049	0.0034	0.0042	0.0048	0.0059	0.0079	0.005	0.0144	0.0101	0.0232	0.0286	0.0215	0.0236	A
600	0.0031	0.0027	0.0048	0.0035	0.0043	0.0044	0.006	0.0067	0.0045	0.0118	0.0084	0.0185	0.0222	0.0165	0.018	A
605	0.003	0.0026	0.0048	0.0033	0.0042	0.0039	0.0057	0.0056	0.0038	0.0093	0.0068	0.014	0.0163	0.0117	0.013	A
610	0.003	0.0027	0.0047	0.0034	0.0042	0.0037	0.0059	0.005	0.0037	0.0077	0.0058	0.0109	0.0122	0.0085	0.0095	A
615	0.0032	0.0026	0.0047	0.0034	0.0042	0.0035	0.0057	0.0044	0.0034	0.0064	0.0051	0.0087	0.009	0.0062	0.0069	A
620	0.0033	0.0027	0.0047	0.0034	0.0044	0.0034	0.0058	0.0043	0.0032	0.0058	0.0045	0.0073	0.007	0.0049	0.0051	A
625	0.0033	0.0027	0.0048	0.0034	0.0043	0.0033	0.0057	0.004	0.0032	0.0052	0.0044	0.0061	0.0054	0.0038	0.0039	A
630	0.0032	0.0026	0.0047	0.0033	0.0042	0.0031	0.0055	0.0037	0.003	0.0048	0.0038	0.0054	0.0041	0.0031	0.0028	A
635	0.0032	0.0026	0.0046	0.0032	0.0042	0.0028	0.0056	0.0036	0.0028	0.0045	0.0037	0.0047	0.0034	0.0026	0.0022	A
640	0.0033	0.0026	0.0046	0.0032	0.0044	0.0029	0.0055	0.0035	0.0029	0.0044	0.0036	0.0044	0.0028	0.0024	0.0018	A
645	0.0034	0.0026	0.0047	0.0031	0.0044	0.0028	0.0055	0.0035	0.0028	0.0044	0.0036	0.0041	0.0022	0.0022	0.0015	A
650	0.0035	0.0027	0.0046	0.0031	0.0045	0.0028	0.0055	0.0034	0.0028	0.0044	0.0037	0.0039	0.0022	0.0023	0.0013	A
655	0.0035	0.0026	0.0048	0.0032	0.0045	0.0028	0.0056	0.0035	0.003	0.0044	0.0036	0.0039	0.0018	0.0022	0.0011	A
660	0.0034	0.0027	0.0047	0.003	0.0046	0.0027	0.0055	0.0035	0.0031	0.0043	0.0036	0.0037	0.0016	0.0024	0.0009	A
665	0.0036	0.0027	0.0048	0.003	0.0046	0.0026	0.0053	0.0035	0.0029	0.0042	0.0036	0.0036	0.0014	0.0023	0.0008	A
670	0.0036	0.0027	0.0046	0.0029	0.0044	0.0026	0.0053	0.0034	0.0029	0.0042	0.0034	0.0035	0.0012	0.0024	0.0007	A
675	0.0037	0.0027	0.0047	0.003	0.0045	0.0025	0.0053	0.0034	0.0029	0.0044	0.0036	0.0036	0.0012	0.0025	0.0007	A
680	0.0038	0.0027	0.0047	0.003	0.0047	0.0026	0.0053	0.0035	0.0031	0.0045	0.0036	0.0036	0.0012	0.0025	0.0008	A
685	0.0037	0.0028	0.0048	0.0029	0.0047	0.0026	0.0053	0.0036	0.0033	0.0045	0.0037	0.0035	0.0011	0.0026	0.0008	A
690	0.0039	0.0027	0.0049	0.003	0.0047	0.0025	0.0053	0.0036	0.0032	0.0043	0.0036	0.0035	0.001	0.0029	0.0009	A
695	0.0039	0.0026	0.0048	0.0028	0.0046	0.0024	0.0053	0.0035	0.0032	0.0045	0.0036	0.0034	0.001	0.0027	0.0008	A
700	0.0039	0.0027	0.0048	0.0029	0.0047	0.0024	0.0051	0.0034	0.0033	0.0044	0.0036	0.0033	0.0009	0.0028	0.0009	A
300	0.0161	0.0352	0.1044	0.0208	0.0371	0.0894	0.036	0.0594	0.0748	0.0724	0.0737	0.1068	0.1357	0.1221	0.1222	B
305	0.0129	0.0244	0.0602	0.0178	0.0283	0.0516	0.0251	0.0429	0.0447	0.0523	0.0499	0.0765	0.1013	0.0851	0.0906	B
310	0.0096	0.0176	0.0389	0.0147	0.0222	0.0333	0.019	0.0327	0.0299	0.0392	0.0365	0.0571	0.0795	0.0627	0.0703	B
315	0.007	0.0141	0.0299	0.0119	0.0183	0.025	0.016	0.0274	0.0239	0.0316	0.0295	0.0461	0.0668	0.0503	0.0578	B
320	0.0055	0.0119	0.0257	0.0101	0.0159	0.0212	0.0142	0.0241	0.0213	0.0275	0.026	0.0406	0.0606	0.0443	0.0513	B
325	0.0048	0.0108	0.0229	0.0092	0.0144	0.0192	0.0132	0.0218	0.0196	0.0245	0.0236	0.0372	0.0568	0.0406	0.047	B
330	0.0045	0.0099	0.0201	0.0084	0.0134	0.0172	0.012	0.0199	0.0183	0.0221	0.0214	0.0344	0.0539	0.0373	0.0437	B
335	0.0043	0.0086	0.0174	0.0077	0.0125	0.0154	0.0108	0.0177	0.0168	0.0196	0.019	0.0318	0.0514	0.0337	0.0401	B
340	0.0042	0.0079	0.0147	0.0074	0.0117	0.0137	0.0099	0.0163	0.0154	0.0177	0.0174	0.03	0.0501	0.031	0.0373	B
345	0.0039	0.0073	0.0123	0.0072	0.0109	0.0123	0.009	0.0153	0.0145	0.0164	0.016	0.0291	0.0501	0.0293	0.0355	B
350	0.0033	0.0064	0.0102	0.0067	0.01	0.0112	0.0082	0.0146	0.0133	0.0155	0.015	0.0287	0.0509	0.0283	0.0345	B
355	0.0027	0.0059	0.0085	0.0062	0.0094	0.0104	0.0075	0.0141	0.0124	0.0149	0.0142	0.0286	0.0525	0.028	0.0344	B
360	0.0027	0.0055	0.0075	0.0059	0.0092	0.0106	0.0075	0.0142	0.012	0.0148	0.0145	0.0299	0.0559	0.0289	0.0354	B
365	0.0028	0.0051	0.0069	0.0055	0.0087	0.0108	0.0075	0.0142	0.0117	0.0148	0.0147	0.0313	0.0604	0.03	0.0371	B
370	0.0034	0.0048	0.0061	0.0048	0.0077	0.011	0.0078	0.0146	0.0115	0.0154	0.0157	0.0343	0.0676	0.0326	0.0398	B
375	0.0042	0.005	0.0059	0.0044	0.0068	0.0116	0.0085	0.0151	0.0118	0.0161	0.0172	0.0378	0.0752	0.0353	0.0426	B
380	0.0043	0.0051	0.0059	0.0045	0.0065	0.0124	0.0086	0.0156	0.0124	0.0165	0.0185	0.041	0.0825	0.0377	0.0455	B
385	0.0044	0.005	0.0058	0.0044	0.0066	0.0129	0.0086	0.016	0.0131	0.0169	0.0197	0.044	0.0896	0.04	0.0484	B
390	0.0041	0.0049	0.0056	0.0043	0.0065	0.0136	0.0084	0.0161	0.0136	0.0171	0.0207	0.0468	0.0972	0.0423	0.0514	B
395	0.004	0.0047	0.0055	0.0042	0.0065	0.0141	0.0082	0.0164	0.014	0.0175	0.0217	0.0496	0.1036	0.0444	0.0542	B
400	0.0039	0.0045	0.0054	0.0041	0.0064	0.0147	0.0082	0.0169	0.0144	0.018	0.0228	0.0524	0.1102	0.0469	0.0571	B
405	0.0039	0.0045	0.0053	0.0039	0.0065	0.0152	0.0079	0.0172	0.0149	0.0189	0.0239	0.0554	0.1163	0.0495	0.0602	B
410	0.0036	0.0043	0.0051	0.0037	0.0065	0.0157	0.0077	0.0175	0.0151	0.0197	0.0247	0.0579	0.121	0.0518	0.0625	B
415	0.0037	0.0044	0.0053	0.0038	0.0067	0.0164	0.0078	0.0181	0.0155	0.0209	0.0259	0.0601	0.1247	0.0541	0.0649	B
420	0.0035	0.0043	0.0052	0.0037	0.0067	0.0167	0.0077	0.0182	0.0156	0.0219	0.0265	0.0617	0.1264	0.0557	0.0662	B
425	0.0035	0.0042	0.0052	0.0036	0.0066	0.0168	0.0075	0.0187	0.0155	0.0229	0.0271	0.0624	0.1262	0.0567	0.0668	B
430	0.0033	0.0042	0.0052	0.0037	0.0066	0.0171	0.0077	0.0193	0.0154	0.0241	0.0278	0.0628	0.1242	0.0573	0.0671	B
435	0.0032	0.0042	0.0051	0.0036	0.0065	0.0171	0.0077	0.0196	0.0151	0.0251	0.0283	0.0624	0.1205	0.0573	0.0664	B
440	0.0033	0.0042	0.0052	0.0036	0.0066	0.0174	0.0076	0.02	0.015	0.0261	0.0287	0.0616	0.116	0.0573	0.0655	B
445	0.0034	0.0042	0.0054	0.0034	0.0068	0.0176	0.0075	0.0205	0.0149	0.027	0.0292	0.0609	0.1109	0.0574	0.0644	B
450	0.0034	0.0042	0.0057	0.0027	0.0067	0.0177	0.0072	0.021	0.0147	0.0278	0.0295	0.0603	0.1058	0.0576	0.0635	B
455	0.0034	0.0041	0.0059	0.0023	0.0067	0.0179	0.0069	0.0221	0.0144	0.0288	0.0302	0.0596	0.1001	0.0579	0.0631	B
460	0.0032	0.0041	0.0058	0.0021	0.0065	0.0183	0.0068	0.0229	0.0141	0.0302	0.0312	0.0592	0.0945	0.0582	0.0627	B
465	0.0029	0.0039	0.0055	0.0022	0.0065	0.0188	0.0069	0.0238	0.0136	0.0318	0.033	0.0595	0.0903	0.0593	0.0629	B
470	0.0026	0.0036	0.0052	0.0025	0.0066	0.0199	0.007	0.0252	0.0135	0.0339	0.0355	0.061	0.0883	0.0615	0.0643	B
475	0.0026	0.0037	0.0053	0.0028	0.0069	0.0213	0.0073	0.0268	0.0139	0.0366	0.0383	0.0638	0.0891	0.0652	0.0673	B
480	0.0026	0.0036	0.0054	0.0029	0.0072	0.0226	0.0073	0.0286	0.0143	0.0393	0.0417	0.0679	0.0921	0.0699	0.0716	B
485	0.0025	0.0036	0.0055	0.0028	0.0073	0.0238	0.0073	0.0304	0.0148	0.0422	0.0448	0.0725	0.0964	0.0753	0.0765	B
490	0.0024	0.0034	0.0055	0.0028	0.0074	0.0248	0.0071	0.0324	0.0153	0.0457	0.0481	0.0783	0.1024	0.0818	0.0828	B
495	0.0024	0.0035	0.0058	0.0029	0.0076	0.0258	0.0072	0.0345	0.0159	0.0493	0.0513	0.0846	0.109	0.0886	0.0896	B
500	0.0023	0.0034	0.0059	0.0027	0.0075	0.0266	0.0071	0.0365	0.0166	0.0534	0.0547	0.0919	0.1171	0.0965	0.0976	B
505	0.0023	0.0034	0.0062	0.0028	0.0076	0.0273	0.0071	0.0386	0.0175	0.0578	0.058	0.0996	0.1255	0.1046	0.1058	B
510	0.0023	0.0033	0.0063	0.0027	0.0076	0.0277	0.007	0.0404	0.0182	0.0619	0.0607	0.1065	0.1336	0.1122	0.1136	B
515	0.0023	0.0032	0.0064	0.0027	0.0075	0.0278	0.0069	0.0418	0.0186	0.0655	0.0629	0.1131	0.1412	0.1189	0.1206	B
520	0.0024	0.0033	0.0065	0.0025	0.0074	0.0274	0.0068	0.0426	0.019	0.0684	0.064	0.1179	0.1469	0.1241	0.126	B
525	0.0023	0.0032	0.0065	0.0025	0.007	0.026	0.0066	0.0428	0.019	0.0711	0.0639	0.1226	0.1523	0.1289	0.1313	B
530	0.0023	0.0031	0.0063	0.0025	0.0065	0.024	0.0063	0.0421	0.0187	0.0725	0.0625	0.1251	0.155	0.1314	0.134	B
535	0.0023	0.0028	0.0061	0.0024	0.0057	0.0212	0.0059	0.0406	0.0181	0.0729	0.0595	0.1257	0.1556	0.1321	0.1348	B
540	0.0022	0.0026	0.0057	0.0023	0.005	0.0175	0.0056	0.0379	0.0171	0.0716	0.0551	0.1237	0.153	0.1299	0.133	B
545	0.0023	0.0026	0.0055	0.0024	0.0044	0.0148	0.0054	0.0357	0.0161	0.0696	0.0511	0.1202	0.1484	0.1261	0.1293	B
550	0.0021	0.0023	0.005	0.0022	0.0036	0.012	0.005	0.0327	0.0149	0.0659	0.0462	0.1139	0.1402	0.1194	0.1225	B
555	0.0023	0.0024	0.0049	0.0021	0.0032	0.01	0.0048	0.03	0.0138	0.0614	0.0417	0.1059	0.1303	0.111	0.1141	B
560	0.0022	0.0023	0.0046	0.002	0.0029	0.0085	0.0047	0.027	0.0126	0.0554	0.0369	0.096	0.1178	0.1001	0.1033	B
565	0.0021	0.002	0.004	0.0018	0.0027	0.0074	0.0046	0.0239	0.0113	0.0487	0.032	0.0847	0.1038	0.0879	0.0911	B
570	0.0021	0.0021	0.004	0.0019	0.0026	0.0067	0.0047	0.0212	0.0103	0.0421	0.0279	0.0733	0.0897	0.0759	0.0789	B
575	0.0022	0.0022	0.0038	0.0019	0.0026	0.0061	0.0047	0.0185	0.0091	0.035	0.0236	0.0615	0.075	0.063	0.066	B
580	0.0021	0.0021	0.0035	0.0019	0.0026	0.0054	0.0048	0.0158	0.0081	0.0284	0.0196	0.0501	0.061	0.051	0.0537	B
585	0.002	0.002	0.0034	0.0019	0.0025	0.005	0.0048	0.0136	0.0072	0.0223	0.0159	0.0398	0.0483	0.04	0.0425	B
590	0.0021	0.0022	0.0031	0.002	0.0026	0.0047	0.005	0.0118	0.0064	0.0174	0.0131	0.0313	0.0377	0.031	0.0332	B
595	0.002	0.002	0.003	0.002	0.0025	0.0041	0.0049	0.0101	0.0054	0.013	0.0105	0.024	0.0287	0.0232	0.0252	B
600	0.0021	0.0021	0.0028	0.0019	0.0024	0.0039	0.0051	0.009	0.0048	0.0102	0.0089	0.019	0.0224	0.0181	0.0197	B
605	0.0017	0.002	0.0026	0.002	0.0022	0.0034	0.0049	0.008	0.0041	0.0075	0.0073	0.0144	0.0168	0.0132	0.0146	B
610	0.0018	0.002	0.0024	0.0022	0.0022	0.0032	0.0049	0.0074	0.0037	0.0057	0.0063	0.0113	0.0127	0.0099	0.011	B
615	0.0016	0.0019	0.0025	0.0023	0.0021	0.0029	0.0048	0.0069	0.0033	0.0046	0.0056	0.009	0.0098	0.0076	0.0084	B
620	0.0018	0.0022	0.0024	0.0023	0.0021	0.0029	0.005	0.0067	0.0032	0.0037	0.0053	0.0074	0.0079	0.0062	0.0066	B
625	0.0017	0.0023	0.0025	0.0026	0.0023	0.0027	0.005	0.0067	0.003	0.0032	0.0049	0.0063	0.0064	0.0053	0.0053	B
630	0.0015	0.0021	0.0023	0.0027	0.002	0.0024	0.0049	0.0063	0.0027	0.0027	0.0047	0.0054	0.0053	0.0042	0.0042	B
635	0.0014	0.0021	0.0021	0.0025	0.0019	0.0023	0.0048	0.0062	0.0025	0.0024	0.0045	0.0048	0.0044	0.0038	0.0035	B
640	0.0014	0.0021	0.0021	0.0028	0.002	0.0022	0.0048	0.0063	0.0024	0.0024	0.0044	0.0044	0.0039	0.0036	0.003	B
645	0.0013	0.0021	0.0021	0.0029	0.0019	0.0021	0.0048	0.0062	0.0023	0.0021	0.0044	0.0041	0.0034	0.0033	0.0028	B
650	0.0013	0.0023	0.0021	0.0032	0.0018	0.0021	0.0048	0.0062	0.0024	0.0022	0.0043	0.0039	0.0031	0.0033	0.0024	B
655	0.0013	0.0022	0.0022	0.0032	0.0019	0.0021	0.0048	0.0063	0.0023	0.0022	0.0043	0.0038	0.003	0.0033	0.0023	B
660	0.0012	0.0022	0.002	0.0033	0.0017	0.0019	0.0047	0.0061	0.0022	0.0021	0.0042	0.0036	0.0025	0.0032	0.0021	B
665	0.0012	0.0023	0.002	0.0035	0.0016	0.0019	0.0047	0.0061	0.0021	0.0021	0.0043	0.0034	0.0024	0.0031	0.0019	B
670	0.0009	0.0022	0.0019	0.0035	0.0017	0.0018	0.0045	0.006	0.0021	0.0021	0.0043	0.0033	0.0021	0.0031	0.0018	B
675	0.001	0.0022	0.002	0.0036	0.0016	0.0017	0.0046	0.0059	0.0021	0.002	0.0042	0.0032	0.002	0.0033	0.0018	B
680	0.001	0.0023	0.002	0.0037	0.0016	0.0018	0.0046	0.0059	0.0022	0.0022	0.0043	0.0032	0.002	0.0034	0.0018	B
685	0.0011	0.0024	0.0019	0.0038	0.0015	0.0017	0.0046	0.0058	0.0023	0.0022	0.0043	0.0031	0.0018	0.0034	0.0018	B
690	0.0009	0.0025	0.0019	0.0038	0.0015	0.0017	0.0045	0.0056	0.0022	0.0023	0.0043	0.0029	0.0017	0.0034	0.0018	B
695	0.0008	0.0023	0.0018	0.0038	0.0014	0.0016	0.0045	0.0056	0.0021	0.0022	0.0042	0.0027	0.0016	0.0034	0.0016	B
700	0.0008	0.0024	0.0018	0.0039	0.0014	0.0014	0.0044	0.0055	0.002	0.0021	0.0041	0.0027	0.0016	0.0034	0.0015	B
300	0.0166	0.0158	0.1073	0.0258	0.0204	0.0946	0.0341	0.0496	0.0728	0.0832	0.0535	0.1031	0.1299	0.1491	0.1324	C
305	0.0131	0.0113	0.0622	0.0218	0.0168	0.0549	0.0228	0.0362	0.0425	0.0609	0.0369	0.074	0.0992	0.1106	0.1	C
310	0.01	0.0075	0.0401	0.0177	0.0128	0.0356	0.0166	0.027	0.0279	0.0465	0.0265	0.0556	0.0793	0.0877	0.0795	C
315	0.0071	0.0055	0.0308	0.0143	0.0106	0.0274	0.0131	0.0217	0.0223	0.0383	0.0214	0.0451	0.0676	0.0753	0.0679	C
320	0.0055	0.0044	0.0262	0.0122	0.0096	0.0236	0.011	0.0196	0.0201	0.0338	0.0193	0.0397	0.0617	0.0686	0.0611	C
325	0.0045	0.0041	0.0236	0.0112	0.0091	0.0211	0.01	0.0181	0.0189	0.031	0.018	0.0365	0.0581	0.0642	0.0563	C
330	0.0041	0.0038	0.0209	0.0106	0.0084	0.0187	0.0088	0.0171	0.0173	0.0286	0.0168	0.034	0.0556	0.0601	0.0524	C
335	0.0038	0.0034	0.0176	0.0097	0.0083	0.0163	0.0077	0.016	0.0153	0.026	0.0154	0.0313	0.0536	0.0561	0.0484	C
340	0.0037	0.0034	0.0149	0.0091	0.0082	0.0146	0.0071	0.015	0.0137	0.024	0.0144	0.0296	0.0525	0.0529	0.0455	C
345	0.0034	0.0034	0.0122	0.0084	0.008	0.0131	0.0066	0.014	0.0123	0.0226	0.0139	0.0286	0.0527	0.0513	0.0437	C
350	0.0028	0.0031	0.01	0.0075	0.0075	0.0121	0.0059	0.013	0.0111	0.0213	0.0134	0.0281	0.0538	0.0501	0.0433	C
355	0.0022	0.003	0.0083	0.0068	0.0073	0.0116	0.0053	0.0122	0.0103	0.0202	0.0132	0.0279	0.0559	0.0496	0.0432	C
360	0.0019	0.0032	0.0075	0.0066	0.0074	0.0115	0.005	0.0125	0.0103	0.0196	0.0138	0.029	0.0592	0.0499	0.0443	C
365	0.002	0.0034	0.0068	0.0064	0.0074	0.0116	0.0048	0.0128	0.0104	0.0194	0.0148	0.0306	0.0635	0.0507	0.0453	C
370	0.0027	0.0041	0.0061	0.006	0.0071	0.0116	0.0053	0.014	0.0111	0.0196	0.0168	0.0337	0.0698	0.0529	0.0473	C
375	0.0036	0.005	0.0061	0.0055	0.0066	0.0123	0.0062	0.0151	0.0119	0.0203	0.0188	0.0372	0.0761	0.0551	0.0495	C
380	0.0041	0.0054	0.0059	0.0053	0.0064	0.0131	0.0064	0.0157	0.0124	0.0207	0.02	0.0402	0.0831	0.0571	0.0521	C
385	0.0041	0.0053	0.006	0.0051	0.0066	0.0136	0.0065	0.0161	0.0128	0.021	0.021	0.043	0.0904	0.059	0.0551	C
390	0.0039	0.0052	0.0058	0.0048	0.0066	0.0142	0.0064	0.0163	0.0132	0.0212	0.0222	0.0459	0.098	0.0611	0.058	C
395	0.0038	0.005	0.0057	0.0045	0.0065	0.0147	0.0062	0.0166	0.0135	0.0215	0.0232	0.0486	0.1045	0.0632	0.0608	C
400	0.0037	0.0049	0.0055	0.0042	0.0065	0.0153	0.0061	0.0169	0.0138	0.022	0.024	0.0515	0.1112	0.0654	0.0637	C
405	0.0036	0.0047	0.0055	0.004	0.0065	0.0158	0.006	0.0173	0.0142	0.0229	0.0253	0.0543	0.1175	0.0678	0.0666	C
410	0.0034	0.0046	0.0053	0.0037	0.0066	0.0164	0.0059	0.0176	0.0145	0.0237	0.0261	0.0566	0.1222	0.07	0.069	C
415	0.0034	0.0048	0.0053	0.0037	0.0067	0.0169	0.006	0.0181	0.0148	0.0248	0.0272	0.0588	0.1259	0.072	0.0712	C
420	0.0031	0.0046	0.0051	0.0036	0.0066	0.0172	0.006	0.0185	0.0148	0.0258	0.0279	0.0601	0.1276	0.0734	0.0726	C
425	0.003	0.0045	0.0051	0.0035	0.0066	0.0173	0.0058	0.0188	0.0148	0.0265	0.0284	0.0607	0.1274	0.0741	0.0732	C
430	0.0031	0.0046	0.0053	0.0036	0.0066	0.0176	0.0059	0.0193	0.0148	0.0273	0.029	0.0609	0.1255	0.0744	0.0732	C
435	0.003	0.0045	0.0052	0.0034	0.0065	0.0176	0.0058	0.0195	0.0147	0.0281	0.0293	0.0604	0.1219	0.0743	0.0724	C
440	0.0029	0.0045	0.0052	0.0033	0.0065	0.0177	0.0058	0.0199	0.0145	0.0291	0.0296	0.0597	0.1173	0.0741	0.0716	C
445	0.0028	0.0046	0.005	0.0035	0.0067	0.0179	0.0057	0.0204	0.0141	0.0302	0.0302	0.0589	0.1121	0.074	0.0707	C
450	0.0026	0.0049	0.0046	0.0036	0.0068	0.0181	0.0054	0.0214	0.0138	0.0313	0.031	0.0582	0.1067	0.0742	0.07	C
455	0.0023	0.0052	0.0044	0.0038	0.0069	0.0185	0.0052	0.0223	0.0137	0.0325	0.0316	0.0575	0.1009	0.0743	0.0693	C
460	0.0022	0.005	0.0043	0.0037	0.0068	0.0189	0.005	0.0231	0.0135	0.0334	0.0324	0.057	0.0955	0.0744	0.0685	C
465	0.0021	0.0046	0.0045	0.0035	0.0066	0.0193	0.0049	0.0238	0.0132	0.0347	0.0335	0.0573	0.0917	0.0751	0.0685	C
470	0.0021	0.0041	0.0048	0.003	0.0065	0.02	0.0051	0.0249	0.013	0.0365	0.0352	0.0589	0.0902	0.0773	0.0699	C
475	0.0023	0.004	0.0052	0.0027	0.0067	0.021	0.0054	0.0265	0.0132	0.0388	0.0378	0.0618	0.0911	0.0807	0.0729	C
480	0.0022	0.0039	0.0053	0.0025	0.0068	0.0221	0.0056	0.0283	0.0135	0.0415	0.0408	0.066	0.0944	0.0854	0.0774	C
485	0.0021	0.0038	0.0055	0.0023	0.007	0.0231	0.0057	0.0302	0.0136	0.0443	0.0436	0.0706	0.0991	0.0904	0.0823	C
490	0.002	0.0036	0.0056	0.0022	0.0071	0.0241	0.0057	0.0322	0.0139	0.0477	0.0468	0.0764	0.1053	0.0966	0.0886	C
495	0.0018	0.0038	0.0058	0.0022	0.0072	0.025	0.0058	0.0343	0.0144	0.0513	0.0498	0.0825	0.1122	0.1031	0.0952	C
500	0.0015	0.0036	0.0058	0.0022	0.0071	0.0258	0.0058	0.0364	0.0148	0.0554	0.053	0.0896	0.1206	0.1107	0.103	C
505	0.0015	0.0038	0.0059	0.0023	0.0072	0.0266	0.0058	0.0387	0.0157	0.0597	0.0563	0.0969	0.1294	0.1185	0.1112	C
510	0.0014	0.0039	0.0059	0.0024	0.0071	0.027	0.0059	0.0406	0.0161	0.0634	0.0588	0.1038	0.1379	0.1257	0.1184	C
515	0.0012	0.0039	0.006	0.0026	0.007	0.0271	0.0058	0.0423	0.0167	0.0671	0.0609	0.1099	0.1456	0.1323	0.1252	C
520	0.0012	0.0039	0.0058	0.0027	0.0068	0.027	0.0058	0.0434	0.0169	0.0699	0.0622	0.1146	0.1518	0.1372	0.1304	C
525	0.0012	0.0038	0.0057	0.0029	0.0063	0.0256	0.0055	0.0438	0.017	0.0724	0.0623	0.119	0.1573	0.1418	0.1353	C
530	0.0011	0.0038	0.0055	0.003	0.0058	0.0238	0.0052	0.0433	0.0167	0.0738	0.0611	0.1213	0.1603	0.1442	0.1379	C
535	0.0011	0.0037	0.0051	0.003	0.0051	0.021	0.0048	0.0419	0.0161	0.0741	0.0585	0.1217	0.161	0.1446	0.1385	C
540	0.0011	0.0035	0.0047	0.003	0.0042	0.0177	0.0043	0.0396	0.0153	0.0729	0.0545	0.1198	0.1583	0.1423	0.1365	C
545	0.0013	0.0036	0.0045	0.0031	0.0036	0.0151	0.004	0.0373	0.0146	0.071	0.0508	0.1163	0.1538	0.1385	0.1327	C
550	0.0011	0.0033	0.004	0.003	0.003	0.0123	0.0035	0.0343	0.0133	0.0674	0.0462	0.11	0.1456	0.1315	0.1259	C
555	0.0012	0.0032	0.0039	0.003	0.0026	0.0105	0.0033	0.0314	0.0126	0.0629	0.0418	0.1022	0.1354	0.1232	0.1174	C
560	0.0013	0.0031	0.0035	0.0029	0.0022	0.009	0.0031	0.0282	0.0116	0.0572	0.0372	0.0924	0.1227	0.1124	0.1066	C
565	0.0013	0.0031	0.0031	0.0027	0.0021	0.0078	0.0027	0.0248	0.0106	0.0506	0.0325	0.0813	0.1082	0.1004	0.0945	C
570	0.0015	0.0029	0.003	0.0026	0.002	0.0071	0.0026	0.0218	0.0097	0.0442	0.0284	0.0702	0.0938	0.0882	0.0822	C
575	0.0017	0.0029	0.003	0.0025	0.002	0.0064	0.0025	0.0186	0.0089	0.0375	0.0239	0.0588	0.0788	0.0755	0.0695	C
580	0.0018	0.003	0.003	0.0024	0.0019	0.0058	0.0025	0.0157	0.0081	0.031	0.0199	0.0476	0.0644	0.0635	0.0574	C
585	0.0018	0.0029	0.0027	0.0022	0.0019	0.0052	0.0022	0.013	0.0072	0.0251	0.0163	0.0376	0.0514	0.0526	0.0463	C
590	0.0021	0.0028	0.0027	0.0022	0.0022	0.0048	0.0023	0.0108	0.0066	0.0204	0.0133	0.0294	0.0406	0.0436	0.037	C
595	0.0022	0.0028	0.0026	0.0022	0.0018	0.0043	0.0023	0.0089	0.0059	0.0161	0.0107	0.0223	0.0312	0.0359	0.0292	C
600	0.0022	0.0028	0.0026	0.0021	0.0019	0.0039	0.0021	0.0075	0.0054	0.0134	0.0089	0.0174	0.0249	0.0308	0.0237	C
605	0.0021	0.0026	0.0024	0.0018	0.0018	0.0035	0.0021	0.0063	0.0048	0.0107	0.0072	0.0129	0.0191	0.0259	0.0187	C
610	0.0022	0.0025	0.0026	0.0017	0.0018	0.0033	0.0021	0.0055	0.0044	0.009	0.006	0.0098	0.015	0.0226	0.0152	C
615	0.0023	0.0024	0.0026	0.0016	0.0018	0.003	0.0022	0.0048	0.0041	0.0077	0.0052	0.0076	0.012	0.0203	0.0126	C
620	0.0024	0.0026	0.0026	0.0016	0.0019	0.0029	0.0023	0.0045	0.0039	0.0069	0.0047	0.0062	0.01	0.0186	0.0109	C
625	0.0024	0.0025	0.0027	0.0014	0.0019	0.0028	0.0024	0.0041	0.0038	0.0063	0.0043	0.0051	0.0087	0.0175	0.0095	C
630	0.0023	0.0023	0.0025	0.0012	0.0017	0.0025	0.0024	0.0038	0.0036	0.0058	0.0038	0.0042	0.0075	0.0166	0.0086	C
635	0.0023	0.0022	0.0026	0.0012	0.0016	0.0023	0.0025	0.0036	0.0033	0.0054	0.0036	0.0036	0.0068	0.016	0.0078	C
640	0.0023	0.0021	0.0026	0.0011	0.0016	0.0023	0.0027	0.0036	0.0031	0.0051	0.0035	0.0033	0.0064	0.0157	0.0074	C
645	0.0022	0.0022	0.0027	0.0011	0.0017	0.0022	0.0027	0.0034	0.0031	0.0049	0.0035	0.0031	0.0059	0.0153	0.007	C
650	0.0023	0.0021	0.0027	0.0011	0.0016	0.0022	0.0028	0.0034	0.0031	0.0049	0.0035	0.0029	0.0057	0.0151	0.0068	C
655	0.0022	0.0021	0.0028	0.0009	0.0016	0.0023	0.003	0.0035	0.0029	0.0048	0.0034	0.0029	0.0057	0.015	0.0067	C
660	0.0022	0.002	0.0029	0.0009	0.0016	0.0021	0.0031	0.0033	0.0029	0.0046	0.0033	0.0028	0.0056	0.015	0.0064	C
665	0.0022	0.002	0.003	0.0008	0.0015	0.002	0.0031	0.0032	0.0027	0.0045	0.0034	0.0026	0.0054	0.0148	0.0064	C
670	0.0021	0.0018	0.0028	0.0007	0.0016	0.002	0.0033	0.0031	0.0024	0.0043	0.0034	0.0026	0.0052	0.0147	0.0063	C
675	0.002	0.0017	0.0028	0.0007	0.0015	0.0019	0.0034	0.0031	0.0024	0.0044	0.0036	0.0025	0.0053	0.0147	0.0063	C
680	0.002	0.0017	0.0029	0.0007	0.0017	0.0019	0.0035	0.0032	0.0025	0.0044	0.0038	0.0026	0.0052	0.0148	0.0063	C
685	0.0018	0.0018	0.0029	0.0008	0.0016	0.0019	0.0037	0.0033	0.0023	0.0043	0.0039	0.0028	0.0053	0.0147	0.0063	C
690	0.0019	0.0015	0.003	0.0007	0.0016	0.0018	0.0037	0.0033	0.0023	0.0042	0.004	0.0027	0.0052	0.0145	0.0063	C
695	0.0017	0.0014	0.0029	0.0006	0.0015	0.0017	0.0036	0.0031	0.002	0.0041	0.004	0.0025	0.005	0.0145	0.0063	C
700	0.0016	0.0014	0.0028	0.0006	0.0016	0.0017	0.0038	0.003	0.0019	0.0041	0.0041	0.0027	0.005	0.0143	0.0063	C

## Sheet: Ext-Data-Fig. 3 Total
Wavelength	ST6512 (normalized absorbance)	ST11018 (normalized absorbance)	ST11019 (normalized absorbance)	ST11020 (normalized absorbance)	ST11021 (normalized absorbance)	ST11022 (normalized absorbance)	ST11023 (normalized absorbance)	ST11193 (normalized absorbance)	ST11195 (normalized absorbance)	ST11664 (normalized absorbance)	ST11940 (normalized absorbance)	ST11942 (normalized absorbance)	ST12310 (normalized absorbance)	ST12311 (normalized absorbance)	ST12312 (normalized absorbance)	Replicate
300	-0.0045	0.0474	0.1149	0.036	0.0404	0.111	0.0395	0.0604	0.1098	0.1063	0.1146	0.1296	0.1779	0.1543	0.1583	A
305	-0.0016	0.032	0.0613	0.028	0.0299	0.0604	0.0245	0.0404	0.0641	0.0786	0.0781	0.0974	0.1346	0.1127	0.1204	A
310	-0.0023	0.0236	0.0366	0.023	0.0228	0.0368	0.0165	0.0282	0.0411	0.0622	0.058	0.0771	0.1087	0.0886	0.0972	A
315	-0.0035	0.0188	0.0267	0.0193	0.0187	0.0271	0.0123	0.0217	0.0307	0.0528	0.0475	0.0655	0.0932	0.0749	0.0831	A
320	-0.0035	0.0157	0.0224	0.0165	0.0161	0.0228	0.01	0.0188	0.0258	0.0475	0.0412	0.06	0.0847	0.0677	0.0753	A
325	-0.0027	0.014	0.0197	0.0148	0.0145	0.0204	0.0091	0.0171	0.0231	0.0435	0.0366	0.0556	0.0787	0.0629	0.0694	A
330	-0.0021	0.0126	0.0172	0.0134	0.0134	0.0183	0.0082	0.0155	0.0207	0.04	0.0329	0.0517	0.0733	0.0584	0.0635	A
335	-0.001	0.0113	0.015	0.0124	0.0128	0.0165	0.0075	0.0148	0.0187	0.0367	0.0297	0.0482	0.0683	0.0541	0.0579	A
340	-0.0001	0.0102	0.0131	0.0116	0.0121	0.0149	0.0069	0.0139	0.0169	0.0343	0.0271	0.0454	0.0643	0.0506	0.0536	A
345	-0.0001	0.0093	0.011	0.0106	0.0114	0.0135	0.006	0.013	0.0154	0.032	0.0252	0.0432	0.0614	0.0475	0.0501	A
350	0	0.0087	0.0095	0.01	0.0109	0.0124	0.0054	0.0123	0.0145	0.0307	0.0237	0.0417	0.06	0.0453	0.0481	A
355	0.0003	0.008	0.0085	0.0096	0.0107	0.0118	0.0052	0.0119	0.0138	0.0294	0.0227	0.0407	0.0597	0.0438	0.0467	A
360	0.0005	0.0075	0.0078	0.0088	0.0101	0.0113	0.0046	0.0118	0.0133	0.0283	0.0219	0.0403	0.0603	0.0432	0.0461	A
365	0.0014	0.0072	0.0074	0.0083	0.0098	0.0115	0.005	0.0123	0.0133	0.0279	0.0217	0.041	0.0621	0.0436	0.0461	A
370	0.0029	0.0065	0.0072	0.0071	0.0089	0.0118	0.0053	0.0134	0.0132	0.0274	0.0214	0.0424	0.0653	0.0447	0.0463	A
375	0.0046	0.0062	0.0074	0.0061	0.0079	0.0128	0.006	0.0147	0.0137	0.0272	0.0216	0.0442	0.0694	0.0461	0.0471	A
380	0.005	0.0061	0.0074	0.0058	0.0076	0.0137	0.0064	0.0152	0.0141	0.0271	0.0221	0.0456	0.0734	0.047	0.048	A
385	0.0051	0.0061	0.0072	0.0056	0.0078	0.0146	0.0063	0.0157	0.0148	0.027	0.0229	0.0473	0.0779	0.048	0.0493	A
390	0.0052	0.0061	0.0075	0.0055	0.008	0.0158	0.0066	0.0165	0.0156	0.0271	0.0243	0.0495	0.0834	0.0496	0.0513	A
395	0.005	0.0058	0.0072	0.0052	0.0079	0.0167	0.0063	0.0168	0.0161	0.0272	0.0255	0.0513	0.0883	0.0511	0.0533	A
400	0.005	0.006	0.0074	0.0051	0.0083	0.0182	0.0067	0.0179	0.0172	0.0279	0.0275	0.0543	0.0946	0.0535	0.0562	A
405	0.0048	0.0057	0.0072	0.0048	0.0085	0.0194	0.0066	0.0188	0.0182	0.0291	0.0296	0.0578	0.1012	0.0565	0.0595	A
410	0.0048	0.0057	0.0072	0.0049	0.0089	0.0212	0.007	0.0201	0.0196	0.0306	0.0322	0.0616	0.1077	0.0597	0.0633	A
415	0.0047	0.0058	0.0073	0.0048	0.0094	0.0233	0.0072	0.0217	0.0211	0.0327	0.0352	0.0657	0.1145	0.0635	0.0676	A
420	0.0047	0.0059	0.0075	0.0048	0.0101	0.0256	0.0075	0.0235	0.0226	0.0349	0.0384	0.0702	0.1208	0.0673	0.0722	A
425	0.0047	0.006	0.0078	0.0048	0.0107	0.0281	0.008	0.0254	0.0242	0.0372	0.0419	0.0747	0.1264	0.0711	0.0766	A
430	0.0046	0.0061	0.0082	0.0049	0.0115	0.0308	0.0085	0.0275	0.0259	0.0399	0.0455	0.0793	0.1314	0.0749	0.0811	A
435	0.0046	0.0062	0.0084	0.0049	0.0124	0.0337	0.009	0.0298	0.0277	0.0426	0.0494	0.0839	0.136	0.0786	0.0855	A
440	0.0047	0.0064	0.0088	0.0049	0.0132	0.037	0.0096	0.0323	0.0297	0.0454	0.0536	0.0883	0.1402	0.0823	0.0901	A
445	0.0047	0.0066	0.0092	0.0046	0.0141	0.0404	0.0099	0.0349	0.0318	0.0481	0.058	0.0927	0.1441	0.0863	0.0949	A
450	0.0045	0.0068	0.0092	0.0042	0.0148	0.0435	0.0101	0.0373	0.0336	0.0504	0.0621	0.0967	0.1473	0.0901	0.0996	A
455	0.0046	0.0069	0.0092	0.0038	0.0153	0.0462	0.0102	0.0397	0.0348	0.053	0.066	0.1009	0.1504	0.0939	0.1044	A
460	0.0043	0.0068	0.0093	0.0037	0.0156	0.0481	0.0102	0.0418	0.0358	0.0552	0.0696	0.1052	0.1531	0.0971	0.1086	A
465	0.004	0.0066	0.0094	0.0036	0.016	0.05	0.0106	0.0439	0.0365	0.0577	0.073	0.1097	0.1562	0.1001	0.1128	A
470	0.004	0.0065	0.0099	0.0039	0.0169	0.0523	0.0112	0.0464	0.0378	0.0603	0.0772	0.1149	0.1605	0.1039	0.1175	A
475	0.004	0.0064	0.0102	0.0041	0.0173	0.0542	0.0117	0.0486	0.0386	0.0628	0.0811	0.1201	0.1655	0.108	0.1228	A
480	0.0039	0.0063	0.0103	0.0043	0.0174	0.0544	0.0119	0.0504	0.0384	0.0652	0.0841	0.1258	0.1713	0.1129	0.1286	A
485	0.0039	0.006	0.0101	0.0042	0.0166	0.0522	0.0113	0.0509	0.0366	0.0668	0.0849	0.1303	0.176	0.1168	0.1336	A
490	0.0038	0.0056	0.0096	0.0042	0.0153	0.048	0.0105	0.0508	0.0337	0.0687	0.0847	0.1355	0.1815	0.1213	0.1394	A
495	0.0037	0.0054	0.0093	0.0042	0.014	0.0438	0.0096	0.0508	0.0308	0.0705	0.0842	0.1408	0.1871	0.126	0.1453	A
500	0.0038	0.0052	0.0091	0.0043	0.0128	0.0401	0.009	0.0512	0.0284	0.0734	0.0846	0.148	0.1949	0.1322	0.1531	A
505	0.0036	0.0048	0.0088	0.0043	0.0122	0.0378	0.0085	0.0523	0.0271	0.0766	0.0861	0.1555	0.2039	0.1389	0.1614	A
510	0.0037	0.0047	0.0088	0.0042	0.0117	0.0364	0.0081	0.0538	0.0266	0.0799	0.0883	0.1633	0.2133	0.1456	0.1697	A
515	0.0037	0.0048	0.009	0.0044	0.0117	0.0359	0.0082	0.0556	0.0269	0.0835	0.0908	0.1711	0.2228	0.1524	0.178	A
520	0.0037	0.0047	0.0087	0.0042	0.0113	0.0348	0.0081	0.0564	0.0268	0.0861	0.0922	0.1767	0.2299	0.1572	0.1841	A
525	0.0038	0.0046	0.0087	0.0044	0.0107	0.0328	0.0078	0.057	0.0266	0.0887	0.0928	0.1824	0.2368	0.1619	0.1901	A
530	0.0038	0.0045	0.0086	0.0044	0.0101	0.0302	0.0074	0.0565	0.026	0.09	0.0916	0.1853	0.2405	0.1644	0.1932	A
535	0.0038	0.0043	0.0083	0.0044	0.0092	0.0263	0.0071	0.055	0.0248	0.0902	0.0885	0.1858	0.2411	0.1647	0.1938	A
540	0.0038	0.0042	0.008	0.0044	0.0081	0.0218	0.0065	0.0522	0.0233	0.0888	0.0836	0.1827	0.2369	0.1618	0.1904	A
545	0.0039	0.004	0.0077	0.0045	0.0073	0.0183	0.0062	0.0494	0.0218	0.0864	0.0786	0.1772	0.23	0.1568	0.1849	A
550	0.0038	0.0038	0.0074	0.0044	0.0064	0.0147	0.0056	0.0456	0.0198	0.0818	0.0721	0.1677	0.2178	0.1485	0.175	A
555	0.004	0.0038	0.0072	0.0044	0.0058	0.0124	0.0054	0.0418	0.0183	0.0763	0.0656	0.1561	0.2026	0.138	0.1627	A
560	0.004	0.0037	0.0071	0.0045	0.0056	0.0105	0.0053	0.0376	0.0168	0.0694	0.0584	0.1412	0.1832	0.1247	0.1472	A
565	0.0038	0.0036	0.0068	0.0044	0.0053	0.0091	0.0049	0.033	0.0149	0.0613	0.0509	0.1243	0.1613	0.1098	0.1293	A
570	0.0041	0.0037	0.0068	0.0045	0.0053	0.0084	0.0051	0.0288	0.0136	0.0535	0.044	0.1073	0.1392	0.0947	0.1116	A
575	0.0042	0.0037	0.0066	0.0045	0.0052	0.0077	0.0051	0.0242	0.012	0.045	0.0367	0.0895	0.116	0.0789	0.0929	A
580	0.0042	0.0038	0.0066	0.0046	0.0052	0.0071	0.0051	0.0202	0.0106	0.0369	0.0299	0.0725	0.0939	0.0639	0.0751	A
585	0.0042	0.0038	0.0064	0.0045	0.0052	0.0067	0.0051	0.0163	0.0094	0.0298	0.0238	0.0572	0.0739	0.0504	0.0592	A
590	0.0043	0.0039	0.0064	0.0046	0.0052	0.0062	0.0052	0.0132	0.0082	0.0237	0.0189	0.0445	0.0574	0.0393	0.0459	A
595	0.0042	0.0038	0.0061	0.0044	0.0054	0.0057	0.005	0.0106	0.0072	0.0188	0.0146	0.0337	0.0433	0.0298	0.0346	A
600	0.0043	0.0038	0.0061	0.0045	0.0053	0.0054	0.005	0.0089	0.0065	0.0154	0.0119	0.0265	0.0338	0.0236	0.027	A
605	0.0046	0.004	0.0064	0.0047	0.0056	0.0052	0.0053	0.0076	0.0062	0.0126	0.0096	0.0203	0.0255	0.0183	0.0204	A
610	0.0044	0.0037	0.0061	0.0045	0.0054	0.0048	0.0051	0.0063	0.0055	0.0104	0.0078	0.0156	0.0192	0.0141	0.0155	A
615	0.0045	0.0039	0.006	0.0044	0.0054	0.0045	0.005	0.0055	0.0052	0.0088	0.0066	0.0124	0.0149	0.0114	0.012	A
620	0.0047	0.004	0.0061	0.0045	0.0056	0.0047	0.0052	0.0051	0.005	0.008	0.0059	0.0103	0.0121	0.0098	0.0097	A
625	0.0046	0.0039	0.0061	0.0045	0.0055	0.0043	0.0051	0.0047	0.0049	0.0074	0.0052	0.0087	0.0097	0.0083	0.008	A
630	0.0048	0.0039	0.0061	0.0044	0.0056	0.0042	0.0051	0.0045	0.0048	0.007	0.0049	0.0077	0.0084	0.0077	0.0069	A
635	0.0048	0.0039	0.006	0.0044	0.0056	0.0043	0.0051	0.0045	0.0047	0.0066	0.0048	0.0071	0.0073	0.0072	0.0062	A
640	0.0048	0.004	0.0061	0.0044	0.0056	0.0041	0.0051	0.0043	0.0047	0.0065	0.0046	0.0065	0.0064	0.0068	0.0055	A
645	0.0049	0.004	0.0062	0.0044	0.0056	0.0041	0.0052	0.0044	0.0047	0.0064	0.0045	0.0062	0.0059	0.0066	0.0052	A
650	0.0047	0.004	0.0061	0.0042	0.0056	0.0038	0.0049	0.0041	0.0046	0.0062	0.0043	0.0058	0.0054	0.0063	0.0046	A
655	0.0049	0.0039	0.006	0.0043	0.0057	0.004	0.0049	0.0041	0.0046	0.0062	0.0044	0.0056	0.005	0.0063	0.0044	A
660	0.0051	0.0041	0.0062	0.0042	0.0058	0.004	0.0049	0.0043	0.0046	0.0063	0.0044	0.0055	0.0048	0.0063	0.0042	A
665	0.0051	0.004	0.0062	0.0042	0.0058	0.0037	0.0049	0.0042	0.0047	0.0061	0.0043	0.0053	0.0045	0.0063	0.004	A
670	0.0051	0.004	0.0063	0.0041	0.0058	0.0039	0.0049	0.0042	0.0046	0.006	0.0042	0.0052	0.0044	0.0062	0.004	A
675	0.0052	0.004	0.0063	0.0042	0.0059	0.0038	0.0048	0.0043	0.0047	0.0061	0.0043	0.0052	0.0042	0.0063	0.0039	A
680	0.0052	0.0041	0.0064	0.0042	0.0059	0.0039	0.005	0.0042	0.0048	0.0061	0.0043	0.0051	0.004	0.0064	0.0038	A
685	0.0054	0.0041	0.0065	0.0044	0.006	0.0038	0.0049	0.0045	0.0048	0.0061	0.0044	0.005	0.004	0.0064	0.0039	A
690	0.0054	0.0041	0.0064	0.0042	0.006	0.0039	0.0049	0.0043	0.0048	0.006	0.0043	0.0048	0.0039	0.0064	0.0037	A
695	0.0055	0.0042	0.0065	0.0041	0.0061	0.0039	0.0048	0.0043	0.0048	0.0059	0.0042	0.0048	0.0039	0.0064	0.0038	A
700	0.0053	0.0041	0.0065	0.004	0.006	0.0037	0.0049	0.0041	0.0049	0.0058	0.0042	0.0048	0.0037	0.0064	0.0037	A
300	0.0228	0.0467	0.1291	0.034	0.0557	0.1165	0.0467	0.0834	0.1097	0.0991	0.1072	0.1486	0.181	0.1635	0.1692	B
305	0.0164	0.0294	0.0709	0.0263	0.0393	0.0652	0.0298	0.0571	0.0651	0.0736	0.0713	0.1093	0.1371	0.1195	0.128	B
310	0.0123	0.0205	0.0437	0.0215	0.0301	0.0409	0.021	0.0428	0.0424	0.0579	0.0522	0.0858	0.1107	0.0933	0.1033	B
315	0.009	0.0158	0.0323	0.0177	0.0245	0.0304	0.0166	0.0351	0.0317	0.0492	0.0422	0.0725	0.0952	0.0789	0.0883	B
320	0.007	0.0132	0.0272	0.0148	0.021	0.0256	0.0144	0.0303	0.0267	0.044	0.0365	0.0652	0.0866	0.0714	0.0795	B
325	0.0062	0.0118	0.0238	0.0132	0.0189	0.0227	0.0129	0.027	0.0237	0.0403	0.0328	0.0601	0.0803	0.0656	0.0729	B
330	0.0061	0.0107	0.0213	0.0121	0.0174	0.0206	0.0118	0.0242	0.0217	0.037	0.0293	0.0553	0.0747	0.0604	0.067	B
335	0.006	0.0097	0.0187	0.011	0.016	0.0186	0.0107	0.0219	0.0198	0.0337	0.0263	0.0508	0.0695	0.0554	0.0613	B
340	0.0059	0.009	0.0165	0.0104	0.0149	0.0168	0.0096	0.0201	0.0181	0.0314	0.0239	0.0473	0.0656	0.0512	0.0565	B
345	0.0055	0.0081	0.0142	0.0098	0.0135	0.0152	0.0085	0.0184	0.0166	0.0293	0.0219	0.0446	0.0632	0.048	0.0528	B
350	0.0051	0.0076	0.0125	0.0094	0.0127	0.0141	0.008	0.0176	0.0153	0.0279	0.0205	0.043	0.0619	0.0458	0.0504	B
355	0.0047	0.0072	0.0112	0.0089	0.012	0.0135	0.0073	0.017	0.0144	0.0269	0.0194	0.0418	0.0613	0.0444	0.0487	B
360	0.0043	0.0065	0.01	0.0083	0.0113	0.0132	0.007	0.0165	0.0136	0.0262	0.0187	0.0412	0.0618	0.0436	0.0478	B
365	0.0044	0.0064	0.0093	0.0078	0.0109	0.0135	0.0071	0.0165	0.0133	0.0259	0.0187	0.0414	0.0637	0.0437	0.0478	B
370	0.0051	0.0062	0.0087	0.0069	0.0098	0.0137	0.0074	0.0165	0.0128	0.0258	0.0191	0.0427	0.0674	0.0445	0.0478	B
375	0.0058	0.0063	0.0082	0.0066	0.0088	0.0145	0.0081	0.0168	0.0131	0.0261	0.0201	0.0447	0.0721	0.0457	0.0485	B
380	0.0059	0.0062	0.008	0.0063	0.0082	0.0153	0.0082	0.0171	0.0136	0.026	0.0208	0.0461	0.0764	0.0467	0.0495	B
385	0.0058	0.0061	0.0078	0.0062	0.0085	0.0159	0.0082	0.0172	0.0141	0.0259	0.0218	0.0477	0.0813	0.0475	0.0507	B
390	0.0059	0.0062	0.0078	0.0062	0.0087	0.0171	0.0084	0.0178	0.0152	0.0261	0.0232	0.05	0.087	0.0492	0.0527	B
395	0.0054	0.0058	0.0075	0.0058	0.0085	0.0179	0.008	0.0181	0.0158	0.0261	0.0243	0.052	0.0922	0.0507	0.0546	B
400	0.0055	0.006	0.0077	0.0059	0.0089	0.0193	0.0082	0.0188	0.0168	0.0269	0.026	0.0551	0.0985	0.0532	0.0577	B
405	0.0053	0.0056	0.0075	0.0056	0.009	0.0206	0.0081	0.0197	0.0178	0.0278	0.0281	0.0583	0.1053	0.056	0.0609	B
410	0.0053	0.0058	0.0075	0.0056	0.0096	0.0225	0.0083	0.0208	0.0192	0.0292	0.0303	0.0623	0.112	0.0594	0.0647	B
415	0.0053	0.0058	0.0077	0.0056	0.0102	0.0245	0.0085	0.0223	0.0206	0.0312	0.033	0.0668	0.1188	0.0631	0.069	B
420	0.0052	0.0059	0.0079	0.0055	0.0108	0.0267	0.009	0.0239	0.0221	0.0333	0.0361	0.0713	0.1252	0.067	0.0735	B
425	0.0052	0.0061	0.0082	0.0055	0.0113	0.0291	0.0094	0.0259	0.0236	0.0355	0.0392	0.0759	0.1308	0.0708	0.078	B
430	0.0051	0.0062	0.0085	0.0055	0.0119	0.0316	0.0099	0.028	0.0253	0.0382	0.0427	0.0805	0.1358	0.0745	0.0825	B
435	0.005	0.0064	0.0087	0.0055	0.0128	0.0344	0.0105	0.0302	0.027	0.0408	0.0463	0.0852	0.1401	0.0782	0.087	B
440	0.005	0.0064	0.009	0.0054	0.0137	0.0375	0.0109	0.0324	0.0289	0.0435	0.0501	0.0896	0.1442	0.0821	0.0914	B
445	0.0051	0.0065	0.0095	0.0052	0.0146	0.0407	0.0112	0.0347	0.031	0.0459	0.0539	0.0941	0.1483	0.0861	0.096	B
450	0.0051	0.0064	0.01	0.0045	0.0152	0.0434	0.0112	0.0369	0.0325	0.0481	0.0573	0.0984	0.1519	0.0901	0.1007	B
455	0.005	0.0065	0.0104	0.004	0.0159	0.0456	0.0113	0.0394	0.0339	0.0504	0.0605	0.1029	0.1551	0.0941	0.1056	B
460	0.0048	0.0065	0.0105	0.0038	0.0162	0.0475	0.0116	0.0415	0.0347	0.0528	0.0639	0.1067	0.1577	0.0976	0.1102	B
465	0.0046	0.0064	0.0105	0.004	0.0166	0.0495	0.012	0.0435	0.0355	0.0554	0.0675	0.1108	0.1604	0.1011	0.1146	B
470	0.0045	0.0066	0.0105	0.0045	0.0173	0.052	0.0126	0.0457	0.0365	0.058	0.0717	0.1156	0.1646	0.1055	0.1195	B
475	0.0044	0.0066	0.0105	0.0047	0.0178	0.054	0.013	0.0478	0.0374	0.0606	0.0757	0.1205	0.1698	0.1103	0.1248	B
480	0.0045	0.0065	0.0105	0.0049	0.0179	0.0542	0.0131	0.0494	0.0374	0.0633	0.0786	0.1258	0.1761	0.1154	0.1308	B
485	0.0044	0.0063	0.0101	0.0048	0.017	0.0521	0.0124	0.0499	0.0357	0.0651	0.0796	0.13	0.1814	0.12	0.136	B
490	0.0043	0.0059	0.0096	0.0049	0.0156	0.0479	0.0114	0.0498	0.0329	0.067	0.0794	0.1348	0.1872	0.1251	0.142	B
495	0.0043	0.0056	0.0092	0.0049	0.0143	0.0437	0.0104	0.0498	0.0302	0.0691	0.079	0.1398	0.1935	0.1305	0.1483	B
500	0.0044	0.0054	0.0089	0.0049	0.0131	0.0399	0.0095	0.0502	0.028	0.0721	0.0795	0.1464	0.202	0.1373	0.1563	B
505	0.0042	0.0052	0.0086	0.0048	0.0122	0.0375	0.009	0.0512	0.0267	0.0753	0.0808	0.1538	0.2115	0.1448	0.1651	B
510	0.0042	0.0049	0.0085	0.0046	0.0116	0.0362	0.0084	0.0527	0.0264	0.0787	0.0829	0.1613	0.2215	0.1521	0.1737	B
515	0.0045	0.005	0.0088	0.0049	0.0117	0.0357	0.0084	0.0542	0.0266	0.0824	0.0853	0.1689	0.2314	0.1595	0.1823	B
520	0.0042	0.0049	0.0085	0.0047	0.011	0.0345	0.008	0.0552	0.0265	0.0849	0.0864	0.1744	0.239	0.1649	0.1888	B
525	0.0042	0.0048	0.0084	0.0046	0.0105	0.0326	0.0078	0.0556	0.0264	0.0875	0.087	0.1801	0.2463	0.1703	0.1952	B
530	0.0043	0.0046	0.0083	0.0045	0.0098	0.03	0.0074	0.0552	0.0258	0.0889	0.0859	0.1829	0.2501	0.1729	0.1985	B
535	0.0043	0.0044	0.008	0.0045	0.0088	0.0263	0.0069	0.0537	0.0247	0.0891	0.0829	0.1833	0.2505	0.1733	0.1993	B
540	0.0042	0.0043	0.0076	0.0044	0.0076	0.022	0.0063	0.0511	0.0231	0.0876	0.0782	0.1803	0.2461	0.1703	0.1961	B
545	0.0042	0.004	0.0073	0.0044	0.0068	0.0186	0.0059	0.0484	0.0216	0.085	0.0734	0.175	0.2387	0.1653	0.1904	B
550	0.0041	0.0039	0.0068	0.0042	0.0059	0.0152	0.0053	0.0447	0.0197	0.0804	0.0671	0.1657	0.2258	0.1565	0.1804	B
555	0.0042	0.0039	0.0066	0.0043	0.0054	0.0127	0.0052	0.0412	0.0182	0.0749	0.061	0.1542	0.2098	0.1454	0.1679	B
560	0.0043	0.0038	0.0064	0.0041	0.0051	0.011	0.0053	0.0371	0.0165	0.0678	0.0543	0.1395	0.1895	0.1315	0.1519	B
565	0.0041	0.0037	0.006	0.0039	0.0047	0.0096	0.0049	0.0328	0.0147	0.0597	0.0472	0.1229	0.1666	0.1156	0.1337	B
570	0.0042	0.0037	0.0059	0.004	0.0046	0.009	0.0051	0.0288	0.0133	0.0518	0.0408	0.1063	0.1437	0.0998	0.1155	B
575	0.0041	0.0037	0.0058	0.004	0.0046	0.0083	0.005	0.0246	0.0116	0.0432	0.0339	0.0887	0.1195	0.083	0.0962	B
580	0.0042	0.0037	0.0056	0.004	0.0044	0.0077	0.0052	0.0208	0.0102	0.0351	0.0276	0.072	0.0965	0.0673	0.0778	B
585	0.0042	0.0036	0.0054	0.0042	0.0045	0.0073	0.0051	0.0172	0.0088	0.0279	0.0218	0.0568	0.076	0.0529	0.0614	B
590	0.004	0.0036	0.0051	0.004	0.0043	0.0068	0.0053	0.0142	0.0075	0.0219	0.0172	0.0442	0.0588	0.0409	0.0475	B
595	0.004	0.0036	0.005	0.0039	0.0042	0.0063	0.0053	0.0119	0.0064	0.0168	0.0133	0.0337	0.0444	0.031	0.0359	B
600	0.004	0.0037	0.0049	0.004	0.0043	0.0059	0.0053	0.0103	0.0057	0.0133	0.0108	0.0267	0.0346	0.0244	0.028	B
605	0.0042	0.0039	0.0049	0.0043	0.0044	0.0059	0.0056	0.0091	0.0053	0.0105	0.0088	0.0206	0.0262	0.0187	0.0212	B
610	0.0039	0.0037	0.0046	0.0041	0.0041	0.0054	0.0056	0.008	0.0045	0.0082	0.0071	0.016	0.0199	0.0144	0.0159	B
615	0.0037	0.0037	0.0046	0.0042	0.004	0.0052	0.0054	0.0074	0.004	0.0068	0.006	0.0128	0.0155	0.0115	0.0124	B
620	0.0039	0.0039	0.0045	0.0044	0.0042	0.005	0.0056	0.0071	0.0038	0.0059	0.0052	0.0107	0.0126	0.0095	0.01	B
625	0.0037	0.0038	0.0043	0.0045	0.004	0.0047	0.0056	0.0067	0.0035	0.0051	0.0047	0.0092	0.0104	0.0083	0.0082	B
630	0.0037	0.0039	0.0043	0.0047	0.0039	0.0047	0.0055	0.0066	0.0032	0.0047	0.0044	0.0081	0.009	0.0074	0.0069	B
635	0.0036	0.0038	0.0043	0.0048	0.0038	0.0047	0.0056	0.0064	0.0032	0.0045	0.0043	0.0074	0.008	0.0068	0.0062	B
640	0.0035	0.0039	0.0043	0.0048	0.0039	0.0045	0.0055	0.0063	0.0031	0.0042	0.0041	0.0069	0.0071	0.0064	0.0054	B
645	0.0035	0.0039	0.0041	0.005	0.0037	0.0044	0.0055	0.0063	0.003	0.004	0.004	0.0064	0.0066	0.0061	0.005	B
650	0.0033	0.0038	0.0041	0.0051	0.0036	0.0043	0.0056	0.0063	0.0028	0.0039	0.0038	0.0061	0.006	0.0059	0.0046	B
655	0.0032	0.0038	0.0041	0.0053	0.0036	0.0042	0.0054	0.0061	0.0028	0.0037	0.0039	0.0058	0.0056	0.0059	0.0043	B
660	0.0032	0.0039	0.0041	0.0055	0.0037	0.0043	0.0055	0.0061	0.0028	0.0037	0.0039	0.0056	0.0054	0.0058	0.0042	B
665	0.003	0.004	0.004	0.0055	0.0035	0.0042	0.0055	0.0059	0.0025	0.0036	0.0037	0.0054	0.0051	0.0057	0.0039	B
670	0.003	0.004	0.004	0.0057	0.0034	0.0041	0.0054	0.0059	0.0027	0.0037	0.0038	0.0052	0.0047	0.0056	0.0038	B
675	0.0031	0.004	0.004	0.0057	0.0034	0.0041	0.0054	0.0061	0.0028	0.0036	0.0038	0.005	0.0045	0.0056	0.0036	B
680	0.003	0.004	0.004	0.0058	0.0035	0.004	0.0053	0.0059	0.0028	0.0036	0.0038	0.0049	0.0044	0.0056	0.0036	B
685	0.003	0.0041	0.0042	0.0058	0.0035	0.004	0.0053	0.0059	0.0028	0.0036	0.0037	0.0048	0.0044	0.0056	0.0035	B
690	0.0028	0.0041	0.0041	0.006	0.0033	0.0039	0.0054	0.0058	0.0028	0.0036	0.0037	0.0046	0.0042	0.0055	0.0034	B
695	0.0029	0.0041	0.0039	0.006	0.0033	0.0039	0.0053	0.0055	0.0028	0.0036	0.0036	0.0044	0.0039	0.0055	0.0034	B
700	0.0027	0.004	0.0039	0.006	0.0033	0.0038	0.0051	0.0055	0.0027	0.0035	0.0036	0.0043	0.0039	0.0054	0.0031	B
300	0.0262	0.0255	0.1304	0.0378	0.0369	0.1134	0.0425	0.0732	0.1117	0.1062	0.092	0.1523	0.1731	0.1645	0.1673	C
305	0.0191	0.0159	0.0727	0.03	0.0272	0.0636	0.0274	0.0512	0.0653	0.0775	0.0618	0.1118	0.1338	0.1195	0.1271	C
310	0.0151	0.0105	0.0457	0.0246	0.0209	0.0404	0.0198	0.0382	0.0423	0.0603	0.0452	0.088	0.1088	0.0937	0.1034	C
315	0.0115	0.0075	0.0343	0.0203	0.0169	0.0305	0.0156	0.0306	0.0319	0.0506	0.0365	0.0743	0.0943	0.0795	0.0894	C
320	0.0092	0.0061	0.0287	0.0173	0.015	0.0262	0.0128	0.0268	0.0272	0.045	0.0322	0.0669	0.0863	0.0717	0.0805	C
325	0.0078	0.0054	0.0256	0.0157	0.0136	0.0234	0.0115	0.0245	0.0244	0.0413	0.0292	0.0616	0.0802	0.0659	0.0737	C
330	0.0074	0.0049	0.0229	0.0145	0.0124	0.0207	0.0102	0.0226	0.022	0.0379	0.0264	0.0566	0.0747	0.0606	0.0676	C
335	0.007	0.0047	0.0202	0.0135	0.012	0.0184	0.0093	0.021	0.0195	0.0347	0.0242	0.0519	0.0701	0.0552	0.0617	C
340	0.0068	0.0045	0.0178	0.0127	0.0117	0.0166	0.0089	0.0195	0.0173	0.0323	0.0225	0.0482	0.0668	0.0512	0.0572	C
345	0.0064	0.0044	0.0154	0.0115	0.011	0.0151	0.0083	0.0181	0.0154	0.0301	0.021	0.0453	0.0644	0.0484	0.0539	C
350	0.0059	0.0044	0.0134	0.0106	0.0105	0.0144	0.0077	0.0168	0.0142	0.0285	0.02	0.0434	0.0634	0.0466	0.052	C
355	0.0052	0.0044	0.012	0.0099	0.0103	0.014	0.0073	0.0161	0.0133	0.0269	0.0195	0.042	0.0632	0.045	0.0507	C
360	0.0047	0.0044	0.0108	0.0094	0.0099	0.0137	0.0066	0.0156	0.0129	0.0256	0.0192	0.0412	0.0639	0.0441	0.0497	C
365	0.0047	0.0046	0.0102	0.0091	0.0099	0.0138	0.0066	0.0159	0.013	0.0251	0.0198	0.0415	0.0657	0.0439	0.0491	C
370	0.0053	0.0054	0.0093	0.0084	0.0093	0.014	0.007	0.0167	0.0131	0.0247	0.021	0.0428	0.0686	0.0445	0.0487	C
375	0.0059	0.0061	0.0092	0.0078	0.0089	0.0147	0.008	0.0175	0.0137	0.025	0.0225	0.0447	0.0719	0.0455	0.049	C
380	0.0061	0.0062	0.009	0.0073	0.0087	0.0153	0.0082	0.0177	0.0142	0.025	0.0233	0.046	0.0762	0.0463	0.05	C
385	0.006	0.0061	0.009	0.0071	0.0088	0.0161	0.0081	0.0179	0.0147	0.0248	0.0242	0.0477	0.0811	0.0472	0.0513	C
390	0.0062	0.0062	0.0091	0.007	0.0091	0.0171	0.0083	0.0184	0.0154	0.0251	0.0255	0.0499	0.087	0.0489	0.0534	C
395	0.0058	0.0059	0.0089	0.0065	0.009	0.0179	0.0081	0.0187	0.0159	0.0251	0.0266	0.0519	0.0924	0.0504	0.0554	C
400	0.0058	0.0061	0.0088	0.0064	0.0095	0.0192	0.0083	0.0197	0.017	0.026	0.0285	0.055	0.0989	0.053	0.0585	C
405	0.0056	0.0057	0.0087	0.0061	0.0096	0.0206	0.0083	0.0204	0.0179	0.0269	0.0304	0.0584	0.1057	0.0559	0.0618	C
410	0.0056	0.0059	0.0089	0.0059	0.0101	0.0222	0.0087	0.0215	0.0193	0.0286	0.0327	0.0623	0.1124	0.0591	0.0657	C
415	0.0055	0.0059	0.0089	0.0058	0.0106	0.0241	0.0089	0.0229	0.0205	0.0303	0.0354	0.0666	0.1191	0.0627	0.07	C
420	0.0053	0.006	0.0089	0.0057	0.0111	0.0262	0.0092	0.0245	0.022	0.0324	0.0384	0.071	0.1255	0.0667	0.0745	C
425	0.0052	0.0061	0.0092	0.0057	0.0117	0.0284	0.0096	0.0264	0.0236	0.0346	0.0416	0.0754	0.131	0.0701	0.0788	C
430	0.0052	0.0062	0.0095	0.0058	0.0124	0.031	0.0099	0.0284	0.0254	0.037	0.0448	0.0799	0.1359	0.0737	0.0833	C
435	0.0052	0.0064	0.0098	0.0058	0.0131	0.0336	0.0104	0.0305	0.0272	0.0395	0.0485	0.0844	0.1402	0.0774	0.0876	C
440	0.0051	0.0065	0.0101	0.0057	0.0141	0.0366	0.0108	0.0328	0.0289	0.0422	0.0523	0.0889	0.1441	0.0813	0.0922	C
445	0.005	0.0067	0.0102	0.0057	0.015	0.0397	0.0113	0.0354	0.0309	0.0451	0.0563	0.0935	0.1478	0.0854	0.0971	C
450	0.0045	0.0069	0.01	0.0057	0.0158	0.0424	0.0114	0.0378	0.0324	0.0477	0.0601	0.0978	0.151	0.0891	0.1017	C
455	0.0042	0.0073	0.0097	0.0058	0.0165	0.0448	0.0115	0.0402	0.0339	0.0503	0.0635	0.102	0.154	0.0931	0.1063	C
460	0.0042	0.0073	0.0097	0.0056	0.0167	0.0465	0.0114	0.042	0.0346	0.0525	0.0663	0.1061	0.1565	0.0964	0.1102	C
465	0.0042	0.007	0.0101	0.0055	0.0169	0.0481	0.0115	0.0437	0.0354	0.0546	0.0693	0.1102	0.1594	0.1	0.1142	C
470	0.0044	0.0069	0.0109	0.0052	0.0175	0.0501	0.012	0.0458	0.0364	0.0573	0.0728	0.1151	0.1638	0.1043	0.119	C
475	0.0045	0.0066	0.0112	0.0049	0.0178	0.0516	0.0123	0.0477	0.0369	0.0598	0.0761	0.1204	0.1694	0.1091	0.1243	C
480	0.0046	0.0064	0.0114	0.0048	0.0178	0.0516	0.0125	0.0492	0.0366	0.0624	0.0787	0.1259	0.1757	0.1144	0.1304	C
485	0.0044	0.0062	0.0111	0.0046	0.017	0.0493	0.0119	0.0496	0.0347	0.0644	0.0794	0.1305	0.181	0.119	0.1354	C
490	0.0043	0.0059	0.0106	0.0045	0.0155	0.0452	0.0111	0.0495	0.0316	0.0666	0.079	0.1356	0.1871	0.1244	0.1413	C
495	0.0041	0.0057	0.0101	0.0044	0.0141	0.0411	0.0103	0.0495	0.0288	0.0689	0.0785	0.1409	0.1936	0.1298	0.1472	C
500	0.0041	0.0056	0.0097	0.0045	0.0129	0.0376	0.0097	0.0499	0.0264	0.072	0.0788	0.1478	0.2023	0.1367	0.1551	C
505	0.0038	0.0054	0.0093	0.0045	0.0121	0.0353	0.0091	0.0512	0.025	0.0755	0.0801	0.1553	0.2123	0.1442	0.1634	C
510	0.0036	0.0053	0.0091	0.0046	0.0114	0.0341	0.0088	0.0526	0.0246	0.0791	0.0821	0.1629	0.2224	0.1516	0.1716	C
515	0.0038	0.0055	0.0091	0.005	0.0112	0.0335	0.0089	0.0545	0.0249	0.0828	0.0844	0.1706	0.2325	0.1588	0.1797	C
520	0.0034	0.0053	0.0088	0.0049	0.0107	0.0325	0.0085	0.0556	0.0247	0.0854	0.0857	0.1761	0.2403	0.1642	0.1858	C
525	0.0034	0.0053	0.0085	0.0051	0.01	0.0309	0.0082	0.0563	0.0246	0.0881	0.0863	0.1817	0.2479	0.1694	0.1917	C
530	0.0034	0.0052	0.0084	0.0053	0.0093	0.0286	0.0078	0.056	0.024	0.0894	0.0854	0.1845	0.2516	0.172	0.1948	C
535	0.0034	0.0051	0.0079	0.0054	0.0084	0.0252	0.0073	0.0548	0.0231	0.0897	0.0827	0.1848	0.2522	0.1724	0.1953	C
540	0.0033	0.005	0.0073	0.0053	0.0072	0.0213	0.0066	0.0522	0.0216	0.0881	0.0783	0.1816	0.2479	0.1694	0.1919	C
545	0.0035	0.0049	0.007	0.0054	0.0063	0.0182	0.0062	0.0497	0.0203	0.0855	0.0739	0.1761	0.2403	0.1642	0.1863	C
550	0.0035	0.0047	0.0066	0.0053	0.0053	0.015	0.0057	0.046	0.0185	0.0809	0.0679	0.1666	0.2273	0.1555	0.1763	C
555	0.0035	0.0046	0.0064	0.0054	0.0049	0.0129	0.0053	0.0424	0.0172	0.0753	0.062	0.1548	0.2113	0.1445	0.164	C
560	0.0037	0.0046	0.0061	0.0053	0.0047	0.0112	0.0051	0.0382	0.0157	0.0681	0.0553	0.1398	0.1909	0.1306	0.1482	C
565	0.0037	0.0044	0.0058	0.005	0.0042	0.0099	0.0047	0.0334	0.014	0.06	0.0483	0.1229	0.1678	0.1149	0.1304	C
570	0.0039	0.0044	0.0056	0.0051	0.0042	0.0093	0.0047	0.0294	0.0127	0.0519	0.0417	0.1059	0.1448	0.0992	0.1126	C
575	0.004	0.0045	0.0056	0.0049	0.0042	0.0086	0.0045	0.0248	0.0114	0.0433	0.0348	0.088	0.1205	0.0825	0.0937	C
580	0.0042	0.0044	0.0055	0.0049	0.0043	0.0081	0.0044	0.0206	0.0101	0.0352	0.0284	0.0712	0.0976	0.0668	0.0759	C
585	0.0042	0.0044	0.0054	0.0047	0.0042	0.0075	0.0043	0.0169	0.0088	0.0279	0.0227	0.0557	0.0768	0.0527	0.0598	C
590	0.0043	0.0044	0.0053	0.0046	0.0041	0.0071	0.0041	0.0137	0.0077	0.0217	0.0179	0.0431	0.0597	0.041	0.0464	C
595	0.0044	0.0043	0.0053	0.0045	0.0041	0.0066	0.0042	0.0111	0.0068	0.0166	0.0138	0.0324	0.0452	0.0311	0.0351	C
600	0.0046	0.0043	0.0052	0.0045	0.0041	0.0063	0.0041	0.0093	0.0061	0.0131	0.0112	0.0253	0.0356	0.0246	0.0275	C
605	0.0048	0.0044	0.0054	0.0046	0.0042	0.0061	0.0044	0.0079	0.0058	0.0103	0.009	0.0191	0.0271	0.0189	0.021	C
610	0.0047	0.0042	0.0052	0.0042	0.004	0.0057	0.0041	0.0065	0.005	0.0081	0.0071	0.0145	0.0209	0.0148	0.016	C
615	0.0047	0.0042	0.0052	0.0042	0.0041	0.0053	0.0042	0.0059	0.0046	0.0065	0.0057	0.0113	0.0164	0.0119	0.0126	C
620	0.0049	0.0041	0.0053	0.0041	0.0041	0.0053	0.0043	0.0053	0.0045	0.0054	0.0051	0.0092	0.0136	0.0101	0.0102	C
625	0.0048	0.004	0.0053	0.004	0.0039	0.0052	0.0044	0.0049	0.0042	0.0048	0.0045	0.0076	0.0116	0.0087	0.0086	C
630	0.0048	0.004	0.0053	0.0038	0.004	0.0051	0.0044	0.0047	0.004	0.0042	0.0041	0.0066	0.0103	0.008	0.0074	C
635	0.0048	0.004	0.0055	0.0039	0.004	0.005	0.0046	0.0046	0.0038	0.0039	0.0038	0.0059	0.0093	0.0074	0.0067	C
640	0.0049	0.0038	0.0054	0.0037	0.0039	0.0049	0.0047	0.0044	0.0036	0.0036	0.0036	0.0054	0.0086	0.0068	0.006	C
645	0.0047	0.0038	0.0055	0.0036	0.004	0.0048	0.0048	0.0042	0.0035	0.0034	0.0036	0.005	0.0082	0.0067	0.0055	C
650	0.0048	0.0037	0.0055	0.0033	0.0038	0.0046	0.0048	0.0041	0.0033	0.003	0.0034	0.0047	0.0077	0.0063	0.0053	C
655	0.0047	0.0036	0.0056	0.0033	0.0037	0.0046	0.0049	0.0041	0.0032	0.003	0.0034	0.0045	0.0075	0.0063	0.0049	C
660	0.0047	0.0036	0.0057	0.0033	0.0038	0.0046	0.0052	0.0042	0.0031	0.0029	0.0033	0.0044	0.0074	0.0062	0.0048	C
665	0.0046	0.0034	0.0056	0.0031	0.0038	0.0046	0.0052	0.004	0.0029	0.0028	0.0034	0.0041	0.0072	0.006	0.0047	C
670	0.0045	0.0034	0.0057	0.0031	0.0039	0.0045	0.0054	0.0039	0.0028	0.0028	0.0033	0.0041	0.0071	0.006	0.0045	C
675	0.0046	0.0034	0.0057	0.0031	0.0038	0.0044	0.0054	0.0041	0.0028	0.0027	0.0035	0.004	0.007	0.0061	0.0046	C
680	0.0044	0.0032	0.0058	0.0031	0.0039	0.0044	0.0055	0.004	0.0026	0.0026	0.0036	0.004	0.007	0.0059	0.0045	C
685	0.0044	0.0033	0.0058	0.003	0.0038	0.0044	0.0057	0.004	0.0026	0.0025	0.0036	0.004	0.0069	0.0059	0.0044	C
690	0.0043	0.0031	0.0059	0.003	0.0038	0.0042	0.0058	0.004	0.0025	0.0023	0.0037	0.004	0.0067	0.0059	0.0045	C
695	0.0041	0.0031	0.0057	0.003	0.0038	0.0041	0.0057	0.004	0.0024	0.0024	0.004	0.0039	0.0067	0.0058	0.0045	C
700	0.0042	0.003	0.0055	0.0028	0.0038	0.0041	0.0058	0.0037	0.0022	0.0022	0.0039	0.0039	0.0066	0.0057	0.0044	C
