# Supplementary material for: Beet red food colourant can be produced more sustainably with engineered Yarrowia lipolytica
Source: Nat Microbiol. 2023 Nov 29;8(12):2290–303. doi: 10.1038/s41564-023-01517-5 (PMC10686825; doi:10.1038/s41564-023-01517-5)
Supplement: Supplementary file 13 — Statistical source data for UV–vis spectra. [file 41564_2023_1517_MOESM13_ESM.xlsx]

## Sheet: Ext-Data-Fig4 Extracellular
Wavelength	ST12313 (normalized absorbance)	ST12314 (normalized absorbance)	ST12315 (normalized absorbance)	ST12316 (normalized absorbance)	ST12317 (normalized absorbance)	ST12366 (normalized absorbance)	ST12376 (normalized absorbance)	Betanin-std (100 mg/L; 20x) (normalized absorbance)	Replicate
300	0.1304	0.1357	0.1212	0.1098	0.1286	0.1619	0.1601	0.1556	A
305	0.0928	0.0942	0.0895	0.0824	0.0866	0.1272	0.1369	0.1506	A
310	0.0698	0.0671	0.0682	0.0637	0.0598	0.1047	0.1198	0.1401	A
315	0.0565	0.0529	0.0554	0.0516	0.0464	0.091	0.1079	0.1289	A
320	0.0499	0.0465	0.0486	0.045	0.0404	0.0838	0.1023	0.1193	A
325	0.0456	0.0423	0.044	0.0411	0.0368	0.08	0.1002	0.1098	A
330	0.042	0.0387	0.0402	0.0375	0.0337	0.078	0.1	0.1003	A
335	0.0386	0.0357	0.0369	0.0341	0.0307	0.0761	0.1013	0.0912	A
340	0.0361	0.0333	0.0347	0.0317	0.0287	0.0757	0.1059	0.0831	A
345	0.0345	0.0317	0.0334	0.03	0.0271	0.0768	0.1135	0.0768	A
350	0.0338	0.0304	0.0325	0.0286	0.026	0.079	0.1235	0.072	A
355	0.0338	0.0295	0.0321	0.0279	0.0251	0.0828	0.137	0.0679	A
360	0.0346	0.0295	0.0326	0.0284	0.0253	0.0892	0.1535	0.0652	A
365	0.0359	0.0302	0.0336	0.0297	0.0264	0.0966	0.1708	0.0634	A
370	0.038	0.0313	0.0353	0.0326	0.0293	0.108	0.1945	0.0632	A
375	0.0403	0.0323	0.0374	0.0358	0.0321	0.1201	0.2188	0.0632	A
380	0.0429	0.0342	0.0399	0.0384	0.0343	0.1321	0.2427	0.0628	A
385	0.0457	0.036	0.0428	0.0407	0.0361	0.1443	0.2665	0.0626	A
390	0.0487	0.038	0.0455	0.043	0.0383	0.1569	0.2904	0.063	A
395	0.0515	0.04	0.048	0.0455	0.0405	0.1679	0.31	0.0642	A
400	0.0543	0.0421	0.0507	0.0481	0.0427	0.1785	0.3284	0.0664	A
405	0.0573	0.0446	0.0535	0.0509	0.0451	0.1884	0.3442	0.0697	A
410	0.0597	0.0468	0.0556	0.0531	0.0473	0.1958	0.3545	0.0739	A
415	0.0617	0.049	0.0576	0.0557	0.0494	0.2009	0.36	0.0796	A
420	0.063	0.0505	0.0588	0.0573	0.0511	0.2027	0.3592	0.0863	A
425	0.0635	0.0517	0.0594	0.0585	0.0522	0.2014	0.3527	0.0941	A
430	0.0635	0.0526	0.0596	0.0596	0.053	0.197	0.3403	0.1035	A
435	0.0627	0.0531	0.0591	0.0601	0.0533	0.1899	0.323	0.1143	A
440	0.0619	0.0535	0.0585	0.0604	0.0537	0.1811	0.3027	0.1265	A
445	0.061	0.054	0.0577	0.0608	0.0541	0.1711	0.2803	0.1399	A
450	0.06	0.0546	0.0571	0.0613	0.0544	0.1606	0.2573	0.1532	A
455	0.0589	0.0554	0.0568	0.0622	0.0549	0.1491	0.2326	0.1668	A
460	0.058	0.0561	0.0569	0.0635	0.0557	0.1381	0.2086	0.1807	A
465	0.0579	0.0574	0.0578	0.0655	0.0571	0.1296	0.1892	0.1947	A
470	0.0595	0.0599	0.0597	0.0687	0.0595	0.1244	0.1759	0.2096	A
475	0.0625	0.0636	0.0631	0.0733	0.0631	0.1229	0.1693	0.2242	A
480	0.0667	0.0686	0.0678	0.0793	0.0678	0.1249	0.1676	0.2378	A
485	0.0713	0.0739	0.0731	0.0856	0.073	0.1288	0.169	0.2483	A
490	0.0771	0.0803	0.0798	0.0935	0.0795	0.1348	0.1728	0.2574	A
495	0.0833	0.0871	0.0868	0.1016	0.0862	0.1418	0.1784	0.2653	A
500	0.0904	0.0948	0.0948	0.1112	0.0937	0.1505	0.1863	0.2747	A
505	0.098	0.1028	0.1031	0.1209	0.1016	0.1601	0.1962	0.2855	A
510	0.105	0.1101	0.1107	0.1299	0.1088	0.1691	0.2062	0.2961	A
515	0.1112	0.1168	0.1176	0.138	0.1152	0.1776	0.2159	0.3063	A
520	0.1161	0.1219	0.123	0.1443	0.1202	0.1841	0.2235	0.3146	A
525	0.1206	0.1267	0.1279	0.1501	0.1248	0.1902	0.2308	0.3219	A
530	0.1228	0.1291	0.1304	0.1534	0.127	0.1933	0.2344	0.3249	A
535	0.1233	0.1297	0.1309	0.1543	0.1275	0.1935	0.2349	0.3238	A
540	0.1211	0.1275	0.1288	0.152	0.1254	0.1898	0.2305	0.3172	A
545	0.1175	0.1237	0.1248	0.1477	0.1216	0.184	0.2233	0.3072	A
550	0.1109	0.1168	0.1181	0.14	0.1151	0.1738	0.2109	0.291	A
555	0.1032	0.1085	0.1098	0.1301	0.107	0.1614	0.196	0.2699	A
560	0.0932	0.098	0.0991	0.1176	0.0966	0.146	0.177	0.2438	A
565	0.0821	0.0859	0.0871	0.1035	0.0848	0.1286	0.156	0.2139	A
570	0.0709	0.0738	0.0753	0.0894	0.0731	0.1116	0.1353	0.1836	A
575	0.0592	0.0612	0.0628	0.0744	0.0608	0.0936	0.1137	0.1515	A
580	0.0481	0.0494	0.0509	0.0601	0.0492	0.0766	0.093	0.1213	A
585	0.0381	0.0387	0.0401	0.0473	0.0385	0.061	0.0742	0.0938	A
590	0.0298	0.0299	0.0311	0.0367	0.0297	0.0482	0.0587	0.0708	A
595	0.0226	0.0224	0.0232	0.0276	0.0222	0.0371	0.0452	0.0517	A
600	0.0176	0.0173	0.0179	0.0212	0.0171	0.0292	0.0357	0.0389	A
605	0.0132	0.0127	0.0131	0.0156	0.0125	0.0222	0.0271	0.0277	A
610	0.01	0.0095	0.0096	0.0117	0.0093	0.0171	0.0209	0.02	A
615	0.0078	0.0073	0.007	0.0087	0.0071	0.0134	0.0163	0.0151	A
620	0.0062	0.0057	0.0053	0.0067	0.0055	0.0106	0.0131	0.0116	A
625	0.0052	0.0048	0.0042	0.0055	0.0045	0.0088	0.0106	0.0094	A
630	0.0043	0.0037	0.0031	0.0043	0.0038	0.0072	0.0088	0.0079	A
635	0.0036	0.0032	0.0025	0.0035	0.0032	0.0061	0.0077	0.007	A
640	0.0031	0.0029	0.002	0.0029	0.0029	0.0053	0.0069	0.0061	A
645	0.0029	0.0026	0.0018	0.0026	0.0027	0.0046	0.0062	0.0058	A
650	0.0026	0.0025	0.0016	0.0023	0.0027	0.0044	0.0058	0.0054	A
655	0.0026	0.0024	0.0014	0.0021	0.0027	0.004	0.0057	0.0052	A
660	0.0024	0.0021	0.0014	0.002	0.0026	0.0035	0.0054	0.005	A
665	0.0023	0.002	0.0013	0.0017	0.0025	0.0033	0.0054	0.0048	A
670	0.0022	0.002	0.0012	0.0015	0.0024	0.0031	0.0053	0.0047	A
675	0.0021	0.002	0.0013	0.0013	0.0023	0.0029	0.0052	0.0047	A
680	0.0022	0.002	0.0014	0.0013	0.0023	0.0029	0.0052	0.0045	A
685	0.002	0.0022	0.0015	0.0012	0.0022	0.0027	0.0052	0.0045	A
690	0.0021	0.002	0.0016	0.0013	0.0022	0.0026	0.0051	0.0046	A
695	0.002	0.0021	0.0016	0.0011	0.0019	0.0025	0.0051	0.0042	A
700	0.002	0.0022	0.0018	0.0009	0.0018	0.0024	0.005	0.0043	A
300	0.1287	0.1637	0.1245	0.1139	0.1465	0.1669	0.1632		B
305	0.0902	0.1116	0.0915	0.0849	0.0969	0.1302	0.1382		B
310	0.0674	0.0802	0.0691	0.0656	0.0679	0.1069	0.1209		B
315	0.055	0.0643	0.0561	0.0539	0.0529	0.0929	0.109		B
320	0.0483	0.0562	0.0494	0.0473	0.0456	0.0857	0.1026		B
325	0.0438	0.0503	0.0453	0.0429	0.0413	0.0817	0.1001		B
330	0.0404	0.0455	0.0417	0.0394	0.0374	0.0791	0.0998		B
335	0.0374	0.0411	0.0381	0.0358	0.0337	0.077	0.1013		B
340	0.035	0.0376	0.0356	0.0333	0.0307	0.0765	0.1057		B
345	0.0337	0.0356	0.0342	0.0317	0.0288	0.0777	0.113		B
350	0.0327	0.0339	0.0334	0.0305	0.0272	0.0798	0.1227		B
355	0.0326	0.0327	0.0332	0.0297	0.0262	0.0833	0.1352		B
360	0.0334	0.0323	0.034	0.03	0.0264	0.0894	0.151		B
365	0.035	0.0323	0.0351	0.0312	0.0274	0.0968	0.1679		B
370	0.0374	0.032	0.0373	0.0338	0.0297	0.1083	0.1911		B
375	0.0402	0.0324	0.0397	0.037	0.0323	0.1205	0.215		B
380	0.0429	0.0337	0.0423	0.0395	0.0341	0.1324	0.2386		B
385	0.0457	0.0355	0.045	0.0417	0.0361	0.1447	0.2619		B
390	0.0487	0.0375	0.0479	0.0441	0.0382	0.1571	0.2854		B
395	0.0514	0.0395	0.0503	0.0464	0.0402	0.168	0.3047		B
400	0.0542	0.0417	0.0531	0.0489	0.0425	0.1787	0.3226		B
405	0.0572	0.0443	0.0558	0.0517	0.0449	0.1887	0.3382		B
410	0.0595	0.0465	0.0581	0.054	0.0471	0.1957	0.3484		B
415	0.0617	0.0488	0.0601	0.0564	0.0492	0.2009	0.3539		B
420	0.0628	0.0504	0.0612	0.0581	0.0509	0.2028	0.353		B
425	0.0633	0.0516	0.0616	0.0592	0.052	0.2016	0.3466		B
430	0.0633	0.0526	0.0616	0.0602	0.0529	0.1973	0.3346		B
435	0.0625	0.053	0.0611	0.0606	0.0531	0.1901	0.3175		B
440	0.0615	0.0535	0.0603	0.0609	0.0534	0.1812	0.2974		B
445	0.0605	0.0538	0.0594	0.061	0.0537	0.1713	0.2752		B
450	0.0597	0.0543	0.0587	0.0613	0.0541	0.1611	0.2528		B
455	0.0588	0.0551	0.058	0.062	0.0544	0.15	0.2286		B
460	0.058	0.056	0.0581	0.0635	0.0552	0.139	0.205		B
465	0.058	0.0575	0.0588	0.0655	0.0564	0.1301	0.1857		B
470	0.0593	0.0599	0.0609	0.0687	0.0589	0.1246	0.1722		B
475	0.0621	0.0635	0.0642	0.073	0.0626	0.1231	0.1654		B
480	0.0662	0.0681	0.069	0.0788	0.0673	0.1249	0.1634		B
485	0.0708	0.0734	0.0741	0.085	0.0725	0.1289	0.1644		B
490	0.0766	0.0799	0.0805	0.0925	0.0788	0.1348	0.168		B
495	0.0828	0.0866	0.0873	0.1004	0.0854	0.1418	0.1733		B
500	0.09	0.0944	0.0951	0.1096	0.0931	0.1504	0.1811		B
505	0.0974	0.1024	0.1032	0.1189	0.1009	0.1598	0.1908		B
510	0.1044	0.1095	0.1106	0.1275	0.108	0.1687	0.2007		B
515	0.1106	0.1163	0.1173	0.1355	0.1145	0.177	0.2104		B
520	0.1155	0.1214	0.1226	0.1416	0.1195	0.1835	0.218		B
525	0.12	0.126	0.1276	0.1473	0.124	0.1895	0.2253		B
530	0.1223	0.1285	0.1301	0.1504	0.1262	0.1923	0.2288		B
535	0.1227	0.1292	0.1308	0.1514	0.1268	0.1925	0.2295		B
540	0.1206	0.1271	0.1288	0.1493	0.1244	0.1888	0.2254		B
545	0.117	0.1234	0.1251	0.1452	0.1207	0.1829	0.2186		B
550	0.1105	0.1168	0.1185	0.1376	0.1141	0.1728	0.2065		B
555	0.1028	0.1087	0.1105	0.1284	0.106	0.1605	0.1919		B
560	0.0927	0.0982	0.0999	0.1164	0.0956	0.1452	0.1734		B
565	0.0816	0.0862	0.0882	0.1026	0.084	0.128	0.153		B
570	0.0705	0.0744	0.0764	0.089	0.0726	0.1111	0.1326		B
575	0.0587	0.0618	0.064	0.0745	0.0605	0.0934	0.1116		B
580	0.0477	0.0499	0.0522	0.0606	0.0489	0.0765	0.0914		B
585	0.0376	0.0391	0.0415	0.0482	0.0385	0.0611	0.073		B
590	0.0295	0.0302	0.0326	0.0377	0.0301	0.0483	0.0577		B
595	0.0223	0.0226	0.0249	0.0289	0.0228	0.0371	0.0444		B
600	0.0174	0.0174	0.0197	0.0226	0.0177	0.0298	0.0351		B
605	0.0131	0.0126	0.0147	0.017	0.0133	0.0225	0.0265		B
610	0.01	0.0093	0.0113	0.0131	0.0103	0.0174	0.0204		B
615	0.0078	0.0069	0.0088	0.0103	0.008	0.0137	0.0158		B
620	0.0065	0.0055	0.007	0.0084	0.0066	0.0112	0.0125		B
625	0.0055	0.0043	0.0059	0.0069	0.0056	0.0091	0.0101		B
630	0.0046	0.0034	0.0048	0.0058	0.0049	0.0077	0.0081		B
635	0.004	0.003	0.0042	0.0049	0.0042	0.0067	0.0068		B
640	0.0038	0.0025	0.0036	0.0045	0.004	0.0059	0.0059		B
645	0.0036	0.0024	0.0033	0.004	0.0037	0.0053	0.0052		B
650	0.0033	0.0022	0.0031	0.0038	0.0035	0.005	0.0047		B
655	0.0033	0.0021	0.0029	0.0036	0.0034	0.0045	0.0045		B
660	0.0032	0.002	0.0027	0.0032	0.0033	0.0043	0.0043		B
665	0.0032	0.0019	0.0025	0.003	0.0031	0.0041	0.0041		B
670	0.0031	0.0018	0.0023	0.003	0.0029	0.0039	0.0039		B
675	0.003	0.0019	0.0023	0.0027	0.0031	0.0037	0.004		B
680	0.003	0.002	0.0024	0.0027	0.003	0.0037	0.0039		B
685	0.003	0.0019	0.0023	0.0026	0.0029	0.0036	0.0039		B
690	0.0029	0.0019	0.0022	0.0025	0.0028	0.0034	0.0041		B
695	0.0028	0.0018	0.0022	0.0023	0.0028	0.0034	0.0039		B
700	0.0027	0.0017	0.0022	0.0022	0.0028	0.0032	0.0039		B
300	0.1923	0.2158	0.2144	0.118	0.1432	0.1702	0.1618		C
305	0.1513	0.1701	0.1768	0.0885	0.0986	0.1326	0.137		C
310	0.1264	0.1404	0.1514	0.0685	0.071	0.1087	0.1193		C
315	0.112	0.1242	0.1361	0.0564	0.0565	0.0947	0.1073		C
320	0.1036	0.1158	0.1279	0.0499	0.0494	0.087	0.1012		C
325	0.0978	0.1098	0.1225	0.0457	0.0447	0.0826	0.0986		C
330	0.0929	0.1049	0.1175	0.042	0.0411	0.0797	0.0984		C
335	0.0882	0.1001	0.1127	0.0381	0.0378	0.0774	0.0996		C
340	0.085	0.0968	0.1089	0.0351	0.0354	0.0765	0.1039		C
345	0.083	0.0943	0.1061	0.033	0.0339	0.0774	0.1111		C
350	0.0817	0.092	0.1041	0.0318	0.0328	0.0794	0.1207		C
355	0.0811	0.0904	0.1032	0.0313	0.0319	0.0827	0.1333		C
360	0.0809	0.0895	0.1033	0.0321	0.032	0.0882	0.1489		C
365	0.081	0.0888	0.1039	0.0333	0.0323	0.0948	0.1656		C
370	0.0809	0.0874	0.1059	0.0355	0.0324	0.1043	0.1887		C
375	0.0807	0.0855	0.1077	0.038	0.0323	0.1146	0.2122		C
380	0.0821	0.0856	0.1095	0.04	0.0335	0.1258	0.2354		C
385	0.0845	0.0867	0.1114	0.0421	0.0352	0.1378	0.2584		C
390	0.087	0.088	0.1136	0.0445	0.0373	0.1502	0.2816		C
395	0.0894	0.0894	0.1157	0.0468	0.0392	0.1607	0.3007		C
400	0.092	0.0911	0.1179	0.0493	0.0415	0.1712	0.3188		C
405	0.0947	0.0932	0.1203	0.0521	0.0441	0.1809	0.3341		C
410	0.0968	0.0948	0.122	0.0543	0.0463	0.188	0.3443		C
415	0.0987	0.0966	0.1238	0.0567	0.0484	0.193	0.3498		C
420	0.0997	0.0977	0.1246	0.0583	0.0502	0.195	0.3491		C
425	0.0999	0.0985	0.1248	0.0596	0.0514	0.1938	0.3427		C
430	0.0995	0.099	0.1244	0.0606	0.0524	0.1898	0.3307		C
435	0.0986	0.0991	0.1235	0.061	0.0528	0.1828	0.3139		C
440	0.0975	0.0992	0.1226	0.0613	0.0532	0.1742	0.2941		C
445	0.0964	0.0992	0.1218	0.0617	0.0534	0.1643	0.2722		C
450	0.0955	0.0995	0.121	0.0625	0.0537	0.1539	0.25		C
455	0.0945	0.0998	0.12	0.0635	0.0542	0.1428	0.2261		C
460	0.0936	0.1003	0.1194	0.0649	0.055	0.132	0.2027		C
465	0.0932	0.1015	0.1195	0.0666	0.0567	0.1238	0.1835		C
470	0.0942	0.1036	0.121	0.0696	0.0593	0.1186	0.1702		C
475	0.0965	0.107	0.1243	0.0741	0.0628	0.1174	0.1636		C
480	0.1	0.1115	0.1287	0.0799	0.0678	0.1193	0.1618		C
485	0.1043	0.1164	0.1335	0.0863	0.0731	0.1233	0.1629		C
490	0.1095	0.1222	0.1395	0.0941	0.0796	0.1292	0.1665		C
495	0.1152	0.1284	0.1456	0.1023	0.0863	0.1362	0.1719		C
500	0.1219	0.1357	0.153	0.1118	0.0939	0.1448	0.1797		C
505	0.1291	0.1432	0.1606	0.1214	0.1018	0.1539	0.1892		C
510	0.1356	0.15	0.1676	0.1303	0.1091	0.1628	0.1988		C
515	0.1417	0.1562	0.1741	0.1384	0.1155	0.171	0.2085		C
520	0.1464	0.1611	0.1788	0.1446	0.1207	0.1775	0.2159		C
525	0.1506	0.1655	0.1832	0.1504	0.1252	0.1834	0.223		C
530	0.1527	0.1676	0.1853	0.1535	0.1277	0.1863	0.2265		C
535	0.153	0.1678	0.1854	0.1546	0.1283	0.1867	0.227		C
540	0.1508	0.1654	0.1827	0.1523	0.1262	0.1832	0.2229		C
545	0.147	0.1614	0.1783	0.148	0.1226	0.1775	0.216		C
550	0.1403	0.1541	0.1707	0.1403	0.116	0.168	0.2041		C
555	0.1322	0.1455	0.1617	0.1306	0.1079	0.156	0.1895		C
560	0.1219	0.1345	0.1502	0.1182	0.0975	0.1411	0.1713		C
565	0.1102	0.122	0.1374	0.1041	0.0857	0.1245	0.151		C
570	0.0985	0.1097	0.1245	0.0899	0.0741	0.1079	0.131		C
575	0.0864	0.0968	0.1112	0.0751	0.0617	0.0907	0.1098		C
580	0.0748	0.0843	0.0983	0.061	0.0501	0.0745	0.0901		C
585	0.0642	0.073	0.0866	0.0481	0.0396	0.0594	0.0719		C
590	0.0556	0.0639	0.0769	0.0375	0.031	0.0471	0.0568		C
595	0.0479	0.0559	0.0687	0.0283	0.0234	0.0363	0.0437		C
600	0.0426	0.0504	0.0629	0.022	0.0184	0.0289	0.0346		C
605	0.0379	0.0454	0.0574	0.0163	0.0138	0.022	0.0262		C
610	0.0344	0.0417	0.0536	0.0123	0.0106	0.0171	0.0201		C
615	0.0319	0.0392	0.0507	0.0094	0.0083	0.0134	0.0155		C
620	0.0301	0.0375	0.0489	0.0075	0.007	0.011	0.0125		C
625	0.0288	0.0362	0.0474	0.006	0.0058	0.009	0.01		C
630	0.0277	0.0351	0.0462	0.0048	0.005	0.0077	0.0083		C
635	0.0269	0.0342	0.0452	0.0041	0.0044	0.0066	0.0071		C
640	0.0264	0.0336	0.0448	0.0035	0.0041	0.0059	0.0061		C
645	0.026	0.0332	0.0441	0.0031	0.0039	0.0053	0.0056		C
650	0.0256	0.0327	0.0438	0.0028	0.0037	0.005	0.0052		C
655	0.0254	0.0324	0.0435	0.0027	0.0036	0.0047	0.0049		C
660	0.0251	0.032	0.0432	0.0025	0.0035	0.0045	0.0047		C
665	0.0248	0.0318	0.0429	0.0023	0.0035	0.0042	0.0046		C
670	0.0246	0.0314	0.0426	0.0022	0.0033	0.004	0.0044		C
675	0.0243	0.0312	0.0423	0.0021	0.0033	0.0039	0.0043		C
680	0.0243	0.031	0.0423	0.0023	0.0034	0.0039	0.0043		C
685	0.0241	0.0308	0.0421	0.0022	0.0034	0.0037	0.0043		C
690	0.0239	0.0304	0.0419	0.0021	0.0033	0.0035	0.0043		C
695	0.0236	0.0302	0.0416	0.0021	0.0033	0.0034	0.0043		C
700	0.0235	0.0299	0.0413	0.002	0.0033	0.0032	0.0042		C

## Sheet: Ext-Data-Fig4 Total
Wavelength	ST12312 (normalized absorbance)	ST12313 (normalized absorbance)	ST12314 (normalized absorbance)	ST12315 (normalized absorbance)	ST12316 (normalized absorbance)	ST12317 (normalized absorbance)	ST12366 (normalized absorbance)	ST12376 (normalized absorbance)	Betanin-std (100 mg/L; 20x) (normalized absorbance)	Replicate
300	0.1583	0.1732	0.1821	0.1645	0.1543	0.1757	0.2021	0.1968	0.1556	A
305	0.1204	0.1272	0.132	0.1246	0.12	0.1248	0.1581	0.1632	0.1506	A
310	0.0972	0.1	0.1014	0.1	0.0982	0.0943	0.1313	0.1402	0.1401	A
315	0.0831	0.0848	0.0858	0.0854	0.084	0.0794	0.1147	0.1244	0.1289	A
320	0.0753	0.0764	0.0778	0.0766	0.076	0.0716	0.1052	0.1153	0.1193	A
325	0.0694	0.07	0.0717	0.0703	0.0701	0.0664	0.0988	0.1095	0.1098	A
330	0.0635	0.0642	0.0665	0.0644	0.0645	0.0615	0.0934	0.1049	0.1003	A
335	0.0579	0.0594	0.0619	0.0592	0.0593	0.0575	0.0883	0.1015	0.0912	A
340	0.0536	0.0552	0.0583	0.0552	0.0553	0.054	0.0847	0.1008	0.0831	A
345	0.0501	0.0518	0.0552	0.0523	0.0518	0.0509	0.0828	0.1032	0.0768	A
350	0.0481	0.0498	0.053	0.05	0.0493	0.049	0.0823	0.1084	0.072	A
355	0.0467	0.0483	0.0509	0.0481	0.0475	0.0471	0.0834	0.1162	0.0679	A
360	0.0461	0.0473	0.0495	0.0467	0.0464	0.0459	0.086	0.126	0.0652	A
365	0.0461	0.0469	0.049	0.0461	0.0461	0.0459	0.09	0.1373	0.0634	A
370	0.0463	0.0471	0.0485	0.0458	0.0469	0.047	0.0968	0.1529	0.0632	A
375	0.0471	0.0473	0.0481	0.046	0.0483	0.0484	0.1046	0.1697	0.0632	A
380	0.048	0.0481	0.0484	0.0466	0.0493	0.0491	0.1128	0.1866	0.0628	A
385	0.0493	0.0493	0.0492	0.0477	0.0502	0.05	0.1216	0.2041	0.0626	A
390	0.0513	0.0513	0.0504	0.0493	0.0519	0.0514	0.1317	0.2228	0.063	A
395	0.0533	0.0532	0.0514	0.0509	0.0534	0.0527	0.1408	0.2388	0.0642	A
400	0.0562	0.056	0.0534	0.0534	0.0561	0.0549	0.151	0.2552	0.0664	A
405	0.0595	0.0592	0.0557	0.0563	0.0592	0.0571	0.1616	0.271	0.0697	A
410	0.0633	0.0626	0.0585	0.0596	0.0628	0.0599	0.1713	0.2838	0.0739	A
415	0.0676	0.0664	0.0614	0.0632	0.0668	0.0628	0.1807	0.2946	0.0796	A
420	0.0722	0.0703	0.0644	0.0673	0.0712	0.0661	0.1888	0.302	0.0863	A
425	0.0766	0.0741	0.0673	0.0712	0.0756	0.0691	0.1952	0.3058	0.0941	A
430	0.0811	0.0779	0.0702	0.0754	0.0802	0.072	0.2002	0.3063	0.1035	A
435	0.0855	0.0818	0.0731	0.0797	0.085	0.0748	0.2038	0.3041	0.1143	A
440	0.0901	0.0858	0.076	0.084	0.0896	0.0779	0.2065	0.3002	0.1265	A
445	0.0949	0.09	0.0791	0.0884	0.0944	0.081	0.2085	0.2953	0.1399	A
450	0.0996	0.0937	0.0822	0.093	0.0991	0.0841	0.2096	0.2898	0.1532	A
455	0.1044	0.0975	0.0853	0.0978	0.1041	0.0871	0.2098	0.2836	0.1668	A
460	0.1086	0.101	0.0881	0.1024	0.1089	0.0899	0.2094	0.2777	0.1807	A
465	0.1128	0.1047	0.0907	0.1071	0.1137	0.0929	0.2099	0.275	0.1947	A
470	0.1175	0.1094	0.0945	0.1125	0.119	0.0967	0.2124	0.2774	0.2096	A
475	0.1228	0.1144	0.0987	0.1183	0.1244	0.1008	0.2167	0.2845	0.2242	A
480	0.1286	0.12	0.1035	0.1246	0.1307	0.1055	0.2223	0.2957	0.2378	A
485	0.1336	0.1244	0.1076	0.13	0.136	0.1097	0.2267	0.3073	0.2483	A
490	0.1394	0.1294	0.1124	0.1362	0.1422	0.1144	0.2319	0.3218	0.2574	A
495	0.1453	0.1346	0.1173	0.1427	0.1486	0.1192	0.2376	0.337	0.2653	A
500	0.1531	0.1415	0.1236	0.151	0.1568	0.1254	0.246	0.3569	0.2747	A
505	0.1614	0.1492	0.1302	0.1597	0.1655	0.1322	0.2562	0.3783	0.2855	A
510	0.1697	0.1568	0.1371	0.1684	0.1741	0.1389	0.2671	0.3994	0.2961	A
515	0.178	0.1644	0.1439	0.1768	0.1826	0.1456	0.2781	0.4199	0.3063	A
520	0.1841	0.1699	0.1488	0.1831	0.1889	0.1505	0.2866	0.4354	0.3146	A
525	0.1901	0.1753	0.1537	0.1891	0.1951	0.1552	0.2948	0.4506	0.3219	A
530	0.1932	0.178	0.1561	0.1922	0.1982	0.1577	0.2988	0.4586	0.3249	A
535	0.1938	0.1784	0.1565	0.1927	0.1988	0.158	0.299	0.4606	0.3238	A
540	0.1904	0.1754	0.1537	0.1894	0.1955	0.1552	0.2933	0.4529	0.3172	A
545	0.1849	0.17	0.1491	0.1837	0.1899	0.1506	0.284	0.4391	0.3072	A
550	0.175	0.1609	0.1411	0.1738	0.1798	0.1425	0.2683	0.4151	0.291	A
555	0.1627	0.1495	0.1312	0.1617	0.1673	0.1328	0.2489	0.3851	0.2699	A
560	0.1472	0.1354	0.1187	0.1462	0.1515	0.1202	0.2247	0.3474	0.2438	A
565	0.1293	0.1192	0.1045	0.1286	0.1334	0.106	0.1976	0.3052	0.2139	A
570	0.1116	0.1029	0.0906	0.1113	0.1154	0.0918	0.1701	0.2627	0.1836	A
575	0.0929	0.0859	0.0757	0.0928	0.0963	0.0768	0.1414	0.2184	0.1515	A
580	0.0751	0.0698	0.0616	0.0754	0.0782	0.0625	0.1143	0.1762	0.1213	A
585	0.0592	0.0552	0.0489	0.0594	0.0618	0.0497	0.09	0.1382	0.0938	A
590	0.0459	0.0432	0.0385	0.0463	0.0483	0.0391	0.0696	0.1064	0.0708	A
595	0.0346	0.0329	0.0298	0.0353	0.037	0.0301	0.0524	0.0796	0.0517	A
600	0.027	0.026	0.024	0.0279	0.0293	0.0242	0.0408	0.0611	0.0389	A
605	0.0204	0.0202	0.0189	0.0213	0.0227	0.019	0.0306	0.0448	0.0277	A
610	0.0155	0.0157	0.0151	0.0163	0.0176	0.0149	0.0229	0.0328	0.02	A
615	0.012	0.0125	0.0126	0.0129	0.0142	0.0123	0.0174	0.0242	0.0151	A
620	0.0097	0.0106	0.0107	0.0106	0.0119	0.0106	0.0139	0.0184	0.0116	A
625	0.008	0.009	0.0094	0.0089	0.0102	0.0093	0.0112	0.0142	0.0094	A
630	0.0069	0.0081	0.0086	0.0078	0.009	0.0086	0.0092	0.0117	0.0079	A
635	0.0062	0.0073	0.0079	0.0071	0.0081	0.0081	0.008	0.0096	0.007	A
640	0.0055	0.0067	0.0074	0.0064	0.0075	0.0077	0.0069	0.0083	0.0061	A
645	0.0052	0.0063	0.0071	0.0061	0.0069	0.0074	0.0062	0.0076	0.0058	A
650	0.0046	0.0059	0.0068	0.0057	0.0066	0.0071	0.0055	0.0068	0.0054	A
655	0.0044	0.0059	0.0065	0.0054	0.0062	0.0068	0.005	0.0063	0.0052	A
660	0.0042	0.0055	0.0065	0.0054	0.006	0.0068	0.0047	0.0062	0.005	A
665	0.004	0.0054	0.0061	0.0052	0.0056	0.0065	0.0043	0.006	0.0048	A
670	0.004	0.0052	0.006	0.0051	0.0055	0.0064	0.0041	0.0059	0.0047	A
675	0.0039	0.0052	0.0061	0.0052	0.0053	0.0061	0.0039	0.0058	0.0047	A
680	0.0038	0.0051	0.006	0.0052	0.0051	0.0062	0.0038	0.0058	0.0045	A
685	0.0039	0.0051	0.006	0.0052	0.0049	0.006	0.0036	0.0057	0.0045	A
690	0.0037	0.0049	0.0059	0.0053	0.0048	0.0059	0.0034	0.0057	0.0046	A
695	0.0038	0.0049	0.0056	0.0053	0.0047	0.0056	0.0032	0.0058	0.0042	A
700	0.0037	0.0048	0.0056	0.0054	0.0046	0.0054	0.0031	0.0056	0.0043	A
300	0.1692	0.1738	0.211	0.1669	0.1639	0.1923	0.2118	0.2071		B
305	0.128	0.1265	0.1502	0.126	0.1263	0.1347	0.1648	0.1708		B
310	0.1033	0.0992	0.1154	0.1005	0.1029	0.1019	0.136	0.1463		B
315	0.0883	0.0839	0.0971	0.0857	0.0886	0.085	0.1192	0.1299		B
320	0.0795	0.0751	0.087	0.0769	0.0799	0.0761	0.1094	0.1199		B
325	0.0729	0.0685	0.0793	0.0707	0.0732	0.0699	0.1026	0.1134		B
330	0.067	0.063	0.0729	0.065	0.0672	0.0644	0.0966	0.1085		B
335	0.0613	0.0577	0.0669	0.0596	0.0617	0.0594	0.0915	0.105		B
340	0.0565	0.0538	0.0622	0.0554	0.0574	0.0551	0.088	0.1046		B
345	0.0528	0.0505	0.0586	0.0523	0.0542	0.0516	0.0861	0.1069		B
350	0.0504	0.0483	0.056	0.0501	0.0516	0.049	0.0856	0.1118		B
355	0.0487	0.0468	0.0538	0.0484	0.0496	0.0471	0.0863	0.1193		B
360	0.0478	0.0457	0.0516	0.0472	0.0481	0.0458	0.0889	0.1291		B
365	0.0478	0.0456	0.0505	0.0468	0.0478	0.0455	0.093	0.1404		B
370	0.0478	0.0459	0.0488	0.0467	0.0485	0.0463	0.1	0.1565		B
375	0.0485	0.0467	0.0479	0.0473	0.0499	0.0473	0.1082	0.1739		B
380	0.0495	0.0476	0.0479	0.0479	0.0508	0.0479	0.1168	0.1914		B
385	0.0507	0.049	0.0485	0.0491	0.0519	0.0484	0.1258	0.2094		B
390	0.0527	0.0509	0.0498	0.0508	0.0536	0.0499	0.1361	0.2284		B
395	0.0546	0.0527	0.0509	0.0523	0.0552	0.0511	0.1453	0.2448		B
400	0.0577	0.0554	0.0531	0.0549	0.0581	0.0531	0.1558	0.2616		B
405	0.0609	0.0586	0.0555	0.0578	0.0613	0.0554	0.1665	0.2775		B
410	0.0647	0.0621	0.0584	0.0612	0.0651	0.0582	0.1763	0.2906		B
415	0.069	0.0659	0.0615	0.065	0.0693	0.0613	0.1858	0.3013		B
420	0.0735	0.0699	0.0647	0.069	0.0738	0.0644	0.1938	0.3086		B
425	0.078	0.0738	0.0678	0.0729	0.0783	0.0674	0.2001	0.3124		B
430	0.0825	0.0777	0.0709	0.0769	0.083	0.0701	0.2048	0.3128		B
435	0.087	0.0814	0.0738	0.0811	0.0878	0.073	0.2082	0.3102		B
440	0.0914	0.0853	0.0768	0.0854	0.0926	0.0759	0.2106	0.3057		B
445	0.096	0.0895	0.08	0.09	0.0975	0.0789	0.2127	0.3003		B
450	0.1007	0.0935	0.083	0.0943	0.1021	0.0818	0.2136	0.2944		B
455	0.1056	0.0976	0.0863	0.0989	0.1071	0.0847	0.214	0.2879		B
460	0.1102	0.1013	0.0893	0.1036	0.1121	0.0874	0.2131	0.2818		B
465	0.1146	0.105	0.0922	0.1082	0.1171	0.0905	0.2133	0.2787		B
470	0.1195	0.1098	0.096	0.1138	0.1228	0.0942	0.2154	0.2806		B
475	0.1248	0.1149	0.1002	0.1196	0.1285	0.0984	0.2197	0.2873		B
480	0.1308	0.1205	0.1051	0.126	0.1349	0.1031	0.2251	0.2982		B
485	0.136	0.1252	0.1093	0.1314	0.1404	0.1071	0.2297	0.3098		B
490	0.142	0.1306	0.1142	0.1376	0.1468	0.1118	0.2349	0.3243		B
495	0.1483	0.136	0.1193	0.144	0.1534	0.1167	0.2406	0.3399		B
500	0.1563	0.1433	0.1258	0.1522	0.1617	0.1229	0.2491	0.36		B
505	0.1651	0.1511	0.1326	0.1609	0.1707	0.1297	0.2593	0.3819		B
510	0.1737	0.159	0.1398	0.1697	0.1796	0.1363	0.2703	0.4036		B
515	0.1823	0.1668	0.1466	0.1781	0.1883	0.1429	0.2814	0.4245		B
520	0.1888	0.1726	0.1517	0.1844	0.1948	0.1478	0.29	0.4407		B
525	0.1952	0.1782	0.1568	0.1906	0.2011	0.1525	0.2984	0.4565		B
530	0.1985	0.1811	0.1593	0.1939	0.2047	0.1548	0.3024	0.4649		B
535	0.1993	0.1816	0.1598	0.1945	0.2054	0.1551	0.3026	0.4671		B
540	0.1961	0.1784	0.1572	0.1913	0.202	0.1522	0.2969	0.4595		B
545	0.1904	0.173	0.1526	0.1858	0.1963	0.1476	0.2876	0.4459		B
550	0.1804	0.1637	0.1444	0.176	0.186	0.1398	0.2717	0.4217		B
555	0.1679	0.152	0.1343	0.1638	0.1732	0.1301	0.2522	0.3913		B
560	0.1519	0.1376	0.1216	0.1483	0.1569	0.1178	0.2276	0.3531		B
565	0.1337	0.1207	0.1071	0.1305	0.1382	0.1036	0.2	0.31		B
570	0.1155	0.1042	0.0926	0.113	0.1197	0.0898	0.1725	0.2671		B
575	0.0962	0.0868	0.0771	0.0944	0.0998	0.0751	0.1435	0.2218		B
580	0.0778	0.0702	0.0626	0.0767	0.0811	0.0612	0.1161	0.1789		B
585	0.0614	0.0554	0.0494	0.0607	0.0641	0.0489	0.0914	0.1403		B
590	0.0475	0.043	0.0384	0.0475	0.05	0.0383	0.0708	0.1079		B
595	0.0359	0.0325	0.0293	0.0362	0.038	0.0297	0.0534	0.0804		B
600	0.028	0.0256	0.0232	0.0287	0.0301	0.0239	0.0415	0.0615		B
605	0.0212	0.0197	0.0178	0.0221	0.0232	0.0188	0.0312	0.0446		B
610	0.0159	0.0151	0.0138	0.0171	0.0179	0.0151	0.0234	0.0322		B
615	0.0124	0.0121	0.011	0.0136	0.0141	0.0124	0.0179	0.0235		B
620	0.01	0.0101	0.0092	0.0113	0.0118	0.0108	0.014	0.0174		B
625	0.0082	0.0086	0.0078	0.0096	0.0098	0.0094	0.0114	0.0129		B
630	0.0069	0.0077	0.007	0.0085	0.0088	0.0087	0.0096	0.0102		B
635	0.0062	0.007	0.0064	0.0076	0.0077	0.0081	0.0083	0.0081		B
640	0.0054	0.0065	0.0059	0.0068	0.007	0.0077	0.0072	0.0067		B
645	0.005	0.0063	0.0055	0.0063	0.0065	0.0071	0.0066	0.0057		B
650	0.0046	0.0058	0.0052	0.0059	0.006	0.0069	0.0059	0.0048		B
655	0.0043	0.0057	0.0051	0.0056	0.0057	0.0066	0.0054	0.0044		B
660	0.0042	0.0055	0.005	0.0054	0.0055	0.0065	0.0051	0.0042		B
665	0.0039	0.0053	0.0048	0.0051	0.0052	0.0062	0.0047	0.0038		B
670	0.0038	0.0052	0.0047	0.005	0.0049	0.0062	0.0046	0.0037		B
675	0.0036	0.0051	0.0046	0.0049	0.0047	0.0061	0.0044	0.0037		B
680	0.0036	0.005	0.0044	0.0049	0.0047	0.0059	0.0043	0.0037		B
685	0.0035	0.005	0.0045	0.0047	0.0044	0.0059	0.0042	0.0036		B
690	0.0034	0.0047	0.0043	0.0047	0.0042	0.0058	0.004	0.0038		B
695	0.0034	0.0046	0.0042	0.0047	0.0039	0.0056	0.0038	0.0037		B
700	0.0031	0.0045	0.0041	0.0045	0.0038	0.0054	0.0036	0.0038		B
300	0.1673	0.1903	0.2032	0.1699	0.1663	0.2015	0.2241	0.2101		C
305	0.1271	0.1411	0.1488	0.1282	0.1303	0.1458	0.1745	0.1733		C
310	0.1034	0.1132	0.1165	0.1024	0.1073	0.1133	0.1447	0.1488		C
315	0.0894	0.0966	0.0992	0.087	0.0933	0.096	0.1269	0.1319		C
320	0.0805	0.0865	0.0892	0.0785	0.0848	0.0865	0.1164	0.1218		C
325	0.0737	0.0789	0.0818	0.0724	0.0785	0.0795	0.109	0.1153		C
330	0.0676	0.072	0.0753	0.0665	0.0724	0.0734	0.1024	0.1104		C
335	0.0617	0.0661	0.0698	0.061	0.0668	0.068	0.0968	0.1069		C
340	0.0572	0.0613	0.0654	0.0564	0.0621	0.0639	0.0931	0.1063		C
345	0.0539	0.058	0.062	0.0529	0.0584	0.0608	0.091	0.1086		C
350	0.052	0.0556	0.0593	0.051	0.0559	0.0583	0.0904	0.1139		C
355	0.0507	0.0539	0.0574	0.0493	0.0543	0.0563	0.0911	0.1217		C
360	0.0497	0.0523	0.0555	0.0483	0.0532	0.0546	0.0934	0.1318		C
365	0.0491	0.0511	0.0541	0.0481	0.053	0.0535	0.0972	0.1435		C
370	0.0487	0.0488	0.0513	0.0483	0.0531	0.0517	0.1032	0.1601		C
375	0.049	0.0472	0.0484	0.0489	0.054	0.0499	0.1106	0.1779		C
380	0.05	0.0474	0.0477	0.0494	0.0547	0.0497	0.1192	0.1959		C
385	0.0513	0.0484	0.0483	0.0506	0.0556	0.0503	0.1287	0.2142		C
390	0.0534	0.0503	0.0496	0.0522	0.0571	0.0516	0.1397	0.2337		C
395	0.0554	0.0522	0.0508	0.0539	0.0587	0.0529	0.1495	0.2504		C
400	0.0585	0.055	0.0528	0.0566	0.0614	0.0551	0.1603	0.2676		C
405	0.0618	0.0582	0.0553	0.0596	0.0645	0.0576	0.1716	0.2839		C
410	0.0657	0.0617	0.058	0.0632	0.0681	0.0604	0.1819	0.2972		C
415	0.07	0.0656	0.0611	0.0672	0.0721	0.0637	0.1916	0.3081		C
420	0.0745	0.0695	0.0642	0.0714	0.0765	0.0668	0.2002	0.3157		C
425	0.0788	0.0732	0.0672	0.0754	0.0808	0.0699	0.2068	0.3194		C
430	0.0833	0.0768	0.0701	0.0796	0.0855	0.073	0.212	0.3198		C
435	0.0876	0.0807	0.0731	0.0839	0.0902	0.076	0.2158	0.3172		C
440	0.0922	0.0846	0.0761	0.0885	0.0949	0.0791	0.2184	0.3128		C
445	0.0971	0.0888	0.0792	0.0934	0.0999	0.0823	0.2203	0.3076		C
450	0.1017	0.0929	0.0823	0.0979	0.105	0.0853	0.2211	0.3019		C
455	0.1063	0.0969	0.0854	0.1024	0.1101	0.0884	0.2211	0.2954		C
460	0.1102	0.1005	0.0883	0.1066	0.1146	0.091	0.2205	0.2893		C
465	0.1142	0.1039	0.0913	0.111	0.1191	0.094	0.2208	0.2863		C
470	0.119	0.1084	0.0951	0.1165	0.1244	0.098	0.2239	0.2888		C
475	0.1243	0.1132	0.0995	0.1224	0.13	0.1024	0.2287	0.2963		C
480	0.1304	0.1186	0.1044	0.1288	0.1362	0.1073	0.235	0.3081		C
485	0.1354	0.1232	0.1088	0.1341	0.1419	0.1116	0.2401	0.3204		C
490	0.1413	0.1283	0.1137	0.1402	0.1483	0.1164	0.2459	0.3357		C
495	0.1472	0.1337	0.1188	0.1464	0.155	0.1213	0.2523	0.3521		C
500	0.1551	0.1407	0.1254	0.1544	0.1635	0.1277	0.2617	0.3732		C
505	0.1634	0.1484	0.1324	0.1628	0.1723	0.1347	0.2728	0.396		C
510	0.1716	0.1561	0.1395	0.1712	0.1811	0.1416	0.2847	0.4185		C
515	0.1797	0.1638	0.1463	0.1793	0.1897	0.1485	0.2968	0.4403		C
520	0.1858	0.1695	0.1514	0.1853	0.1961	0.1535	0.3059	0.4569		C
525	0.1917	0.1751	0.1563	0.1911	0.2023	0.1583	0.3148	0.4731		C
530	0.1948	0.1779	0.1587	0.194	0.2056	0.1609	0.3192	0.4817		C
535	0.1953	0.1785	0.159	0.1944	0.2061	0.1611	0.3194	0.4838		C
540	0.1919	0.1752	0.1563	0.1909	0.2026	0.1583	0.3133	0.4757		C
545	0.1863	0.17	0.1515	0.1851	0.1968	0.1536	0.3033	0.4614		C
550	0.1763	0.1609	0.1434	0.1751	0.1866	0.1455	0.2867	0.4362		C
555	0.164	0.1495	0.1334	0.1628	0.1738	0.1354	0.266	0.4047		C
560	0.1482	0.1351	0.1207	0.1473	0.1578	0.1227	0.2399	0.3647		C
565	0.1304	0.1188	0.1062	0.1296	0.1392	0.1082	0.2108	0.3203		C
570	0.1126	0.1025	0.0919	0.112	0.1207	0.0937	0.1817	0.2754		C
575	0.0937	0.0853	0.0766	0.0935	0.1013	0.0785	0.1511	0.2287		C
580	0.0759	0.069	0.0622	0.0759	0.0829	0.0641	0.1221	0.1843		C
585	0.0598	0.0543	0.0493	0.0602	0.0663	0.0511	0.096	0.1443		C
590	0.0464	0.0422	0.0385	0.0469	0.0524	0.0402	0.0743	0.1109		C
595	0.0351	0.0319	0.0296	0.0358	0.0406	0.0313	0.056	0.0826		C
600	0.0275	0.0249	0.0234	0.0285	0.0329	0.0252	0.0434	0.063		C
605	0.021	0.0191	0.0184	0.0222	0.026	0.02	0.0326	0.0458		C
610	0.016	0.0146	0.0145	0.0173	0.0208	0.016	0.0244	0.0331		C
615	0.0126	0.0114	0.0117	0.0139	0.0172	0.0134	0.0186	0.0241		C
620	0.0102	0.0095	0.0098	0.0118	0.0148	0.0115	0.0148	0.0178		C
625	0.0086	0.0079	0.0087	0.0103	0.013	0.0103	0.0119	0.0134		C
630	0.0074	0.0068	0.0077	0.0094	0.0118	0.0094	0.01	0.0106		C
635	0.0067	0.0062	0.007	0.0087	0.0109	0.0088	0.0086	0.0085		C
640	0.006	0.0056	0.0065	0.0082	0.0103	0.0083	0.0076	0.007		C
645	0.0055	0.0054	0.0062	0.0078	0.0097	0.008	0.0068	0.0061		C
650	0.0053	0.005	0.0058	0.0076	0.0092	0.0077	0.0062	0.0052		C
655	0.0049	0.0048	0.0056	0.0074	0.009	0.0074	0.0057	0.0048		C
660	0.0048	0.0046	0.0055	0.0074	0.0088	0.0073	0.0055	0.0046		C
665	0.0047	0.0045	0.0052	0.0072	0.0085	0.007	0.0051	0.0043		C
670	0.0045	0.0043	0.0051	0.0072	0.0083	0.0069	0.0048	0.0042		C
675	0.0046	0.0042	0.0049	0.0073	0.0082	0.0069	0.0047	0.0041		C
680	0.0045	0.0042	0.0048	0.0073	0.0082	0.0068	0.0045	0.0041		C
685	0.0044	0.004	0.0048	0.0072	0.0079	0.0068	0.0043	0.004		C
690	0.0045	0.0039	0.0045	0.0071	0.0078	0.0066	0.0041	0.004		C
695	0.0045	0.0038	0.0044	0.0071	0.0078	0.0065	0.004	0.004		C
700	0.0044	0.0038	0.0043	0.0071	0.0077	0.0064	0.0038	0.0037		C
