# Supplementary material for: Beet red food colourant can be produced more sustainably with engineered Yarrowia lipolytica
Source: Nat Microbiol. 2023 Nov 29;8(12):2290–303. doi: 10.1038/s41564-023-01517-5 (PMC10686825; doi:10.1038/s41564-023-01517-5)
Supplement: Supplementary file 14 — Statistical source data for shake flask cultivations with different buffered media. [file 41564_2023_1517_MOESM14_ESM.xlsx]

## Sheet: Extended-Data Fig. 5b
Replicate	Time (h)	CDW-PPB	pH-PPB	CDW-CaCO3	pH-CaCO3	CDW-CPB	pH-CPB	Strain
A	0	0	5.82	0	6.65	0	5.92	ST6512
A	24	9.9	2.55	10.1	5.25	11	5.38	ST6512
A	48	10.6	2.5	11	5.16	11.5	7.05	ST6512
B	0	0	5.82	0	6.65	0	5.92	ST6512
B	24	10.8	2.48	10.6	5.02	10.6	5.39	ST6512
B	48	9.9	2.48	10.9	5.29	12.1	6.96	ST6512
