# Supplementary material for: Beet red food colourant can be produced more sustainably with engineered Yarrowia lipolytica
Source: Nat Microbiol. 2023 Nov 29;8(12):2290–303. doi: 10.1038/s41564-023-01517-5 (PMC10686825; doi:10.1038/s41564-023-01517-5)
Supplement: Supplementary file 15 — Statistical source data for shake flask cultivations with different buffered media. [file 41564_2023_1517_MOESM15_ESM.xlsx]

## Sheet: Extended-Data Fig. 6 - PPB
Replicate	Time (h)	Media	CDW [g/L]	pH	Extracellular-betanin [mg/L]	Total-betanin [mg/L]	Extracellular-isobetanin [mg/L]	Total-isobetanin [mg/L]	Extracellular-betalamic acid [Area*]	Total-betalamic acid [Area*]	Strain
A	0	PPB	0	5.82	0	0	0	0	0	0	ST12310
A	24	PPB	1.5	5.49	1.18928	3.12316	0	0	1.976	5.022	ST12310
A	48	PPB	8.3	2.56	20.3333	44.9429	5.03034	10.4313	2.13	6.564	ST12310
B	0	PPB	0	5.82	0	0	0	0	0	0	ST12310
B	24	PPB	1.1	5.51	1.22203	2.8629	0	0	1.971	4.935	ST12310
B	48	PPB	8.2	2.55	21.414	45.7443	5.39753	10.895	2.25	6.621	ST12310

## Sheet: Extended-Data Fig. 6 - CaCO3
Replicate	Time (h)	Media	CDW [g/L]	pH	Extracellular-betanin [mg/L]	Total-betanin [mg/L]	Extracellular-isobetanin [mg/L]	Total-isobetanin [mg/L]	Extracellular-betalamic acid [Area*]	Total-betalamic acid [Area*]	Strain
A	0	CaCO3	0	6.65	0	0	0	0	0	0	ST12310
A	24	CaCO3	2.8	6.49	0.94798	1.69775	0	0	1.471	5.385	ST12310
A	48	CaCO3	12	5.03	12.2789	32.6915	0	0	7.169	28.237	ST12310
B	0	CaCO3	0	6.65	0	0	0	0	0	0	ST12310
B	24	CaCO3	2.4	6.45	1.18928	2.16829	0	0	1.926	6.48	ST12310
B	48	CaCO3	10.3	5.19	12.8477	30.7576	0	0	7.298	27.004	ST12310

## Sheet: Extended-Data Fig. 6 - CPB
Replicate	Time (h)	Media	CDW [g/L]	pH	Extracellular-betanin [mg/L]	Total-betanin [mg/L]	Extracellular-isobetanin [mg/L]	Total-isobetanin [mg/L]	Extracellular-betalamic acid [Area*]	Total-betalamic acid [Area*]	Strain
A	0	CPB	0	5.92	0	0	0	0	0	0	ST12310
A	24	CPB	1.5	5.85	0.723912	1.11517	0	0	1.449	3.309	ST12310
A	48	CPB	11.3	6.87	12.3341	43.5778	0	0	18.929	53.624	ST12310
B	0	CPB	0	5.92	0	0	0	0	0	0	ST12310
B	24	CPB	1.3	5.81	0.801474	1.21686	0	0	1.629	3.63	ST12310
B	48	CPB	10.6	6.92	13.0046	40.1444	0	0	21.16	55.499	ST12310
