# Supplementary material for: Beet red food colourant can be produced more sustainably with engineered Yarrowia lipolytica
Source: Nat Microbiol. 2023 Nov 29;8(12):2290–303. doi: 10.1038/s41564-023-01517-5 (PMC10686825; doi:10.1038/s41564-023-01517-5)
Supplement: Supplementary file 16 — Statistical source data for shake flask cultivations with different buffered media. [file 41564_2023_1517_MOESM16_ESM.xlsx]

## Sheet: Extended-Data Fig. 7 - PPB
Replicate	Time (h)	Media	CDW [g/L]	pH	Extracellular-betanin [mg/L]	Total-betanin [mg/L]	Extracellular-isobetanin [mg/L]	Total-isobetanin [mg/L]	Extracellular-betalamic acid [Area*]	Total-betalamic acid [Area*]	Strain
A	0	PPB	0	5.82	0	0	0	0	0	0	ST12376
A	24	PPB	1.2	5.75	1.47023	2.22689	0	0	2.736	6.241	ST12376
A	48	PPB	9	2.68	28.1292	93.4398	8.51434	16.5908	4.053	17.081	ST12376
B	0	PPB	0	5.82	0	0	0	0	0	0	ST12376
B	24	PPB	2.4	5.66	1.62191	2.94736	0	0	3.597	7.651	ST12376
B	48	PPB	8.5	2.54	36.754	116.066	6.84044	21.6212	7.248	18.884	ST12376

## Sheet: Extended-Data Fig. 7 - CaCO3
Replicate	Time (h)	Media	CDW [g/L]	pH	Extracellular-betanin [mg/L]	Total-betanin [mg/L]	Extracellular-isobetanin [mg/L]	Total-isobetanin [mg/L]	Extracellular-betalamic acid [Area*]	Total-betalamic acid [Area*]	Strain
A	0	CaCO3	0	6.65	0	0	0	0	0	0	ST12376
A	24	CaCO3	4.9	6.36	3.12489	7.52524	0	0	5.961	14.786	ST12376
A	48	CaCO3	8.8	4.91	20.8642	47.6455	0	0	17.938	86.831	ST12376
B	0	CaCO3	0	6.65	0	0	0	0	0	0	ST12376
B	24	CaCO3	4	6.41	2.80947	7.45457	0	0	5.523	15.418	ST12376
B	48	CaCO3	8.4	5.13	21.9656	48.2987	0	0	14.855	69.986	ST12376

## Sheet: Extended-Data Fig. 7 - CPB
Replicate	Time (h)	Media	CDW [g/L]	pH	Extracellular-betanin [mg/L]	Total-betanin [mg/L]	Extracellular-isobetanin [mg/L]	Total-isobetanin [mg/L]	Extracellular-betalamic acid [Area*]	Total-betalamic acid [Area*]	Strain
A	0	CPB	0	5.92	0	0	0	0	0	0	ST12376
A	24	CPB	1.2	5.85	1.03761	2.0666	0	0	3.169	6.413	ST12376
A	48	CPB	9	5.47	14.3007	51.7597	0	0	23.089	59.847	ST12376
B	0	CPB	0	5.92	0	0	0	0	0	0	ST12376
B	24	CPB	1.3	5.88	1.24272	1.90458	0	0	2.669	5.52	ST12376
B	48	CPB	8.4	5.12	13.4699	64.2144	0	0	22.831	57.31	ST12376
