# Supplementary material for: Beet red food colourant can be produced more sustainably with engineered Yarrowia lipolytica
Source: Nat Microbiol. 2023 Nov 29;8(12):2290–303. doi: 10.1038/s41564-023-01517-5 (PMC10686825; doi:10.1038/s41564-023-01517-5)
Supplement: Supplementary file 17 — Statistical source data for metabolic engineering campaign with specific titres and cell dry weight. [file 41564_2023_1517_MOESM17_ESM.xlsx]

## Sheet: Extended-Data Fig. 8
Strain	Quantity	Feature	Replicate
ST6512	9	gDW [g]	A
ST6512	8.8	gDW [g]	B
ST6512	9	gDW [g]	C
ST11193	7.8	gDW [g]	A
ST11193	7	gDW [g]	B
ST11193	6.6	gDW [g]	C
ST11664	5.8	gDW [g]	A
ST11664	6.4	gDW [g]	B
ST11664	6	gDW [g]	C
ST11940	8	gDW [g]	A
ST11940	6.4	gDW [g]	B
ST11940	6.2	gDW [g]	C
ST11942	5.2	gDW [g]	A
ST11942	6	gDW [g]	B
ST11942	5.4	gDW [g]	C
ST12310	5.2	gDW [g]	A
ST12310	6.6	gDW [g]	B
ST12310	7	gDW [g]	C
ST12311	6	gDW [g]	A
ST12311	5.6	gDW [g]	B
ST12311	5.2	gDW [g]	C
ST12312	6	gDW [g]	A
ST12312	6	gDW [g]	B
ST12312	5.8	gDW [g]	C
ST12313	6.8	gDW [g]	A
ST12313	7.2	gDW [g]	B
ST12313	6	gDW [g]	C
ST12314	6.2	gDW [g]	A
ST12314	6.4	gDW [g]	B
ST12314	6	gDW [g]	C
ST12315	6.6	gDW [g]	A
ST12315	7.2	gDW [g]	B
ST12315	6	gDW [g]	C
ST12316	6.4	gDW [g]	A
ST12316	6.4	gDW [g]	B
ST12316	7	gDW [g]	C
ST12317	5.6	gDW [g]	A
ST12317	5.8	gDW [g]	B
ST12317	5.6	gDW [g]	C
ST12366	7.6	gDW [g]	A
ST12366	6.6	gDW [g]	B
ST12366	7.2	gDW [g]	C
ST12376	6.2	gDW [g]	A
ST12376	7	gDW [g]	B
ST12376	7.4	gDW [g]	C
ST6512	0	specific-betanin [mg/L/gDW]	A
ST6512	0	specific-betanin [mg/L/gDW]	B
ST6512	0	specific-betanin [mg/L/gDW]	C
ST11193	1.1338	specific-betanin [mg/L/gDW]	A
ST11193	1.19022	specific-betanin [mg/L/gDW]	B
ST11193	1.30695	specific-betanin [mg/L/gDW]	C
ST11664	2.99817	specific-betanin [mg/L/gDW]	A
ST11664	2.76254	specific-betanin [mg/L/gDW]	B
ST11664	2.99258	specific-betanin [mg/L/gDW]	C
ST11940	1.4817	specific-betanin [mg/L/gDW]	A
ST11940	1.78518	specific-betanin [mg/L/gDW]	B
ST11940	1.91188	specific-betanin [mg/L/gDW]	C
ST11942	7.41681	specific-betanin [mg/L/gDW]	A
ST11942	6.34197	specific-betanin [mg/L/gDW]	B
ST11942	7.28082	specific-betanin [mg/L/gDW]	C
ST12310	9.90672	specific-betanin [mg/L/gDW]	A
ST12310	7.99558	specific-betanin [mg/L/gDW]	B
ST12310	7.61658	specific-betanin [mg/L/gDW]	C
ST12311	5.57263	specific-betanin [mg/L/gDW]	A
ST12311	6.32061	specific-betanin [mg/L/gDW]	B
ST12311	6.94516	specific-betanin [mg/L/gDW]	C
ST12312	6.72228	specific-betanin [mg/L/gDW]	A
ST12312	6.90605	specific-betanin [mg/L/gDW]	B
ST12312	7.16882	specific-betanin [mg/L/gDW]	C
ST12313	5.54974	specific-betanin [mg/L/gDW]	A
ST12313	5.19933	specific-betanin [mg/L/gDW]	B
ST12313	6.40119	specific-betanin [mg/L/gDW]	C
ST12314	4.79332	specific-betanin [mg/L/gDW]	A
ST12314	4.73361	specific-betanin [mg/L/gDW]	B
ST12314	5.07038	specific-betanin [mg/L/gDW]	C
ST12315	6.10298	specific-betanin [mg/L/gDW]	A
ST12315	5.68585	specific-betanin [mg/L/gDW]	B
ST12315	6.88544	specific-betanin [mg/L/gDW]	C
ST12316	6.50164	specific-betanin [mg/L/gDW]	A
ST12316	6.43986	specific-betanin [mg/L/gDW]	B
ST12316	6.00906	specific-betanin [mg/L/gDW]	C
ST12317	5.43597	specific-betanin [mg/L/gDW]	A
ST12317	5.15632	specific-betanin [mg/L/gDW]	B
ST12317	5.48543	specific-betanin [mg/L/gDW]	C
ST12366	8.28686	specific-betanin [mg/L/gDW]	A
ST12366	9.36931	specific-betanin [mg/L/gDW]	B
ST12366	8.66498	specific-betanin [mg/L/gDW]	C
ST12376	19.055	specific-betanin [mg/L/gDW]	A
ST12376	16.6043	specific-betanin [mg/L/gDW]	B
ST12376	16.2244	specific-betanin [mg/L/gDW]	C
ST6512	0	specific-isobetanin [mg/L/gDW]	A
ST6512	0	specific-isobetanin [mg/L/gDW]	B
ST6512	0	specific-isobetanin [mg/L/gDW]	C
ST11193	0.175743	specific-isobetanin [mg/L/gDW]	A
ST11193	0.181396	specific-isobetanin [mg/L/gDW]	B
ST11193	0.200043	specific-isobetanin [mg/L/gDW]	C
ST11664	0.686209	specific-isobetanin [mg/L/gDW]	A
ST11664	0.634668	specific-isobetanin [mg/L/gDW]	B
ST11664	0.656659	specific-isobetanin [mg/L/gDW]	C
ST11940	0.23732	specific-isobetanin [mg/L/gDW]	A
ST11940	0.289846	specific-isobetanin [mg/L/gDW]	B
ST11940	0.309591	specific-isobetanin [mg/L/gDW]	C
ST11942	1.73343	specific-isobetanin [mg/L/gDW]	A
ST11942	1.4454	specific-isobetanin [mg/L/gDW]	B
ST11942	1.65116	specific-isobetanin [mg/L/gDW]	C
ST12310	1.98766	specific-isobetanin [mg/L/gDW]	A
ST12310	1.63888	specific-isobetanin [mg/L/gDW]	B
ST12310	1.62361	specific-isobetanin [mg/L/gDW]	C
ST12311	1.38299	specific-isobetanin [mg/L/gDW]	A
ST12311	1.57571	specific-isobetanin [mg/L/gDW]	B
ST12311	1.71802	specific-isobetanin [mg/L/gDW]	C
ST12312	1.52437	specific-isobetanin [mg/L/gDW]	A
ST12312	1.57197	specific-isobetanin [mg/L/gDW]	B
ST12312	1.65861	specific-isobetanin [mg/L/gDW]	C
ST12313	1.25717	specific-isobetanin [mg/L/gDW]	A
ST12313	1.16628	specific-isobetanin [mg/L/gDW]	B
ST12313	1.43118	specific-isobetanin [mg/L/gDW]	C
ST12314	1.26056	specific-isobetanin [mg/L/gDW]	A
ST12314	1.24484	specific-isobetanin [mg/L/gDW]	B
ST12314	1.3708	specific-isobetanin [mg/L/gDW]	C
ST12315	1.36124	specific-isobetanin [mg/L/gDW]	A
ST12315	1.25772	specific-isobetanin [mg/L/gDW]	B
ST12315	1.52756	specific-isobetanin [mg/L/gDW]	C
ST12316	1.64627	specific-isobetanin [mg/L/gDW]	A
ST12316	1.65988	specific-isobetanin [mg/L/gDW]	B
ST12316	1.56389	specific-isobetanin [mg/L/gDW]	C
ST12317	1.48053	specific-isobetanin [mg/L/gDW]	A
ST12317	1.39554	specific-isobetanin [mg/L/gDW]	B
ST12317	1.47151	specific-isobetanin [mg/L/gDW]	C
ST12366	1.73149	specific-isobetanin [mg/L/gDW]	A
ST12366	1.98222	specific-isobetanin [mg/L/gDW]	B
ST12366	1.863	specific-isobetanin [mg/L/gDW]	C
ST12376	2.822	specific-isobetanin [mg/L/gDW]	A
ST12376	2.43379	specific-isobetanin [mg/L/gDW]	B
ST12376	2.37026	specific-isobetanin [mg/L/gDW]	C
