# Supplementary material for: Beet red food colourant can be produced more sustainably with engineered Yarrowia lipolytica
Source: Nat Microbiol. 2023 Nov 29;8(12):2290–303. doi: 10.1038/s41564-023-01517-5 (PMC10686825; doi:10.1038/s41564-023-01517-5)
Supplement: Supplementary file 18 — Statistical source data for relevant fermentation parameters. [file 41564_2023_1517_MOESM18_ESM.xlsx]

## Sheet: Extended-Data Fig. 9
Time	ST12376 D-glucose pH4 (rep1) - CER - unnormalized	ST12376 D-glucose pH4 (rep1) - DO	ST12376 D-glucose pH4 (rep1) - Feed#1 volume pumped	ST12376 D-glucose pH4 (rep1) - Volume	ST12376 D-glucose pH4 (rep2) - CER - unnormalized	ST12376 D-glucose pH4 (rep2) - DO	ST12376 D-glucose pH4 (rep2) - Feed#1 volume pumped	ST12376 D-glucose pH4 (rep2) - Volume	ST12376 D-glucose pH6 (rep1) - CER - unnormalized	ST12376 D-glucose pH6 (rep1) - DO	ST12376 D-glucose pH6 (rep1) - Feed#1 volume pumped	ST12376 D-glucose pH6 (rep1) - Volume	ST12376 D-glucose pH6 (rep2) - CER - unnormalized	ST12376 D-glucose pH6 (rep2) - DO	ST12376 D-glucose pH6 (rep2) - Feed#1 volume pumped	ST12376 D-glucose pH6 (rep2) - Volume	ST12376 Glycerol pH6 (rep1) - CER - unnormalized	ST12376 Glycerol pH6 (rep1) - DO	ST12376 Glycerol pH6 (rep1) - Feed#1 volume pumped	ST12376 Glycerol pH6 (rep1) - Volume	ST12376 Glycerol pH6 (rep2) - CER - unnormalized	ST12376 Glycerol pH6 (rep2) - DO	ST12376 Glycerol pH6 (rep2) - Feed#1 volume pumped	ST12376 Glycerol pH6 (rep2) - Volume	ST14284 D-glucose pH6 (rep1) - CER - unnormalized	ST14284 D-glucose pH6 (rep1) - DO	ST14284 D-glucose pH6 (rep1) - Feed#1 volume pumped	ST14284 D-glucose pH6 (rep1) - Volume	ST14284 D-glucose pH6 (rep2) - CER - unnormalized	ST14284 D-glucose pH6 (rep2) - DO	ST14284 D-glucose pH6 (rep2) - Feed#1 volume pumped	ST14284 D-glucose pH6 (rep2) - Volume
0	0	97.1898179597122	0	99.1973220015718	0.0216987655960266	94.8482784192306	0	99.1976757158754	0	93.0381596103282	0	99.1986076368609	0.00542452546404631	94.6534892388461	0	99.1978620255314	0	100.062010598782	0	99.192938124387	0	99.3443011199595	0	99.1958039932832	0.00542777	95.8125	0	101.08	0	96.5249	0	101.012
0.0333333333333333	0.0162700410547699	88.8806608035341	0	105.795061840645	0.0488182723759272	87.7270077259381	0	105.795524729891	0.0108441386696098	86.29884788877	0	105.796496255533	0.0162716339978018	88.510043859916	0	105.795749032929	0.00271256653881549	95.0514061358717	0	103.790824862401	0	94.4910093007934	0	103.793859090303	0.0326067	90.8442	0	108.78	0.0244142	90.8884	0	108.769
0.0666666666666667	0.0239616392088692	85.7070156129749	0	103.053099016625	0.0542336021900933	85.1478016857051	0	105.793453369772	0.0189746673512789	84.1882021370959	0	105.794387121354	0.0216894121057504	86.261207169416	0	105.793630813326	0.00271214885226289	93.649160898445	0	103.788714687214	0	93.5667813764444	0	103.791748307921	0.0271411	89.2977	0	108.778	0.0152388	89.7648	0	108.767
0.1	0.0286180332079566	84.7870291532678	0	103.050989073211	0.0568738364130661	84.4310903850774	0	103.051342669014	0.0223457891473034	83.5635358949182	0	105.792277748542	0.0243965816342286	85.4437032758238	0	105.791612206747	0.00542232123840012	92.9959074898991	0	103.78660219694	0	92.6922546503033	0	103.78963438736	0.0244102	89.1441	0	108.776	0.0123283	89.5247	0	108.765
0.133333333333333	0.033274427207044	84.6949281449731	0	103.04887533331	0.0596683364195589	84.4481155517164	0	103.049229480095	0.0251445107572728	83.6749521041317	0	103.050164249931	0.027660862922694	85.3386979300039	0	103.049550437943	0.00541918038603588	92.6026808059314	0	103.784702774798	0	92.5702466393292	0	103.787521335153	0.0216917	88.8262	0	108.774	0.0108456	89.4974	0	108.763
0.166666666666667	0.0352399583501588	84.6522122512088	0	103.046764500014	0.0623713797733253	84.3993867868928	0	103.047118726711	0.0279432323672423	83.9710900583939	0	103.048051583637	0.0285668548845987	85.7798729230274	0	103.047441939595	0.00541921313737191	92.2518908613357	0	101.042593344147	0	92.4160068630981	0	103.785411403337	0.0217001	88.7191	0	108.772	0.01085	89.4299	0	108.761
0.2	0.0371162719799999	84.8181045771559	0	103.044654346767	0.0643048650566133	84.6778603147079	0	103.045006296409	0.0298221782218634	84.3016694504758	0	103.045940055189	0.0294728468465035	85.8477784451898	0	103.04553939268	0.00542030172118412	92.4062471981252	0	101.040481239309	0	92.2946508451664	0	101.043298469445	0.0216917	88.8074	0	108.77	0.0108443	89.5799	0	108.759
0.233333333333333	0.0379642833054549	85.0126630777702	0	103.042284764932	0.0650953018950416	84.7675899323999	0	103.042889987381	0.0298121605685184	84.4553334178304	0	103.043663252386	0.0298300002013183	85.9315628986882	0	103.04375481034	0.00542139030499633	92.4176724905711	0	101.038369155598	0	92.3293554002122	0	101.041184066854	0.0216976	88.7965	0	106.998	0.0108499	89.6736	0	106.987
0.266666666666667	0.0379709455267663	85.048946706975	0	103.040162040069	0.0678166477418127	85.1194739351259	0	103.040139394213	0.0298188404076284	84.8397615617145	0	103.041611810067	0.0298231094157605	86.3735037351002	0	103.041760992166	0.00542227930975226	92.5041969568106	0	101.036260786146	0	92.3799809873026	0	101.039074408521	0.021703	88.9806	0	106.996	0.0108497	89.5594	0	106.985
0.3	0.0379651304655848	85.3138428305097	0	103.038043448279	0.0651190387222614	85.0137993774538	0	103.037994553201	0.0298279196841457	84.6106835811724	0	103.039571735713	0.0320212183618867	86.3879191166177	0	103.03973099042	0.00542194033663087	92.4821163708152	0	101.034144932775	0	92.4923197376173	0	101.036920725574	0.0217046	88.945	0	106.994	0.0108495	89.696	0	106.982
0.333333333333333	0.0393119617188576	85.2496528594243	0	103.035944004179	0.067807421461429	85.2378654983417	0	103.035794528061	0.0299421896731331	84.7415278451278	0	103.037499029078	0.0320400650378824	86.3220857601978	0	103.037755095712	0.00542236043469475	92.4660769922137	0	101.031968198754	0	92.5311602202787	0	101.034850346736	0.0243998	88.9744	0	106.991	0.0108466	89.696	0	106.98
0.366666666666667	0.0406695128034961	85.3802929687569	0	103.033856587819	0.0677837177890202	85.3184263140649	0	103.033648563247	0.032531546765479	84.893871339247	0	103.035462772151	0.0325144444704615	86.4487631453739	0	103.035748047268	0.00541982064825797	92.5041969568106	0	101.029856526847	0	92.6120843040022	0	101.032735614736	0.0216995	88.8545	0	106.989	0.0108475	89.844	0	106.978
0.4	0.0406843899126592	85.4704973942544	0	103.031797449415	0.0677941420922936	85.2321536610885	0	103.03147900009	0.0325322481434621	85.0549559058485	0	103.033628298657	0.0325145941193746	86.5249135332996	0	103.033735984516	0.00542045859473141	92.5363758635258	0	101.027781782296	0	92.6143803591535	0	101.03062392035	0.0244208	88.7612	0	107.203	0.0135593	89.6648	0	107.215
0.433333333333333	0.0433868162162616	85.6065100942481	0	103.029703668598	0.0704640475176596	84.9267677174287	0	103.029564951052	0.0325331153959815	85.0487306649073	0	103.031592996175	0.0325108160393464	86.4914489829356	0	103.031727152127	0.00542120336211603	92.6482316349993	0	101.025688569227	0	92.6629661069566	0	101.028511730944	0.0418461	88.5637	0	107.368	0.0298027	89.2489	0	107.359
0.466666666666667	0.0433887783443655	85.6594339351187	0	103.027617237084	0.0704874029767339	85.1590480449006	0	103.02739441617	0.0325359879875619	85.2045085713272	0	103.02954852709	0.0325339254135124	86.5469183765543	0	103.029698897308	0.00542198191319284	92.7313017247014	0	101.023579574913	0	92.6862269021659	0	101.026398785158	0.0624197	88.4168	0	107.47	0.0461093	89.4068	0	107.471
0.5	0.0434142459006735	85.8655448636608	0	103.025451591302	0.0705131090878873	85.3172991329549	0	103.025178325469	0.0330038755987118	85.1526920749037	0	103.027387866473	0.0341667899321903	86.6401341041969	0	103.027644905255	0.00542254231803228	92.7790731973445	0	101.021457543918	0	92.7318223784643	0	101.024284873873	0.0732228	88.344	0	107.538	0.0515368	89.1769	0	107.534
0.533333333333333	0.0433905719024584	86.1161903827594	0	103.023273083948	0.0704869827975872	85.2336093526784	0	103.022959032878	0.0331306414904437	85.2045085713272	0	103.025222083758	0.0340031170501147	86.6401341041969	0	103.02562815265	0.00542413976316378	92.6354387795206	0	101.019334746195	0	92.5101190263859	0	101.022171412049	0.0732586	88.1992	0	107.585	0.0515085	88.8537	0	107.586
0.566666666666667	0.0433908298604457	85.9737430016367	0	103.021094398112	0.0705032303957728	85.1842083685773	0	103.020742631573	0.0332599188569085	85.0284506257492	0	103.023057424733	0.0352439908428373	86.4270302685618	0	103.023622074073	0.00542414570711677	92.7780556121191	0	101.017215451868	0	92.7134446492239	0	101.020060385803	0.0678004	88.1918	0	107.618	0.0461033	88.7743	0	107.624
0.6	0.0433927188464627	85.8545008808294	0	103.018920558952	0.0725302971556956	84.9417202429483	0	103.018526610627	0.0352552550503702	85.0024268214827	0	103.020894429412	0.0339443581187318	86.3220857601978	0	103.021627222886	0.00542267098449578	92.5876744200453	0	101.015095833252	0	92.6485114841979	0	101.01794852449	0.0645731	87.969	0	107.641	0.0406998	88.4661	0	107.651
0.633333333333333	0.0437352243489728	85.8655448636608	0	103.016742022334	0.0731820770101218	84.8813687886013	0	103.016308029184	0.0352296374870634	84.762726976597	0	103.018730891745	0.0352365159888999	86.1518155898792	0	103.019627659148	0.00542390148286703	92.7066455092345	0	101.012975505921	0	92.536867224805	0	101.015835577299	0.0566073	87.7877	0	107.656	0.0352829	88.2273	0	107.669
0.666666666666667	0.0461007276958781	85.6303034182204	0	103.014564769914	0.0731810657188141	84.8349482172597	0	103.014090526463	0.035236375320792	84.6906689886954	0	103.01656863669	0.0352477069498733	85.9748252025107	0	103.017631934266	0.00542145281343493	92.5223003020618	0	101.010857179826	0	92.6297585944991	0	101.013724770547	0.0512724	87.3354	0	107.664	0.0318151	87.9314	0	107.681
0.7	0.0461152940891438	85.4069708953725	0	103.012385538876	0.0732352878452929	84.5981669787301	0	103.011870038833	0.0352436667056095	84.5065540208344	0	103.014407553978	0.0352535083416413	85.8711284586588	0	103.015637769284	0.00542309677114875	92.6235994126208	0	101.008738890275	0	92.4387092620337	0	101.01161269696	0.0461051	87.2463	0	107.662	0.0271269	87.8334	0	107.685
0.733333333333333	0.0461076672145831	85.3119327757071	0	103.010205935324	0.0732392250975049	84.3226725806304	0	103.009648838812	0.0364982471439004	84.1408729741007	0	103.012264597838	0.0352508257252947	85.6379276680327	0	103.013642222539	0.00542509913824662	92.533230712085	0	101.006617218864	0	92.4518878145665	0	101.009496615338	0.043356	87.0842	0	107.66	0.0244086	87.4231	0	107.682
0.766666666666667	0.046100814490317	84.8710861040745	0	103.008240992448	0.075946657662858	84.1355176995457	0	103.007423837455	0.0379470033283211	83.7131131405449	0	103.010160512841	0.037956432840025	85.4022683228768	0	103.011654245829	0.00542367554136469	92.5199018844074	0	101.004494487604	0	92.4387092620337	0	101.007382821329	0.0379472	86.9952	0	107.658	0.0216948	87.3088	0	107.68
0.8	0.0485387988742892	84.8231315084814	0	103.00605982345	0.0759317181656073	83.8147633236884	0	103.005197393161	0.0379580689578383	83.3586241044772	0	103.008035540634	0.03795463887445	84.8023080374284	0	103.009665966965	0.00542263057672262	92.3790574205487	0	101.002373780576	0	92.4371554057815	0	101.005481203691	0.0352438	86.6919	0	107.656	0.0216912	87.1099	0	107.678
0.833333333333333	0.0488004201689423	84.6429362307906	0	103.003899398572	0.0758812279012074	83.3987599535134	0	103.002975162756	0.03795959371336	83.0710645652098	0	103.005947285156	0.0383950727041908	84.7276983849947	0	103.007680776841	0.00542188350320651	92.5199132146035	0	101.000255912199	0	92.352177777755	0	101.003370702843	0.0352498	86.7492	0	107.654	0.0189822	87.1099	0	107.676
0.866666666666667	0.0487970421945058	84.1946383103232	0	103.001795155443	0.0770699272043313	83.2482127023739	0	103.000760549975	0.0406629140211495	82.7545218258586	0	103.003891597138	0.038252101955637	84.431238612697	0	103.00569999652	0.00547845395884456	92.4448750553732	0	100.998131984842	0	92.369072738662	0	101.001254577761	0.0348299	86.503	0	107.652	0.0189903	86.9141	0	107.674
0.9	0.0487840422914724	83.9800503111746	0	102.999657517295	0.0786722888146702	82.9954210213081	0	102.9985967805	0.0406669768431297	82.6276524008022	0	103.00184525455	0.0406443156995163	84.1824226311783	0	103.003720775925	0.00542230912467071	92.2738870482084	0	100.996220729033	0	92.3640117484434	0	100.999141562324	0.0325398	86.4218	0	107.65	0.0189839	86.7541	0	107.672
0.933333333333333	0.0507680551317179	83.6353324542453	0	102.997554635814	0.0813850331235549	82.84928091662	0	102.996455222912	0.0406397890960689	82.1717814964752	0	102.999802489977	0.0406338673289114	83.7517932065941	0	103.001745006776	0.00813770124793684	92.3478241341827	0	100.994095233602	0	92.2290283685852	0	100.997029206332	0.0325483	86.1983	0	107.647	0.0180545	86.7298	0	107.67
0.966666666666667	0.0514976841403705	83.3342188931258	0	102.995482753833	0.0813276870226552	82.7572757067556	0	102.994338336239	0.0433754721098189	81.7104883405853	0	102.997765738908	0.0406812570319591	83.4620069855918	0	102.999966423341	0.00813827769422798	92.1311121611208	0	100.991981381489	0	92.1541601921178	0	100.994918217848	0.0325481	86.2823	0	107.645	0.0189796	86.6336	0	107.668
1	0.0515063172366253	83.0553078140332	0	102.993416188181	0.0813444940171397	82.3176114961377	0	102.992219935214	0.0433803552102923	81.4889153788558	0	102.995724587785	0.043349768474318	83.0885125972676	0	102.997982322187	0.00813636936246308	91.9957954058579	0	100.989867911593	0	92.2657500929642	0	100.992805664907	0.0325574	86.1	0	107.643	0.0189814	86.6574	0	107.666
1.03333333333333	0.0531836212183996	82.9313165067961	0	102.991298163679	0.0813702962915785	82.0271300480358	0	102.990010296071	0.0433879680795766	81.4683860430012	0	102.99356080196	0.0433809673794988	83.0761736217097	0	102.995962780173	0.00813524927912271	92.1206639477724	0	100.987747133113	0	92.0345782392461	0	100.990694493743	0.0325516	86.071	0	107.641	0.0189832	86.435	0	107.663
1.06666666666667	0.0542591676747754	82.7097017577129	0	102.989104620542	0.0836928496579399	81.6766345932545	0	102.987774310969	0.0433989573572067	81.0679518297985	0	102.991404913888	0.0433624875518868	82.7796377334535	0	102.993886167171	0.00813790078214593	91.950277993684	0	100.985617808475	0	92.0070881537693	0	100.988547680734	0.0325595	85.9736	0	107.639	0.0189803	86.4108	0	107.661
1.1	0.0542531500892453	82.4939332770081	0	102.986909637626	0.084070146682877	81.5410194586654	0	102.985542210452	0.0461164657244995	81.0357056206275	0	102.989331673611	0.0433768234163172	82.367577630191	0	102.99191164731	0.00813782127326649	91.9295417057697	0	100.983411716042	0	91.9292417789102	0	100.986463839794	0.0352684	85.8597	0	107.637	0.0189818	86.1318	0	107.659
1.13333333333333	0.054238145764776	82.2334309932055	0	102.984726170782	0.084076549583335	81.3946345273227	0	102.983299446336	0.04608479141406	80.8284855231779	0	102.987451996252	0.046080235141167	82.2666310253576	0	102.989905120465	0.00813628579746488	91.8732886431271	0	100.981356337377	0	91.9329374129539	0	100.984349796109	0.0352494	85.8597	0	107.635	0.0189789	86.2697	0	107.657
1.16666666666667	0.0542073483112101	82.0511015307112	0	102.982535506068	0.084069989762606	81.0305873186708	0	102.981061212055	0.0461089663188852	80.5421284169767	0	102.985380184741	0.0460900602027758	82.0615719182372	0	102.987903169734	0.00813590024749524	91.8058325741224	0	100.979216832348	0	91.6196136232137	0	100.98223818423	0.0352522	85.6649	0	107.633	0.0189823	86.1132	0	107.655
1.2	0.0569567192392532	81.969363704805	0	102.980451664945	0.0868111191367912	81.1830304716236	0	102.979104290034	0.04609411499956	80.3997598039394	0	102.98332276485	0.0461094371132957	82.0411468810498	0	102.985904766073	0.00812966352499268	91.6243899133905	0	100.977116436967	0	91.7398166126331	0	100.980125490055	0.0352607	85.6827	0	107.631	0.018985	86.033	0	107.653
1.23333333333333	0.0569484568792673	81.969363704805	0	102.978332675747	0.0867735920829313	80.8312587939666	0	102.976926126706	0.0484072048078875	80.2366364667975	0	102.98127903352	0.0461149512300851	81.7846742057411	0	102.983910942121	0.0081295549421977	91.5392208517746	0	100.974993695935	0	91.5837882120526	0	100.978014636292	0.0352497	85.597	0	107.628	0.0189872	86.033	0	107.651
1.26666666666667	0.0569467723311995	81.725370586867	0	102.976203095546	0.0867923265305364	80.7484050478183	0	102.974789722511	0.0460808728017802	79.8741756792164	0	102.979234391376	0.0460981530606258	81.6498956601527	0	102.981912823058	0.00812835235452796	91.4531697237262	0	100.972872364283	0	91.3361500071375	0	100.975904423196	0.0352452	85.5961	0	107.626	0.0189891	86.0225	0	107.649
1.3	0.0569626003818147	81.505139785186	0	102.974074859028	0.0867608291778183	80.5974509809098	0	102.972655187463	0.0488087048990553	79.8867530597069	0	102.977193540736	0.0487946090376482	81.4830468300977	0	102.979910069236	0.00813039252508479	91.3398651658848	0	100.970750951226	0	91.2653160621477	0	100.973793124359	0.0352452	85.5406	0	107.624	0.0189876	86.033	0	107.647
1.33333333333333	0.0575281998466163	81.55025426257	0	102.971997091684	0.0895029808800507	80.1186603837857	0	102.970518998784	0.0488211928203913	79.6357469048463	0	102.975151270917	0.0487855365282356	81.2913304222359	0	102.977904324274	0.00813504945509386	91.2963793572614	0	100.96862798846	0	91.2481190247805	0	100.971680578764	0.0352441	85.4676	0	107.622	0.0210872	85.9378	0	107.645
1.36666666666667	0.0596630991345593	81.3500405798136	0	102.969920052191	0.0894949499727387	80.147198822895	0	102.96839379017	0.0487872376585598	79.5790652104566	0	102.97311467816	0.0487881599989945	80.9923734052896	0	102.975902310308	0.00813324021460612	91.0134340719117	0	100.96652862767	0	91.0665677650674	0	100.969568371732	0.0352546	85.3796	0	107.62	0.0216951	85.8635	0	107.642
1.4	0.059641518280578	81.1450083814661	0	102.967846439529	0.0914879183082932	80.0541860776813	0	102.966274317599	0.0506546424767682	79.3622717680711	0	102.971081683339	0.0488083373058902	80.9617415400454	0	102.97390320652	0.00812993230208597	90.816792235486	0	100.964488919975	0	90.8915317095781	0	100.967461651753	0.0377027	85.2892	0	107.618	0.0216879	85.7262	0	107.64
1.43333333333333	0.0599455528468862	80.9399252834237	0	102.965783726959	0.0902371422123631	79.7518677518901	0	102.964156177267	0.0505527049660373	79.1460521094835	0	102.96904325992	0.0499101706042456	80.8885933762768	0	102.971901990332	0.00813387919775222	90.7961180896638	0	100.962458294253	0	90.8731309542173	0	100.965348677703	0.0352634	85.2171	0	107.616	0.0216892	85.824	0	107.638
1.46666666666667	0.0596582139688434	81.0006278578517	0	102.963724842861	0.0921811027365191	79.6039667023486	0	102.962020439078	0.051542619433786	79.213637433603	0	102.966990197352	0.0515208638568379	80.6874988853572	0	102.969857536517	0.00813021182035013	90.7788745405088	0	100.960355863804	0	90.8745984312002	0	100.96323474014	0.0379694	85.3026	0	107.614	0.0217012	85.5962	0	107.636
1.5	0.0623758753186161	80.864047638092	0	102.961534437637	0.0922239988932814	79.508249547979	0	102.959770885147	0.0515481934704313	79.1661848320796	0	102.964798027618	0.0514899263747169	80.6696433576319	0	102.967747311215	0.00813468048236944	90.6026450695016	0	100.958229967083	0	90.5587373814371	0	100.961122561529	0.0354048	85.2885	0	107.612	0.0216952	85.6855	0	107.634
1.53333333333333	0.0623648033868351	80.7879414522539	0	102.959550189343	0.09338617177881	79.4277248619945	0	102.957523322395	0.0515221537378406	78.9584397731964	0	102.962612256049	0.0514989121265981	80.3984313776326	0	102.965696925851	0.00813358823880151	90.5548359906352	0	100.95610670065	0	90.4660443478765	0	100.959009588741	0.0352434	85.0561	0	107.61	0.0216958	85.5233	0	107.632
1.56666666666667	0.0649178215743193	80.6430736743327	0	102.957346526545	0.0949080391889248	79.4659252136212	0	102.955284507287	0.0515110789253716	79.0082425019075	0	102.960549034175	0.0542390505383131	80.4339578958388	0	102.963672161987	0.0108448338565789	90.3067922346871	0	100.953985069245	0	90.3063662108593	0	100.956898913229	0.0379582	84.8937	0	107.607	0.0217031	85.4077	0	107.63
1.6	0.0626036434478985	80.5631849335956	0	102.955164496474	0.0949565236714512	79.3303631929164	0	102.953074973942	0.0542385405907475	78.7612991184818	0	102.958522673567	0.0542097295006037	80.2917004162001	0	102.96164630698	0.0108450848529952	90.1564408944944	0	100.951859492737	0	90.1712191041295	0	100.954998832525	0.0379511	84.8281	0	107.605	0.0217049	85.3283	0	107.628
1.63333333333333	0.0650685843330428	80.432167144972	0	102.953084417645	0.0949063853170857	79.2955356115346	0	102.95094396575	0.0542357075460327	78.7164638416334	0	102.956509524367	0.0515188278203699	80.3408542494642	0	102.959630793332	0.0108420222345312	90.1428174610388	0	100.94974701191	0	90.1347154922689	0	100.952890464023	0.0372568	84.6916	0	107.603	0.0217013	85.3192	0	107.626
1.66666666666667	0.0650684863908106	80.4120733680091	0	102.951007408317	0.0960883208485361	79.3700949327836	0	102.948826260492	0.0542137112526525	78.8905929651805	0	102.954511231854	0.0542209479410767	80.2339569557557	0	102.957619243021	0.0108460918150801	89.9841546574677	0	100.947633574332	0	90.0464670257045	0	100.950781552056	0.0379741	84.6708	0	107.601	0.0216951	85.1108	0	107.623
1.7	0.0650573205988435	80.4120733680091	0	102.948935657437	0.0949306973377836	79.2247800332568	0	102.946723864467	0.0551199740641866	78.8405108812248	0	102.952516590905	0.0542133661213498	80.1628876000381	0	102.955611450075	0.00813613387256974	89.7329469776748	0	100.9457870092	0.0023753408161202	89.643600685663	0	100.948669676014	0.0397252	84.5649	0	107.599	0.0216932	85.2491	0	107.621
1.73333333333333	0.0650444894754579	80.4077692223142	0	102.946867666935	0.0976256550273367	79.2374351596599	0	102.944617870239	0.0541991944019134	78.8039333133262	0	102.950528668859	0.0541806248368226	80.1642613271076	0	102.953602200718	0.0108460194115163	89.6476592982954	0	100.943750967529	0.00271131926192211	89.733011215212	0	100.94655919245	0.0395644	84.4033	0	107.597	0.0216979	84.9566	0	107.619
1.76666666666667	0.0650801732314475	80.3323569449859	0	102.944804231067	0.0957636816218858	79.2374351596599	0	102.942506969518	0.0562374233157065	78.7526371590696	0	102.948537457816	0.0541800008828478	80.0297623438158	0	102.95160346633	0.0108509011779225	89.737547431594	0	100.941705875942	0.0027115803526872	89.6396733148687	0	100.944447019254	0.0393623	84.3953	0	107.595	0.0241937	84.7814	0	107.617
1.8	0.0650965020546614	80.1317942907197	0	102.942734804145	0.0976126146366223	79.0961491457525	0	102.940399485037	0.0569216663622424	78.7026956957196	0	102.946547918002	0.0542240410090456	80.0283441585539	0	102.949793187928	0.010849091271606	89.4937071494362	0	100.939692828367	0.00271158342313842	89.3341212182162	0	100.942335921645	0.0391984	84.3573	0	107.593	0.0244032	84.9329	0	107.615
1.83333333333333	0.0659923701543786	80.3271039460024	0	102.940669537653	0.0976130307772087	79.2729512805729	0	102.93829293644	0.0569194668544005	78.756121082624	0	102.94456370731	0.054338777734779	80.1673966158597	0	102.94779245008	0.0108480158464777	89.3707250912372	0	100.93768542164	0.00271063780438699	89.323360066732	0	100.940226652027	0.0395809	84.1308	0	107.591	0.0216949	84.6967	0	107.613
1.86666666666667	0.0650891071461202	80.1625233259182	0	102.938601875675	0.0976430757748246	78.9408634571442	0	102.93617676398	0.0568950752798133	78.665354351048	0	102.942567400716	0.0569203911798977	80.0893246378426	0	102.945777868185	0.0108479715705144	89.245063691576	0	100.93567469188	0.00271180295277815	89.1913166559156	0	100.938116062902	0.0406904	84.0961	0	107.588	0.0244085	84.5467	0	107.611
1.9	0.0651029030469934	80.0622269207252	0	102.936535986904	0.0953427830021723	79.0961491457525	0	102.934053703017	0.0566176764177053	78.6049649961671	0	102.940576111268	0.0569277469981844	80.0852785582709	0	102.943777272211	0.0108471177895814	89.1186350816931	0	100.933657648721	0.00271134571362602	89.0865195673833	0	100.936006380645	0.0406613	83.9137	0	107.586	0.0244085	84.6182	0	107.609
1.93333333333333	0.0677644323980221	80.0945786683316	0	102.934465856451	0.0976338376084354	78.9450167990941	0	102.931940728127	0.0569037855442747	78.546055131728	0	102.938586007239	0.0565297596327414	79.9169063760766	0	102.941768466065	0.0108405335207555	88.8417618144523	0	100.931635457754	0.00271040230060348	88.943489527066	0	100.933896747911	0.0406713	83.9675	0	107.584	0.0244084	84.3957	0	107.607
1.96666666666667	0.0677671919143354	80.1665244253527	0	102.93238789859	0.10034259375413	79.1014143561216	0	102.929820688279	0.0569162499245299	78.6813874314047	0	102.936595400177	0.0541956993237507	79.9100162538413	0	102.939752868784	0.0108419021481958	88.795789725968	0	100.929597119021	0.00271117395163381	88.8211573031413	0	100.931783363508	0.0406843	83.9349	0	107.582	0.024407	84.4265	0	107.605
2	0.0677556892900044	80.0953546593631	0	102.930309553839	0.0976122648146876	79.1882112187361	0	102.927697581873	0.0569298484395812	78.6641391729071	0	102.934788075314	0.0569393405413564	79.9702056015504	0	102.937692444764	0.010844299715831	88.7925676211788	0	100.927480836756	0.00271155975615638	88.815304014557	0	100.929672279065	0.0406941	83.7218	0	107.58	0.0244103	84.1696	0	107.603
2.03333333333333	0.0678004191856168	80.2069477328853	0	102.928141579566	0.097626050297908	79.2374351596599	0	102.92567716123	0.0569257719755982	78.7386204742057	0	102.932688491464	0.0569366787977699	80.1270677350599	0	102.935525878569	0.0108439102352499	88.6847148739828	0	100.925348896107	0.00271135160663275	88.8477252424224	0	100.927553791892	0.0406929	83.6574	0	107.578	0.0244183	84.0949	0	107.6
2.06666666666667	0.0678256777763359	80.0878878135046	0	102.925924455711	0.097754214396546	79.1746816917617	0	102.923414017074	0.0569420670370347	78.9135835036102	0	102.930634510787	0.0569510369079113	80.0195596286875	0	102.933462634601	0.0123216326200338	88.5821870286833	0	100.923221256289	0.00271143105021267	88.5977954117538	0	100.925440685041	0.0406826	83.6494	0	107.576	0.0244097	84.0448	0	107.598
2.1	0.0678193375495017	80.1843526758554	0	102.923734475517	0.100367846831177	79.1597197634504	0	102.92116719638	0.0569445242408179	78.7449529217013	0	102.928603230496	0.0569575350603993	79.8698344895422	0	102.931406284578	0.0135550220634883	88.3699918877274	0	100.921089075136	0.00271187096791331	88.4505392477056	0	100.92332813159	0.0406826	83.3534	0	107.574	0.0261051	84.0136	0	107.596
2.13333333333333	0.0678249840854799	79.9702121840635	0	102.921622534708	0.0999541848567596	79.1667532864663	0	102.918991197883	0.0569308683751607	78.6778605986658	0	102.926587423142	0.0569282672793318	79.8539391942581	0	102.929361754869	0.0108462017666547	88.300823629941	0	100.918956839042	0.00271221180256443	88.2081781899806	0	100.921214682431	0.0434006	83.3515	0	107.572	0.0260322	83.8846	0	107.594
2.16666666666667	0.0678308738180944	80.0786102735458	0	102.919528997188	0.100346431347221	79.0256226188616	0	102.916858642854	0.0569489147897448	78.681049699831	0	102.924575469668	0.0569228736485653	79.7733421864515	0	102.927332361679	0.0135563616266039	88.0988697387882	0	100.916850314424	0.002710933289478	88.1454588114777	0	100.919104989378	0.0433809	83.3483	0	107.57	0.0271159	83.8473	0	107.592
2.2	0.0677962933914023	80.0490824258418	0	102.91744673223	0.100321368976517	78.9722342025938	0	102.914736766516	0.0569179547992379	78.6049649961671	0	102.922574105627	0.056937770224422	79.6629633283763	0	102.925320601032	0.0135597744988178	87.9800565823827	0	100.914802322704	0.00271091683363093	88.0357715268484	0	100.916987530491	0.0433896	83.0551	0	107.568	0.0271119	83.7205	0	107.59
2.23333333333333	0.0677976906862281	80.0622269207252	0	102.915368845304	0.100312010192022	79.1164934219263	0	102.91262056247	0.0569314998574359	78.4763791539822	0	102.920582439904	0.0569247732568571	79.4730462743635	0	102.923303450209	0.0135580400253345	87.8967646178427	0	100.912740214528	0.00271153232253808	87.8967032111434	0	100.938961123937	0.0434038	83.126	0	107.565	0.0271128	83.6414	0	107.588
2.26666666666667	0.0677788380393287	79.9839203983053	0	102.913289025156	0.100344887448763	78.8375863428871	0	102.910505174541	0.0569276910538596	78.3972862843859	0	102.918592841747	0.0569157291567729	79.5117707936767	0	102.921295626338	0.0135568921761387	87.7604935810333	0	100.910700613445	0.00271093014382712	87.7345047239225	0	100.936849686471	0.0437793	83.1073	0	107.563	0.0271058	83.6171	0	107.586
2.3	0.0677948487687695	79.91102090035	0	102.911219290766	0.10034528356888	78.7253036244959	0	102.908394857961	0.0596100317326587	78.4517999506328	0	102.916610740124	0.056939242558535	79.455244949545	0	102.919297347965	0.0135536135932171	87.4779608279348	0	100.908674699596	0.00271055809944325	87.6464076824993	0	100.934742756235	0.0434033	82.9785	0	107.561	0.0271176	83.5583	0	107.584
2.33333333333333	0.0678018145218778	79.7689857069551	0	102.909146136245	0.100351413391299	78.7015744882143	0	102.906291587267	0.0596116218364396	78.3815078999285	0	102.914631822751	0.0569360398337434	79.289146955302	0	102.917292971376	0.0135515483622062	87.3569374553937	0	100.906651917419	0.00271100096867404	87.2924450179147	0	100.93263109711	0.0433949	82.9648	0	107.559	0.0271116	83.2713	0	107.581
2.36666666666667	0.0678318768303714	79.7018470033605	0	102.907284693704	0.100316315706333	78.7442902839847	0	102.904190298344	0.0595980836919889	78.2398310794173	0	102.912650957714	0.0596446234758545	79.272075538571	0	102.915288935759	0.013553287014325	87.4230738089737	0	100.904635916663	0.00271131181589715	87.420704755322	0	100.930521098372	0.0433989	82.8677	0	107.557	0.0271146	83.3972	0	107.579
2.4	0.0703720781419671	79.490415263462	0	102.905222167478	0.100379420417716	78.6417306762412	0	102.902082082071	0.0596128517467019	78.0336662832271	0	102.910672269594	0.059631892269435	79.0643520872321	0	102.913281476211	0.0135573483483289	87.288598402335	0	100.902627662611	0.00271179172178024	87.2610923744335	0	100.928410295515	0.0461184	82.7355	0	107.555	0.0271271	83.3179	0	107.577
2.43333333333333	0.0677913462200446	79.4927250279284	0	102.903154164522	0.100355779249177	78.6515515003892	0	102.899970806226	0.0596595767458404	77.8993130191341	0	102.90868859211	0.0596416465742537	78.9719797927048	0	102.911259602058	0.0135571380825109	87.1159330449946	0	100.900617337169	0.00271313922501205	87.1167833666592	0	100.926512371841	0.0461116	82.7103	0	107.553	0.0277642	83.2203	0	107.575
2.46666666666667	0.0701945150394099	79.4362979457329	0	102.901085530895	0.101580277155955	78.6420054026379	0	102.897857832973	0.0580467415339415	78.0030456646963	0	102.906697935096	0.0591989543325054	78.8858470399018	0	102.909232564813	0.0135552101639723	87.0412277701592	0	100.898592634712	0.00271258382941811	87.0185755178972	0	100.924398360018	0.0461185	82.5831	0	107.551	0.0271324	83.1281	0	107.573
2.5	0.0705400257875479	79.5351344597862	0	102.89900019511	0.103087159733404	78.4572746768	0	102.895733480005	0.0596446327154713	77.8654805569412	0	102.904682462436	0.0569317061606009	78.7544471695649	0	102.907189194172	0.0135510914742846	86.8064618910801	0	100.896474040497	0.00271153134000807	86.8754551601252	0	100.922289831461	0.0461303	82.5678	0	107.549	0.0298237	83.1945	0	107.571
2.53333333333333	0.0705109267729905	79.3434861097726	0	102.896908815593	0.103017931381235	78.2002704419791	0	102.893599537141	0.0596229936448287	77.8200518586846	0	102.902670030008	0.0596339936566645	78.7442900950034	0	102.905152834283	0.0135516281077235	86.7951001038539	0	100.894387088789	0.00271077910138477	86.6335053601808	0	100.920178020718	0.0461183	82.5071	0	107.546	0.0295115	83.0668	0	107.569
2.56666666666667	0.0705086041680005	79.2720548399246	0	102.894818276824	0.103037044288816	78.2787532638596	0	102.891468746293	0.0596167151213724	77.5562368604686	0	102.900664346816	0.059639173790508	78.7404567006152	0	102.90312131387	0.0135508800134444	86.4841008757292	0	100.892549517226	0.00542248588649562	86.5710176499198	0	100.918065799671	0.0461314	82.4678	0	107.544	0.0271263	82.9838	0	107.567
2.6	0.0705170055727654	79.2131696743043	0	102.892746363874	0.103041437444203	78.2549196162833	0	102.889353345553	0.0616600256890373	77.5389952024632	0	102.898668527356	0.0596377001559099	78.5355125815603	0	102.901109361605	0.0160573740718866	86.4041591377655	0	100.890537319179	0.00542142556951975	86.2900699049657	0	100.915955325007	0.0461133	82.4338	0	107.542	0.0298466	83.0592	0	107.565
2.63333333333333	0.0704825429595563	79.0762264603909	0	102.89066906466	0.103017519866038	78.1853152787516	0	102.887244597945	0.0596613956368171	77.6043721105412	0	102.896678973899	0.0596514008567375	78.5314220925572	0	102.899294309894	0.0162694505184159	86.2576498506788	0	100.888530849159	0.00542342476621258	86.3655975303951	0	100.913843960104	0.0461106	82.2794	0	107.54	0.0298368	82.9902	0	107.562
2.66666666666667	0.0714720915133851	78.9656760307506	0	102.888601286725	0.103009451422664	77.8225305236168	0	102.885139239748	0.0601163405945595	77.3485718972596	0	102.894686719268	0.0595974979660667	78.4544378654673	0	102.897281884665	0.0162640839027264	86.173821749477	0	100.886524492592	0.00542199670444616	86.1596738136621	0	100.911732037857	0.0461227	82.248	0	107.538	0.0298304	82.8372	0	107.56
2.7	0.0721638207842388	78.8290140324412	0	102.886537156719	0.105220605854403	77.6693025691443	0	102.88303691539	0.0596516806516595	77.3485718972596	0	102.892694756591	0.0596161646796421	78.404071141286	0	102.895270331908	0.0162647848248064	85.9210700604781	0	100.884518673583	0.00542016988228568	85.9629945205771	0	100.909620026241	0.0488225	82.1281	0	107.536	0.0298372	82.6846	0	107.558
2.73333333333333	0.0704994778760684	78.9250815480862	0	102.884468167953	0.103460610202761	77.4934378909642	0	102.880932839899	0.0623578169962202	77.2730115582561	0	102.890713186634	0.0623235919115028	78.2541173738265	0	102.893262235699	0.0162616281822681	85.7065339710623	0	100.907338041258	0.00542291248550917	85.7025195478966	0	100.907508780749	0.0487941	82.1547	0	107.534	0.0298284	82.7546	0	107.556
2.76666666666667	0.0732315693608024	78.7397590206549	0	102.882398343344	0.105774440045646	77.3372149195513	0	102.878824459285	0.062232476952393	77.138704627602	0	102.888719994788	0.0623217928346037	78.2485359247937	0	102.891253622707	0.0162659288821511	85.6434193529707	0	100.905333022578	0.00542313636337347	85.6915987268448	0	100.905398160231	0.0479514	81.8504	0	107.532	0.0298409	82.6846	0	107.554
2.8	0.0732288152777114	78.6367139300125	0	102.880333123108	0.105745749905392	77.0647748084011	0	102.876726227382	0.0623964245145369	77.0160873902591	0	102.886726917721	0.0623576970511716	78.0959258957538	0	102.88924340342	0.0162613502847175	85.3234065037655	0	100.90333127706	0.00542164566152529	85.5517911237284	0	100.903285243166	0.0488094	81.8457	0	107.53	0.0298343	82.4698	0	107.552
2.83333333333333	0.0732141868557998	78.7089898032138	0	102.878267123012	0.105740137762209	76.8648829333255	0	102.874625006089	0.0623790212678035	76.9473871553585	0	102.88493199106	0.0623528715963272	78.0244206440452	0	102.91163511754	0.0162613082414591	85.3461979456684	0	100.901330561301	0.00542218988329946	85.3942010053377	0	100.90117616137	0.0488347	81.8265	0	107.527	0.029833	82.414	0	107.55
2.86666666666667	0.0732014746286486	78.5330664286119	0	102.876205806708	0.105703110896229	76.7967893966694	0	102.8725338286	0.0623588104545736	76.8633275575453	0	102.882945658641	0.0623756983709063	78.0106873078773	0	102.909626605334	0.01626060924649	85.079518147988	0	100.899333653683	0.00542447425026826	85.1655692771924	0	100.899065654061	0.0488291	81.7638	0	107.525	0.0298306	82.3805	0	107.548
2.9	0.0748893361828676	78.3806976071919	0	102.874143382081	0.108331443746026	76.7312001594201	0	102.870643601241	0.0648326029018563	76.6678389502493	0	102.88095320615	0.0623513075755448	77.8091481180746	0	102.907612816921	0.0189736475731629	84.9397455496452	0	100.89732790488	0.00542403481960307	85.1255252849578	0	100.896954122304	0.0488189	81.68	0	107.523	0.0298373	82.1772	0	107.569
2.93333333333333	0.0732216535102052	77.9540118239678	0	102.872083872394	0.108238787856312	76.4626004228359	0	102.868540417981	0.0650690884082538	76.6355212421414	0	102.878963563405	0.0623426867020259	77.8318064241043	0	102.905613197029	0.0189773892521281	84.8010117787263	0	100.895330036485	0.0054258321228208	84.9434350462038	0	100.894841992077	0.0487945	81.5332	0	107.521	0.0316255	82.2533	0	107.567
2.96666666666667	0.0740162517052378	78.0295681982844	0	102.870018351125	0.10847011695706	76.5929511736413	0	102.866438651733	0.0650609562059626	76.4570361740522	0	102.876972522058	0.0623506381512245	77.6903506419615	0	102.903610842301	0.0189822529675615	84.6802801649958	0	100.893333042431	0.00542636271908308	84.7981286235352	0	100.892731860201	0.0515168	81.5982	0	107.519	0.0325496	82.1533	0	107.565
3	0.0759163358901755	78.0506577980298	0	102.867932544633	0.108515251366467	76.5251521906703	0	102.864310107184	0.0650649323330179	76.501170400873	0	102.874934552492	0.0623509107140142	77.5347994612581	0	102.901556763224	0.0189817431865367	84.4507599909637	0	100.891218760732	0.00542520360083531	84.5819865840832	0	100.890620864089	0.0488044	81.5254	0	107.517	0.0310188	82.0448	0	107.563
3.03333333333333	0.0731859945510879	77.9643333922512	0	102.865734307522	0.108496281641113	76.4007753450771	0	102.862143064826	0.0650662851057981	76.4565789204369	0	102.872880331542	0.0638481993079213	77.4843397485824	0	102.899499607367	0.0189825377464918	84.3653909712786	0	100.889092792666	0.00725473739794445	84.4525046827143	0	100.888511916003	0.0513503	81.4422	0	107.515	0.0325411	82.003	0	107.56
3.06666666666667	0.0759013801321407	78.0178748225947	0	102.86363564376	0.108456899401193	76.416105430692	0	102.859999849707	0.0650625188508059	76.2525372894594	0	102.895490418819	0.0650613598599182	77.3424279334776	0	102.897461631833	0.0189780761851232	84.1347615861805	0	100.88705913223	0.00813299372180982	84.1195750568903	0	100.88640260877	0.048799	81.2357	0	107.513	0.0325425	81.8516	0	107.558
3.1	0.075910095151997	77.9748905269005	0	102.86154800041	0.110511157542826	76.2924779750864	0	102.857861434254	0.0650555244151404	76.2323534396598	0	102.893462945972	0.0650426650371004	77.105792252396	0	102.895428902584	0.0189810023898834	84.0002945068605	0	100.885039977037	0.00813435024002498	83.9149878299361	0	100.884290020211	0.0515171	81.1531	0	107.511	0.0325467	81.8201	0	107.556
3.13333333333333	0.0762725041501412	77.7396056016435	0	102.859474832294	0.111178727629802	76.192350755711	0	102.855734252341	0.0632868442111475	76.1637800735405	0	102.891444556579	0.06506700680992	77.2472647989357	0	102.893397982606	0.0189820619366371	83.7551397340763	0	100.883025675526	0.00813569368107081	83.7382609691716	0	100.882174292505	0.051524	80.9301	0	107.509	0.0325506	81.6733	0	107.554
3.16666666666667	0.0761421655690511	77.569488100867	0	102.857395343173	0.111206338093464	76.1993301141199	0	102.853605324515	0.065062927185501	76.1940298867506	0	102.889430249946	0.0650593634145961	76.9587759952093	0	102.891368122311	0.0216971432859283	83.3929535619002	0	100.881023890851	0.00813375261252447	83.4948847382313	0	100.88006370429	0.0515289	80.856	0	107.507	0.0325393	81.5013	0	107.552
3.2	0.0759212208551441	77.3701562274525	0	102.855319852636	0.111104036875945	76.0395983712278	0	102.851479193569	0.0650767722808084	75.9378198984539	0	102.887420385981	0.0650770752822211	76.9556047569799	0	102.889336593499	0.018974143023728	83.3137550699161	0	100.879019927591	0.00813667769102216	83.2754648633032	0	100.877950763902	0.0515351	80.8031	0	107.504	0.0325287	81.4556	0	107.55
3.23333333333333	0.0786562566438929	77.3040369378515	0	102.853247257321	0.111180983336014	75.8810663419871	0	102.849353218184	0.0650831621506057	75.8207262042429	0	102.885409707126	0.0650524614147337	76.8637167176701	0	102.887310671943	0.0216855945244669	83.0827037740566	0	100.877016051932	0.00813187876497186	83.0495016389868	0	100.875837561843	0.0533158	80.6596	0	107.502	0.0325156	81.3852	0	107.548
3.26666666666667	0.0785973450730693	77.3732547348271	0	102.851380273819	0.111161894007804	75.8599372851481	0	102.847227219334	0.0663245655370971	75.8271985065793	0	102.883397801666	0.0677587435214437	76.7428181690986	0	102.885303528735	0.0216844838919356	82.8427285772027	0	100.875014277977	0.00812995712076472	82.9738226889488	0	100.873725212965	0.0531697	80.5307	0	107.5	0.0347881	81.377	0	107.546
3.3	0.078604547495014	77.3603774682801	0	102.84931085004	0.111141831708707	75.630126276252	0	102.845112373977	0.0678016703862122	75.6735283751516	0	102.881389534073	0.0677704688990705	76.5898540407092	0	102.883279480149	0.0216886415592817	82.7599116092054	0	100.873010172799	0.00812905977567961	82.7527867511943	0	100.871825759187	0.0542212	80.4779	0	107.498	0.0352385	81.2432	0	107.544
3.33333333333333	0.0786260331642837	77.2756234353246	0	102.847238717736	0.113889766815119	75.7785762335437	0	102.84301529268	0.067835545726241	75.6286567391008	0	102.879375733353	0.0677675559300497	76.521576425656	0	102.881249665143	0.0216868550027197	82.4637127749737	0	100.871004392889	0.00812571406566116	82.5955980593055	0	100.869713684274	0.0542187	80.3762	0	107.496	0.0352436	81.1079	0	107.541
3.36666666666667	0.0786068112857473	77.3040177935206	0	102.845167397409	0.113889275739574	75.7817779360637	0	102.840933140948	0.0678125375451794	75.4919696035942	0	102.877369066644	0.0677556153815384	76.4533738028045	0	102.879226373265	0.0216859704482992	82.2435613883991	0	100.869003255402	0.0081372193547036	82.4422825603468	0	100.867601594439	0.0542139	80.3059	0	107.494	0.0352483	80.9564	0	107.539
3.4	0.0786027437022038	77.0967662977693	0	102.843103981954	0.113908853469341	75.5896476368735	0	102.838861712283	0.0696799272673301	75.469573126219	0	102.87536694907	0.0677776587669091	76.3020923918135	0	102.877209014364	0.0217863449070406	82.2405116926941	0	100.867211486423	0.00854002290114925	82.0663510018783	0	100.865490006319	0.0542308	80.0461	0	107.492	0.0352567	80.8093	0	107.537
3.43333333333333	0.0785863899691053	77.0613232919398	0	102.841052625461	0.113880221496077	75.3546163677661	0	102.83679497249	0.0684650549157468	75.3589158869857	0	102.873366949531	0.0677630674215318	76.3123353859276	0	102.875194879258	0.0244005730564857	81.9352776385518	0	100.865217505277	0.0108467084401926	81.8829352946352	0	100.863380809269	0.0542098	80.0713	0	107.49	0.0352699	80.8067	0	107.535
3.46666666666667	0.0813042310894856	77.027835184232	0	102.83899873894	0.11657260020869	75.2939295361034	0	102.834729889928	0.0698876345221113	75.1903171392989	0	102.87136871155	0.0677776024200899	76.1135091610965	0	102.873197740394	0.0243919220139759	81.7160897658748	0	100.863229827904	0.0108444794703501	81.8712572467499	0	100.861272202573	0.0550402	80.1712	0	107.487	0.0352656	80.7419	0	107.533
3.5	0.0813024083603971	76.8671099127026	0	102.836941770384	0.114573402035427	75.3124919386803	0	102.832662790943	0.070537671017776	75.1341176017258	0	102.869369700694	0.0677820449471288	76.2427060313418	0	102.871373180613	0.0244026356129902	81.4476926250085	0	100.861226915575	0.0108427004245514	81.539494152887	0	100.859162455898	0.0549064	79.9179	0	107.485	0.0358024	80.6754	0	107.531
3.53333333333333	0.0813250066414523	76.9337287949163	0	102.834850187482	0.113872212192743	75.1964443264163	0	102.83056331905	0.0704847783351454	75.2115223793322	0	102.867331424006	0.0705387179943039	75.9204208681758	0	102.869317065191	0.0244048080567287	81.3543787970676	0	100.859182862195	0.0108455918772226	81.4176089650027	0	100.857050368382	0.0569681	79.9289	0	107.483	0.035266	80.5905	0	107.529
3.56666666666667	0.0813615739475964	76.7408725825158	0	102.832743673884	0.116576602079437	75.0334216904873	0	102.828464579689	0.0704783680485736	74.9092249187615	0	102.865301071932	0.0701881291390987	75.910438858916	0	102.86726682794	0.0243943708627832	81.0039768449053	0	100.857155970084	0.0108450233209217	81.188215145665	0	100.854937499999	0.0569923	79.7541	0	107.481	0.0360283	80.5305	0	107.527
3.6	0.0813343069166169	76.6085180076915	0	102.830648785326	0.114267335755098	74.9406239851624	0	102.826374458196	0.0704931714179326	74.8908988600552	0	102.863284374452	0.0705339392385084	75.7080618766109	0	102.865231283343	0.0243898311389158	80.7332665664981	0	100.855144894255	0.0108427737820694	80.9245636086371	0	100.852827851336	0.05697	79.7379	0	107.479	0.0352581	80.3518	0	107.525
3.63333333333333	0.0813292383265194	76.5809705599505	0	102.828562716776	0.116580639372963	74.8006910614576	0	102.824285950643	0.0705901569349149	74.8349406433463	0	102.861270417182	0.0704983652186895	75.7748314126189	0	102.863202818414	0.0244035138639171	80.446906335031	0	100.853140648539	0.010838665029751	80.7078837704118	0	100.850718944211	0.0569772	79.602	0	107.477	0.0379629	80.323	0	107.548
3.66666666666667	0.0813443071286046	76.4468194156687	0	102.826476786516	0.116605238163326	74.6662941620964	0	102.822196328094	0.0705105451809872	74.6452036078392	0	102.859454050709	0.0704836735341775	75.6920782929082	0	102.861167390133	0.0243997324586869	80.3928013461729	0	100.851133050538	0.0108438269487035	80.3606264845988	0	100.848607071349	0.0569614	79.4636	0	107.475	0.0379677	80.2783	0	107.546
3.7	0.0813596393668653	76.3546336870676	0	102.82439138557	0.116632871076386	74.6578660690067	0	102.820110136413	0.0706154339458138	74.4496972299755	0	102.857442179278	0.0704830376412179	75.5063475971839	0	102.859137278789	0.0271180890922317	80.0834570910051	0	100.849127998711	0.0121928431760443	80.2546193153295	0	100.846495369764	0.0595364	79.3222	0	107.473	0.0379567	80.1675	0	107.544
3.73333333333333	0.0829743728975677	76.2330866352797	0	102.822305581239	0.119348903020967	74.7230954949516	0	102.818232556979	0.0704856167389364	74.5059778496474	0	102.855433732518	0.0731659384164064	75.4392562497093	0	102.85710272845	0.027113867427202	79.9413468096662	0	100.847121319862	0.0135621219302104	79.9656530391073	0	100.844385344647	0.0569508	79.3274	0	107.471	0.0379586	80.0231	0	107.542
3.76666666666667	0.0840055283222875	76.2065694201381	0	102.820219372264	0.116566510179987	74.5941941089275	0	102.816148214411	0.0731983724935257	74.380032783498	0	102.853428562023	0.070485937474519	75.2842686298161	0	102.855075269284	0.0271140259740604	79.5405898082228	0	100.845120147636	0.0135643317377572	79.6376823457377	0	100.842275855394	0.0569692	79.1762	0	107.469	0.0379643	80.012	0	107.54
3.8	0.0822577743620618	75.9800229921776	0	102.818144245753	0.116579645870084	74.4180527160996	0	102.814067377845	0.0731828576331015	74.2028007085933	0	102.851421956353	0.0731862056759532	75.2384208865134	0	102.853076826204	0.027112147819668	79.3639299491869	0	100.843118997123	0.0135618897932947	79.3501824851988	0	100.840165189818	0.0590736	79.1418	0	107.467	0.0379629	79.8749	0	107.538
3.83333333333333	0.0840537006177554	76.0320206691228	0	102.816066174556	0.119295218877158	74.4139807550193	0	102.811987706509	0.0731755657882709	74.0642855453331	0	102.849419967411	0.073189771587559	75.2116751485117	0	102.851057982103	0.0271134809608866	79.0791867032706	0	100.841116926795	0.013558148722067	79.047632633254	0	100.837484161574	0.0596421	79.0821	0	107.464	0.0379831	79.7578	0	107.536
3.86666666666667	0.0840530666114309	75.9033763544954	0	102.813988291853	0.118820565634959	74.3506281829889	0	102.809907183343	0.0731760680782547	74.0018222454285	0	102.847425686489	0.0731961409956105	74.9716598538743	0	102.84904694474	0.0298060844711569	78.881155281615	0	100.839122007968	0.0135593908923618	78.9033610094235	0	100.835374808951	0.0605312	79.0067	0	107.462	0.0379662	79.6704	0	107.534
3.9	0.0846070052806839	75.8675648407117	0	102.811915440902	0.119276230185286	74.2115802275617	0	102.807830947379	0.0731849993488974	73.8178350520355	0	102.845426921574	0.073216845551964	74.9716598538743	0	102.847031434757	0.0298142993021968	78.589330450508	0	100.837127699801	0.0135517993220658	78.6374127495579	0	100.833277768581	0.0596574	78.841	0	107.46	0.0384777	79.633	0	107.531
3.93333333333333	0.0867618622663413	75.8246165835426	0	102.809844820745	0.119260936714471	74.141352231062	0	102.805750736079	0.0750706019851822	73.6804487551719	0	102.843430925584	0.0732375946012136	74.7667473774837	0	102.845018403219	0.0298249380274934	78.3810679772386	0	100.835138725801	0.0135522997757505	78.384050324778	0	100.831180360211	0.0596361	78.7847	0	107.458	0.040673	79.4154	0	107.529
3.96666666666667	0.0867553707648028	75.6928250742994	0	102.807774031297	0.121165903915634	74.0790798939881	0	102.803676081484	0.0732193050397539	73.6918051289496	0	102.841437154755	0.0731915033429188	74.70605744919	0	102.84301119248	0.0298261750165263	78.1956463892584	0	100.83315615472	0.0162669314439115	78.146411693369	0	100.835881911136	0.059661	78.6375	0	107.456	0.0406785	79.3499	0	107.527
4	0.086481798191332	75.6768887048466	0	102.805704635891	0.121120448841232	74.0583581308723	0	102.801600820026	0.0758880322918032	73.6714162011329	0	102.839447786983	0.0742639737441221	74.6135233713488	0	102.841003458083	0.0306328287019799	77.8307260526633	0	100.831178158068	0.0162573389011302	78.0496085268303	0	100.833843744221	0.0623905	78.5617	0	107.454	0.0406855	79.413	0	107.525
4.03333333333333	0.086742663787999	75.7489735122396	0	102.803645526585	0.122035605534295	73.840162757084	0	102.799524756856	0.0759248520081759	73.4648946661193	0	102.837444953094	0.0748964653655112	74.6223162813112	0	102.838968030441	0.0318121332289932	77.4096444462652	0	100.829179004457	0.0162629708509112	77.8269271128967	0	100.831709750088	0.0596741	78.4972	0	107.452	0.0406941	79.2707	0	107.523
4.06666666666667	0.0867603451683327	75.6059931762822	0	102.801562965032	0.122079273223586	73.6895315851628	0	102.797420457526	0.0759069060775548	73.3063223248345	0	102.835424588644	0.0758810201126932	74.4416066736789	0	102.843247636312	0.0325332055584755	77.2155094420118	0	100.827175656135	0.0162712101453422	77.4915578565301	0	100.829572998342	0.0623726	78.3141	0	107.45	0.0406932	79.1306	0	107.521
4.1	0.0867574681673308	75.1993185536985	0	102.799685692799	0.123198557480523	73.6527663441576	0	102.795314160676	0.0772858431311764	73.3732456353212	0	102.83341102979	0.0759146678320955	74.3461180713153	0	102.841526450954	0.0325237485294484	77.0045494560393	0	100.825173851943	0.0162695787526907	77.4068296422803	0	100.827435024284	0.0623519	78.3589	0	107.448	0.0406849	79.0458	0	107.519
4.13333333333333	0.0894626082264698	75.3249303075789	0	102.797606304615	0.121984975242126	73.5945218076595	0	102.793219637276	0.0758950651368013	73.1413909680347	0	102.831404310558	0.0758941244420242	74.2602632217116	0	102.839500893045	0.0325403092444133	76.721786611355	0	100.823189400082	0.0163328265551739	76.9259565438065	0	100.825345591537	0.0623806	78.263	0	107.445	0.0406837	78.9215	0	107.517
4.16666666666667	0.0894708843819267	75.329010587433	0	102.79553413272	0.121941822448994	73.4956874818971	0	102.791125323028	0.0785992236182075	73.2623114599931	0	102.829400952513	0.0758862685075051	74.0743184379813	0	102.83747439828	0.0328205323922769	76.4565580700284	0	100.82120241396	0.0162763628656047	76.5055471796797	0	100.848741822396	0.0623692	78.1356	0	107.443	0.0411642	78.8521	0	107.515
4.2	0.0894639329291909	75.1951073746383	0	102.793464496929	0.12324529080682	73.2681775600867	0	102.789029056872	0.0785630606140489	73.244817317229	0	102.827392027028	0.0758882590818597	73.9585460586849	0	102.8354424093	0.0352444702253219	76.0551878310659	0	100.8192136048	0.0188452007918119	76.4413658090258	0	100.846641232554	0.0645068	78.0154	0	107.441	0.0433646	78.6952	0	107.513
4.23333333333333	0.0894632233679711	75.0057148326079	0	102.791391092516	0.124711295677997	73.3594092719417	0	102.786922848884	0.0786081861251463	72.9481211104091	0	102.832770758405	0.0782024881514501	73.8294802111857	0	102.833411485816	0.0352503602943305	75.9783790202308	0	100.817228856554	0.0189887939563487	76.17619332481	0	100.844597370559	0.0646659	77.9483	0	107.439	0.0433999	78.6436	0	107.511
4.26666666666667	0.0894885964387574	74.9157782196514	0	102.789331225573	0.124757829522185	73.0716399979259	0	102.78482713112	0.0785991462888838	72.968994977684	0	102.830767023708	0.0786477411543124	73.643533518799	0	102.831385457888	0.0352370367261448	75.589001183644	0	100.822530702944	0.0189871156437914	75.8971618502399	0	100.842575654894	0.0626624	77.7552	0	107.437	0.0433986	78.5752	0	107.508
4.3	0.0915773022088845	74.9948004419818	0	102.787263879779	0.12651105392889	73.068972608798	0	102.782733392131	0.0785854967270748	72.8003695484484	0	102.828770712446	0.0786356837511368	73.643533518799	0	102.829361287505	0.0352477037245484	75.3189549524812	0	100.820749807657	0.0189731451296728	75.5483274581892	0	100.840557639734	0.0651007	77.6111	0	107.435	0.0433861	78.4355	0	107.506
4.33333333333333	0.0894960285852129	74.7462373921143	0	102.785200870368	0.124745707212085	72.8324896660577	0	102.780640961845	0.080585027783197	72.6913932431465	0	102.826783198595	0.0785851490104371	73.6613055312703	0	102.827366927848	0.0352392457942868	74.866725740155	0	100.818773190265	0.018971537105648	75.1788813582493	0	100.838537493711	0.0650837	77.5346	0	107.433	0.0433743	78.2795	0	107.504
4.36666666666667	0.0913993262244967	74.6420932365243	0	102.783146950531	0.126629165476369	72.8994870489634	0	102.778547347617	0.0786031562854205	72.6631694999211	0	102.824789058707	0.0786043147885685	73.740859817707	0	102.85309721543	0.0379406990673301	74.6486659402645	0	100.816796377247	0.0189823027346958	74.8178507915721	0	100.836530827348	0.0650829	77.4709	0	107.431	0.0433732	78.2013	0	107.502
4.4	0.0894966198839135	74.4382692532097	0	102.781090377133	0.127454102743892	72.6960276962164	0	102.776452721583	0.0786116521732531	72.5748463417042	0	102.822803528971	0.0786274270075962	73.2906555022143	0	102.851081587184	0.0379599523336341	74.3817873392156	0	100.814824034706	0.0216827748919239	74.6402247388784	0	100.83452209858	0.0650612	77.3956	0	107.429	0.0433888	78.2307	0	107.526
4.43333333333333	0.092230986867929	74.3691715727854	0	102.779030910544	0.127456663783399	72.6230146223285	0	102.774361662166	0.0790214257104893	72.5205520593238	0	102.820822670321	0.0786403452812453	73.3520564354687	0	102.849072665684	0.0379581678482716	74.116381143105	0	100.812858138605	0.02168386909851	74.3620223903977	0	100.832517637605	0.0650685	77.2651	0	107.427	0.0433824	78.1553	0	107.524
4.46666666666667	0.0921988628285993	74.468731454165	0	102.77697448993	0.127484609625845	72.5463132820934	0	102.772266463398	0.081326740656788	72.3083565090583	0	102.818836147756	0.0786018195564347	73.2088458697184	0	102.847068667244	0.0406614468412282	73.970022206153	0	100.810890943761	0.0216717800303529	74.1072624073026	0	100.830515876467	0.0672771	77.3396	0	107.424	0.0461264	78.0541	0	107.522
4.5	0.0921859282079805	74.2775407086925	0	102.774917190034	0.127481919757356	72.2822085063852	0	102.770179803729	0.0813105542396434	72.1271578589626	0	102.816846119503	0.0786053258383926	73.2009803879511	0	102.845085112128	0.0386187597147269	73.5529054972693	0	100.80892632164	0.0216754481847468	73.6827258864832	0	100.828514243807	0.0678045	77.1334	0	107.422	0.0434123	77.8903	0	107.52
4.53333333333333	0.0935206114221824	74.3434526660108	0	102.77285991124	0.127907712999339	72.2201373856822	0	102.768079974052	0.0813117652670796	71.9962698526407	0	102.814821784868	0.0807904099078752	73.0202686732502	0	102.84303146478	0.0406632038530956	73.2174379073187	0	100.806903671792	0.0243988303000052	73.4674103838717	0	100.826382429427	0.067803	77.0664	0	107.42	0.0433997	77.8744	0	107.517
4.56666666666667	0.0949033551053127	74.2004778496	0	102.770742854983	0.127619767896327	72.3380283313811	0	102.765936048739	0.0812956583897639	71.9927039827399	0	102.812973965985	0.0813222026137754	73.0872011977268	0	102.8409703928	0.0406532257530712	73.0239301253873	0	100.804885531019	0.0244079719779214	73.1018281705591	0	100.824259554842	0.0678179	76.9074	0	107.418	0.0461156	77.7874	0	107.515
4.6	0.0948895434382101	74.1529908500015	0	102.768642681459	0.130180028878294	72.2190129444774	0	102.763811929933	0.0813308368935761	71.8737519600562	0	102.810956820317	0.0812991959214361	72.7839766610092	0	102.838938540316	0.0406678592114544	72.6442110022773	0	100.802890098239	0.0244151886232245	72.8495131423137	0	100.822170680311	0.0677959	76.8803	0	107.416	0.0461111	77.7007	0	107.513
4.63333333333333	0.0948835621818309	73.8720093740726	0	102.766556982238	0.13012982435095	71.8437504583312	0	102.761908798373	0.084006156932835	71.8014427271008	0	102.808950077677	0.0813158920229385	72.828109627314	0	102.836901948399	0.0433727732040116	72.166992279823	0	100.828928540089	0.0243990091859318	72.3973953419207	0	100.820139853522	0.0678112	76.8775	0	107.414	0.0461093	77.6198	0	107.511
4.66666666666667	0.0949175791531382	73.7475722762534	0	102.764476601665	0.130117062121973	71.9668945221755	0	102.759809235425	0.0839799329551256	71.6185047378498	0	102.806948521799	0.0813167815792183	72.5369639288166	0	102.834876036579	0.0433844464946597	71.9548425820204	0	100.826948049978	0.0243858749588565	72.0497902649861	0	100.818133289642	0.0678228	76.6289	0	107.412	0.0461024	77.5512	0	107.509
4.7	0.0948997143900192	73.8074525838136	0	102.762400875735	0.130159687235322	71.9040303830191	0	102.757707047651	0.0840469803703976	71.5414787878638	0	102.804950253538	0.0813177163055476	72.3491404077938	0	102.832849860715	0.0433683402661743	71.6466344577347	0	100.8249751737	0.0259599115973933	71.7157621642685	0	100.81612805993	0.0705219	76.4906	0	107.41	0.0486566	77.4778	0	107.507
4.73333333333333	0.0948734144914116	73.6708336393417	0	102.760339266421	0.132859559452525	71.7784999809856	0	102.755613232685	0.0840630078521177	71.4045779713927	0	102.82890604084	0.0840212460948217	72.3073934459239	0	102.830828888177	0.0433688103351667	71.2670348988052	0	100.82300579893	0.0271068618837347	71.4927576980862	0	100.814126911589	0.0705061	76.4007	0	107.408	0.0488064	77.3488	0	107.505
4.76666666666667	0.0968558287058731	73.4511167988042	0	102.758274100524	0.132891090543125	71.621683371351	0	102.753522572142	0.0840437443633411	71.1738381426458	0	102.826920869987	0.0840101044423244	72.1757393547413	0	102.828829485204	0.0433734810635074	70.8895323163786	0	100.821040611783	0.0270937232411628	71.0665093717988	0	100.812131447345	0.0704863	76.3257	0	107.405	0.0462169	77.2062	0	107.503
4.8	0.0976045679007236	73.6155093221818	0	102.756208261244	0.132916901570731	71.5733038310048	0	102.751434275266	0.084015391946367	71.1599300610239	0	102.824939422933	0.0840295521222542	72.1122430686009	0	102.826833944674	0.0460725992007392	70.671321585723	0	100.819076494465	0.0271189867189611	70.7685794276401	0	100.810134718027	0.0704942	76.1695	0	107.403	0.0488122	77.0063	0	107.501
4.83333333333333	0.0976143380313269	73.3329550699368	0	102.754145940234	0.13507721093046	71.4772526953727	0	102.749351662625	0.0840273785460232	71.019786401927	0	102.822952228028	0.0867297082373805	72.0166007113585	0	102.82482802143	0.0460803372018443	70.1805300285355	0	100.817119310815	0.0278838189697541	70.2741730520806	0	100.808147647357	0.0704873	75.9879	0	107.401	0.048813	76.9378	0	107.499
4.86666666666667	0.0976449068568646	73.2211506023747	0	102.752088265867	0.135594470118646	71.4034847964241	0	102.747269916618	0.0867430972154828	70.972913702126	0	102.820974123158	0.0840211515609901	71.7698371310039	0	102.822829702159	0.047061397004165	69.8498099754227	0	100.815164808215	0.0298186198241759	69.9302106078438	0	100.806156278456	0.072555	75.8207	0	107.399	0.0488119	76.8639	0	107.497
4.9	0.100366051443089	73.1093077295923	0	102.750042109052	0.135530512680657	71.2959341257825	0	102.745186291753	0.0867291326397875	70.9148798692441	0	102.818994794956	0.0867403351823617	71.7701737117999	0	102.820836954196	0.0487792930404562	69.5631006197373	0	100.813209469582	0.029828332975538	69.6443813475424	0	100.804164981287	0.0705155	75.7907	0	107.397	0.0495184	76.7393	0	107.494
4.93333333333333	0.100354747562517	72.9493197036537	0	102.747996344225	0.135577795801594	71.0492139696258	0	102.74310428277	0.0867358884247875	70.9690898760437	0	102.817023325383	0.08673017962348	71.4182347623642	0	102.818847166609	0.0487559331631132	69.2062825484336	0	100.811255676971	0.0298071527366296	69.2369103512784	0	100.80218043117	0.0708877	75.6579	0	107.395	0.0515188	76.6176	0	107.492
4.96666666666667	0.100330666981715	72.8983470048263	0	102.745944076279	0.135571916635394	70.9278640139749	0	102.741020914591	0.0884027248667803	70.5790025188239	0	102.815043424858	0.0867346723878688	71.3952187564513	0	102.816849012141	0.048782427299381	68.7285748955333	0	100.80930217493	0.0321266047569365	68.9970942869276	0	100.800187080927	0.0732449	75.6614	0	107.393	0.0505859	76.6078	0	107.49
5	0.100310729237126	72.7066284485167	0	102.743887121819	0.137269489812729	70.8307264694509	0	102.738935145601	0.0894323038579136	70.745546415168	0	102.813060595221	0.0867323069075051	71.2415548298423	0	102.814850884784	0.0515021307431575	68.4706835218268	0	100.807350320965	0.0322166279800872	68.7048283518324	0	100.798192489291	0.073335	75.5306	0	107.391	0.0504215	76.4168	0	107.488
5.03333333333333	0.100354547857041	72.6413525333793	0	102.742036352255	0.1372022292859	70.9759064944839	0	102.736830409094	0.0882039382746785	70.5252824685502	0	102.811040731082	0.0867551423470331	71.2116870651286	0	102.812801809152	0.0514986554667081	68.1438200938096	0	100.805344505455	0.0325170454160556	68.292362181931	0	100.796064796354	0.0732516	75.4566	0	107.389	0.051534	76.3388	0	107.486
5.06666666666667	0.100347772352959	72.585595803958	0	102.739906780959	0.136784226562991	70.6767785942608	0	102.73467931539	0.0894542733786895	70.2509002193764	0	102.808998236376	0.0894679037013445	71.2303654222215	0	102.810740617755	0.0542280936506794	67.7800754884315	0	100.803339293065	0.0325283914620011	68.1639241695494	0	100.793974922997	0.073248	75.3268	0	107.387	0.051534	76.1638	0	107.51
5.1	0.102852442269416	72.4540313402813	0	102.737797594587	0.138303870219155	70.7107299175387	0	102.73255031455	0.08947821639511	70.1277546136741	0	102.806979041062	0.0894884004079831	71.0332117451265	0	102.808710259597	0.0542212856515254	67.3274071289232	0	100.801355056334	0.0325532235854548	67.6370398267554	0	100.791955366774	0.0732036	75.0637	0	107.385	0.0515415	76.1318	0	107.508
5.13333333333333	0.10063384224374	72.3373804270997	0	102.73570932881	0.138263644697511	70.3714330203113	0	102.730440462304	0.0894492071049177	69.9493865882295	0	102.804977018498	0.0894844996661067	70.9190485519627	0	102.806684554064	0.054206300633357	66.9083937135257	0	100.799388334216	0.0352496715097355	67.0670688922934	0	100.790150837479	0.075939	75.0002	0	107.382	0.0515205	76.005	0	107.506
5.16666666666667	0.10305442959076	72.3115676901921	0	102.7336361832	0.139828497362306	70.2313278572435	0	102.728333975592	0.0921864007548052	69.8115836391956	0	102.802981712738	0.0898653910682047	70.7856504945626	0	102.804675406095	0.0569375183224595	66.503099341465	0	100.797426252696	0.0352428584428777	66.7102820285935	0	100.78815478048	0.0738184	74.9214	0	107.38	0.0515125	75.8951	0	107.504
5.2	0.103052609499195	72.1811207289851	0	102.731562265575	0.141000798017103	70.21864011704	0	102.726234228506	0.0921492856147653	69.7053645483034	0	102.800988769265	0.089441529132719	70.4905961344944	0	102.802664602565	0.0569388216273619	66.1069199973827	0	100.795464651123	0.0352452080492568	66.1448771317824	0	100.786166340713	0.0758945	74.7868	0	107.378	0.0534486	75.6415	0	107.501
5.23333333333333	0.103043127235922	71.9557462002023	0	102.729486723466	0.140994494178266	70.0809436834702	0	102.724134437223	0.0921482218353425	69.676788415611	0	102.798992194307	0.0920523147603707	70.4265217607076	0	102.800651120332	0.0569429586697768	65.7678385642401	0	100.793695356932	0.0352237048894222	65.9496509691029	0	100.791079511378	0.0767908	74.6514	0	107.376	0.0521936	75.6382	0	107.499
5.26666666666667	0.104967895261383	72.0036753212528	0	102.727426625017	0.141034042730664	70.0483598726854	0	102.722037860422	0.0921322384350168	69.3006748034451	0	102.796998485073	0.0921542136357899	70.4249074605412	0	102.798640119981	0.0569108532992789	65.2741545458305	0	100.791739462174	0.0379429849831567	65.5252065557046	0	100.789090664781	0.0759467	74.5855	0	107.374	0.0542407	75.5538	0	107.497
5.3	0.105747688897175	71.8335868734874	0	102.725363455633	0.141010351771112	69.865960189988	0	102.719941001774	0.0921913709191487	69.2563807079479	0	102.795010014249	0.0921699215287882	70.2384196139873	0	102.796834832972	0.0596328332681649	64.9196971151489	0	100.789785084362	0.037945507349025	64.9640486743603	0	100.787107842826	0.0774075	74.4815	0	107.372	0.0542383	75.6058	0	107.495
5.33333333333333	0.105740777182718	71.6923268145453	0	102.723285446142	0.143687474549525	69.7446748958755	0	102.717840345475	0.0948881448767524	69.1684720799723	0	102.793014339261	0.0946917652730783	70.0054396061699	0	102.794818191249	0.0596243612583225	64.4273560607543	0	100.787828604291	0.0379597857423702	64.5833708990864	0	100.78512528348	0.0773093	74.4163	0	107.37	0.0542386	75.2822	0	107.493
5.36666666666667	0.105691998959197	71.7381013053356	0	102.721215348879	0.143710198160823	69.6122342483345	0	102.715740949133	0.0925383069022404	68.8470550978151	0	102.791019805271	0.0921963027861961	70.0200744160786	0	102.792806991811	0.0623355006067708	64.1089240508559	0	100.785876304785	0.0406594657185075	64.2827470583624	0	100.78314633937	0.078644	74.2221	0	107.368	0.0542247	75.2809	0	107.491
5.4	0.105730380019261	71.3727862290539	0	102.719146577261	0.143701199836456	69.5449291879904	0	102.713648645764	0.0949122875206029	68.7776752667542	0	102.789023344847	0.0949384498544589	69.9762420026414	0	102.790786333009	0.0623261060417188	63.7852751455112	0	100.78392727603	0.0406626249363276	63.8418394798612	0	100.807186427245	0.0813378	74.0521	0	107.365	0.0542302	75.1469	0	107.489
5.43333333333333	0.107125750865209	71.217207260247	0	102.71708685964	0.146366408448239	69.3823205259771	0	102.711559253441	0.0948759138973073	68.6656314888361	0	102.787037300942	0.0949073660522591	69.9688252733198	0	102.788776372148	0.0623201807527418	63.1893296821187	0	100.781983259716	0.0406642532118408	63.5134815842189	0	100.805208038948	0.078668	74.0091	0	107.363	0.0569487	74.8886	0	107.487
5.46666666666667	0.107021230777613	71.1258997503816	0	102.71503245862	0.146374138299897	69.2620338116612	0	102.709476230191	0.0975333544772312	68.5493177933564	0	102.785057065467	0.0948909520541443	69.6422893602438	0	102.786770149848	0.0641904762384419	62.8879107578633	0	100.780051483241	0.0406268123325772	63.0810886375941	0	100.803247434998	0.0795066	73.965	0	107.361	0.0569447	74.7508	0	107.485
5.5	0.108402707555807	71.2638380640366	0	102.712982278619	0.146367326044904	69.017410627076	0	102.707391553964	0.0948841444028695	68.2517327142701	0	102.78327523989	0.0955483998164647	69.6579658490478	0	102.784767967141	0.0650590423791	62.4950565008259	0	100.778117087404	0.0406598386305702	62.6048078593707	0	100.801288455535	0.0786366	73.8352	0	107.359	0.0569469	74.6973	0	107.483
5.53333333333333	0.109982424937435	71.1289575642856	0	102.710931161104	0.146355550675823	69.0233701097868	0	102.705302889409	0.0975830438220613	68.0194048829813	0	102.781288530931	0.0968541524901364	69.4416929681369	0	102.788454074066	0.0650576969799752	62.0069947281655	0	100.776162438518	0.043377662014519	62.3629397020373	0	100.799301495243	0.0813526	73.67	0	107.357	0.0569484	74.6756	0	107.481
5.56666666666667	0.111156199792435	71.0623383410911	0	102.708844895576	0.146406983611791	68.8539955515733	0	102.703403953216	0.100083399416266	67.9660364360919	0	102.779279389748	0.0948915728185629	69.3161533439173	0	102.787191723154	0.0677576830701297	61.6536217368312	0	100.774195126302	0.0460597408342497	61.9048263775087	0	100.797315149102	0.0818419	73.6005	0	107.355	0.0569509	74.5906	0	107.478
5.6	0.111141322551331	70.9944097594845	0	102.706758320482	0.146563490010986	68.7794950672562	0	102.701287236896	0.0975812678607342	67.9556885114105	0	102.777270487028	0.0976295893970464	68.9997666579499	0	102.785152581853	0.067747266615996	61.2667541181886	0	100.799442746132	0.0460993184974517	61.4572397904153	0	100.795325644884	0.083751	73.3183	0	107.353	0.0569593	74.3828	0	107.476
5.63333333333333	0.1111677102785	70.7298590170086	0	102.704675082815	0.149095346436776	68.6752936737756	0	102.699183416703	0.0975975749379909	67.9461749628083	0	102.77527375279	0.0975841384935393	68.7749283999815	0	102.783127933992	0.0677879411799153	60.774068804201	0	100.797493183465	0.0460956098210693	61.0195002662073	0	100.793356421639	0.0815236	73.2564	0	107.351	0.0579619	74.2919	0	107.474
5.66666666666667	0.111917117577581	70.5451675353742	0	102.702601678963	0.149093355597493	68.4344733654394	0	102.697095424572	0.100340587827759	67.8487970420988	0	102.773283383365	0.0975640793003296	68.7516161302956	0	102.781107760764	0.0677313293749514	60.3881353630053	0	100.795551378278	0.0487750208876924	60.5750802481344	0	100.791386859172	0.0840846	73.0627	0	107.349	0.0596561	74.1661	0	107.497
5.7	0.111216693097342	70.55156627037	0	102.700528326934	0.149140523620923	68.2596748963676	0	102.695006507616	0.100360783700362	67.6299795089117	0	102.771291314835	0.0975962580313285	68.6299711424928	0	102.779085368414	0.0704404423671046	59.92962881623	0	100.793607847222	0.0487782352889278	59.9960697483516	0	100.789421821492	0.0840893	72.7421	0	107.347	0.0596569	74.0033	0	107.495
5.73333333333333	0.113867696307859	70.3172964893755	0	102.698465537671	0.151877446068251	68.1785820963991	0	102.692916122699	0.100311998728609	67.4698793114288	0	102.76930990791	0.098893928610456	68.552503014032	0	102.77707777322	0.0704161990009358	59.4944922511772	0	100.791676966742	0.0487835665473866	59.3891737859245	0	100.787462946819	0.0840967	72.7991	0	107.345	0.0596719	73.8436	0	107.493
5.76666666666667	0.113891409623665	70.3215551111768	0	102.696398228064	0.151911602856831	67.9072398855236	0	102.690824384928	0.101073193514287	67.4679885010743	0	102.76732713098	0.10028145657413	68.3741472438576	0	102.775069709329	0.0731791741843497	58.9944516438268	0	100.789749578395	0.0515303680397126	58.8902229224815	0	100.785506614377	0.0840538	72.6741	0	107.342	0.06238	73.876	0	107.491
5.8	0.113909037516864	70.0512633587924	0	102.694323726349	0.151867327913981	67.8526715069714	0	102.688728387569	0.102959335336994	67.3012742306964	0	102.765350509076	0.100271331689771	68.195867998543	0	102.773062046185	0.0731728081334281	58.4849831991964	0	100.787821083644	0.0515116447585816	58.585086743609	0	100.783552539412	0.0840069	72.48	0	107.363	0.0623959	73.7181	0	107.489
5.83333333333333	0.113864927214601	69.8090568999362	0	102.692260993726	0.151814476405843	67.7454996417502	0	102.686638501539	0.103034138537703	67.3335923538749	0	102.763371886376	0.101900855465167	67.9830291493128	0	102.771048435706	0.0758822092881209	57.8822221117974	0	100.785883267349	0.0542046036556297	58.1119325860198	0	100.781596292378	0.0867497	72.3355	0	107.361	0.061501	73.546	0	107.487
5.86666666666667	0.11390871766188	69.8288010787628	0	102.690199687002	0.153582145859017	67.6145420420737	0	102.684552628421	0.103091298349747	67.146714975484	0	102.761389017919	0.100281342142529	67.7186210085547	0	102.794181973497	0.0766292950607798	57.413300034596	0	100.783948377201	0.0565249569975499	57.6237752551919	0	100.779635647456	0.086755	72.2488	0	107.358	0.0623869	73.4146	0	107.485
5.9	0.116573229271122	69.7554143465541	0	102.688130861447	0.154493849993496	67.4707315309278	0	102.682469589675	0.103019400485411	66.9114881767067	0	102.765446835456	0.100310804516653	67.6537115518559	0	102.79217560965	0.078608477054848	56.8819146402033	0	100.782021452379	0.0565869370166605	57.0825285243818	0	100.777676794762	0.0867898	72.0707	0	107.356	0.0623863	73.2319	0	107.482
5.93333333333333	0.11385899865978	69.641477756569	0	102.686064487279	0.154511675019979	67.3405633963037	0	102.680378663029	0.103046505557404	66.7633827853741	0	102.763807528858	0.100267027796961	67.51867772813	0	102.790167376228	0.0791061700190544	56.3374072151325	0	100.780092369055	0.056934454362855	56.6205507984183	0	100.775729734459	0.0895097	71.9008	0	107.354	0.0623627	73.0974	0	107.48
5.96666666666667	0.116533815664397	69.3907086458838	0	102.68420813615	0.155750472070801	67.3276196595891	0	102.67828701717	0.103042295086073	66.642719463153	0	102.761824812171	0.101004046249415	67.4624964291856	0	102.788156675353	0.0790077404532393	55.7814501404804	0	100.778157260919	0.0596437035735171	56.2369917149567	0	100.773776973041	0.0895194	71.906	0	107.352	0.0648223	73.0859	0	107.478
6	0.116560848041839	69.4590904879758	0	102.682132793667	0.157200513782853	67.1865592924063	0	102.67617440921	0.10578828601437	66.4662266424448	0	102.75980833662	0.103032729816438	67.3147378682969	0	102.78610173075	0.0813350097800282	55.4556589788523	0	100.776181837778	0.0596141864510525	55.623776964438	0	100.771977337056	0.0895092	71.7091	0	107.35	0.0651167	73.0832	0	107.476
6.03333333333333	0.116891515383812	69.3632505095109	0	102.680018577382	0.157229740917414	66.8696336058813	0	102.674036360442	0.104167077221649	66.3597979818679	0	102.757784076747	0.103482688762948	67.2821772515022	0	102.784053472749	0.0840434255354765	55.0418122972549	0	100.774215233262	0.0596221479718136	55.3281460431201	0	100.769995984905	0.0895189	71.5464	0	107.348	0.0651197	72.8886	0	107.474
6.06666666666667	0.119318987528311	69.0355613504889	0	102.67791155175	0.157233380463402	66.7213109550242	0	102.671908430007	0.108461706951949	66.3209494691118	0	102.755766932358	0.105726707803254	67.0613988329759	0	102.782016290186	0.0867235825007613	54.5302726777589	0	100.772263227097	0.0623514832964173	54.8731660570604	0	100.768019739957	0.0894741	71.3142	0	107.346	0.0650932	72.6965	0	107.472
6.1	0.118662276870593	68.7468638992648	0	99.9358114371748	0.159968235996333	66.7057688805054	0	102.669796377688	0.106641775443749	66.1838501697906	0	102.753754849881	0.105725380309583	66.9527849908956	0	102.779987529713	0.0866821217039975	53.8518806728397	0	100.770513736299	0.0623407556184757	54.2720924063059	0	100.766055553711	0.090451	71.2642	0	107.344	0.0650919	72.5069	0	107.47
6.13333333333333	0.117726372987601	68.9780184868023	0	99.9337033917168	0.159980564669693	66.7600900296765	0	99.927689541373	0.108130337909749	65.9090067066404	0	100.011727035021	0.108464139161421	66.8913068765928	0	102.777958981932	0.0867256505391726	53.3995896750769	0	100.768574187543	0.065056322863113	53.5998910021842	0	100.788599599704	0.0903279	71.1377	0	107.341	0.0650752	72.4877	0	107.468
6.16666666666667	0.116790469104609	69.1454212975671	0	99.9315892067809	0.159992893343053	67.150161845723	0	99.9255751999367	0.107184379587719	66.1735443559501	0	100.0353061816	0.105734121087201	66.719789518235	0	100.03588402172	0.0894538103974335	52.7302617547836	0	100.766637898901	0.0623418765022405	53.1290106707151	0	100.786652895803	0.0921821	71.0579	0	107.339	0.0650879	72.362	0	107.466
6.2	0.119269878113056	69.1248992040949	0	99.9295947345391	0.159318489896825	67.3569871257899	0	99.9234802046722	0.106238421265689	66.4719664769646	0	100.033189484868	0.105707965786515	66.8820567393205	0	100.03397966706	0.0903633075120125	52.373699693121	0	98.0245584557066	0.0625850080472043	52.6480347509101	0	100.784676688947	0.0922015	70.8226	0	107.337	0.0677979	72.0801	0	107.464
6.23333333333333	0.119269618079223	69.0247489312396	0	99.9275252130243	0.159961549670047	67.2844468997398	0	99.9213858534943	0.105698996351814	66.4794068612267	0	100.031443869103	0.105681810485829	67.2036733999887	0	100.031871741446	0.0912804970103933	52.4615081259248	0	98.0224490693853	0.06349569600788	52.3066362187076	0	98.0425659801711	0.0921961	70.5718	0	105.565	0.0677752	71.9151	0	107.487
6.26666666666667	0.119302269538003	69.2058525080686	0	99.9254623394607	0.15997835144369	67.1791735471621	0	99.9192892219863	0.10572751422363	66.3464070865276	0	100.029456487107	0.105689175144527	67.1639596462964	0	100.030142328321	0.0899963909670927	52.1029513134802	0	98.0470461330152	0.0644063839685556	52.1529791969841	0	98.0404573018521	0.0921863	70.4985	0	105.588	0.0677744	71.7105	0	105.715
6.3	0.119271404082833	69.0282080723511	0	99.9234035212878	0.160007735400602	67.1630350976152	0	99.9171979590217	0.105949213129622	66.2686477050301	0	100.027473458367	0.108470042327252	66.9681854428292	0	100.028153066701	0.0894597515475784	51.6090651633826	0	98.0456735458316	0.0650415309803723	51.606059773106	0	98.038878457576	0.0921765	70.4464	0	105.586	0.0677801	71.7796	0	105.713
6.33333333333333	0.119243766004607	68.8549988272812	0	99.9213407463672	0.159936120961866	67.0706889434973	0	99.9151077187498	0.105873131671741	66.2699196208427	0	100.025488098155	0.108446165066656	66.8774209599441	0	100.026165648991	0.0901913386327567	51.1182252663697	0	98.0437639366282	0.0677387724219107	51.1370646502691	0	98.0369381491746	0.0948884	70.436	0	105.584	0.0677859	71.7039	0	105.711
6.36666666666667	0.119279750763401	68.7039809565311	0	99.9192896524691	0.159927009244498	66.9222265623999	0	99.9130194872725	0.108438274423701	65.9855486039345	0	100.023503223452	0.108417217583392	66.658762166866	0	100.024166821296	0.0921439715253841	50.4898343774172	0	98.0418504269927	0.0677482051778725	50.6702134900775	0	98.0349959114319	0.0947242	70.3844	0	105.582	0.0677926	71.6347	0	105.709
6.4	0.122002725081533	68.6151293470129	0	99.9172370855284	0.159966392761702	66.6419358980115	0	99.9109306182565	0.108401651564362	65.9965266203253	0	100.021715146267	0.108411137679478	66.6686226270492	0	100.022172107732	0.0930748317046347	50.0080418712694	0	98.0399380736873	0.0704547783770692	50.0856392998856	0	98.0330596953516	0.0949172	70.2048	0	105.58	0.0692565	71.5401	0	105.707
6.43333333333333	0.12084271285064	68.3079789948872	0	99.9151701365792	0.159975099103387	66.6425154431788	0	99.9088373960782	0.11104812925805	65.713520808719	0	100.019729372842	0.109169286543013	66.464144584068	0	100.020174385259	0.0958487824575052	49.3933833506814	0	98.0380261119283	0.0704830432699513	49.5367278396936	0	98.0311305901997	0.0949066	70.1355	0	105.578	0.0677817	71.413	0	105.705
6.46666666666667	0.122005581031448	68.231035362595	0	99.9131059819429	0.160043724891985	66.3626704266889	0	99.9069488225939	0.111100609599844	65.5538327955728	0	100.017740416424	0.108440974382614	66.1803670700525	0	100.01816380743	0.0963409688595337	48.8549165906972	0	98.0361111568241	0.073202474167248	48.9448451333459	0	98.0291989834998	0.0955278	70.0734	0	105.576	0.0695535	71.3909	0	105.703
6.5	0.123810954394015	68.337123322354	0	99.9110457148471	0.162668010985891	66.2031483156937	0	99.904818480437	0.11110581230764	65.3843091188605	0	100.015738792547	0.111115625258415	65.9201349170275	0	100.016132188703	0.0988849104013953	48.2699372089818	0	98.0341745883382	0.0732340070114266	48.3744618554892	0	98.0272378005256	0.0976115	70.0114	0	105.573	0.0704939	71.2229	0	105.7
6.53333333333333	0.122765012703009	67.97643031775	0	99.9089387996211	0.162730529299083	66.1413615033477	0	99.9026957636383	0.111158119975603	65.2153017852495	0	100.013682272271	0.111154964010619	65.7725827910774	0	100.01406086248	0.10024953755683	47.7148848911744	0	98.0322002130394	0.0759332709130042	47.8539037129077	0	98.0252514001031	0.0967386	69.8456	0	105.571	0.0726024	71.1297	0	105.698
6.56666666666667	0.122610407850353	68.0445126720929	0	99.9068188324343	0.164914200911879	66.0844874299657	0	99.9005453497953	0.113796425549993	65.169350014259	0	100.011649295661	0.111111726594039	65.6054794420005	0	100.01201052863	0.10299315968259	47.3013836204087	0	98.0302477663845	0.0778294319047715	47.3795734450804	0	98.048240598665	0.0975977	69.6017	0	105.569	0.0705079	70.9579	0	105.696
6.6	0.124741011148581	67.8424358341169	0	99.904719420151	0.163320614967837	65.8599329657195	0	99.8984094480853	0.111855992597243	64.9134683577077	0	100.009627707531	0.111168923628252	65.4716689565139	0	100.009977786507	0.104646993615401	46.6714676977754	0	98.0283061132914	0.0758731266960808	46.8025864010345	0	98.0462947831154	0.097666	69.4816	0	105.567	0.070962	70.8252	0	105.694
6.63333333333333	0.12470532318952	67.7746124095508	0	99.9026354367263	0.165405582509185	65.754976385376	0	99.8962793642495	0.113831464868305	64.6474839269083	0	100.007617211938	0.113884821433924	65.4611205336359	0	100.007942007156	0.105679587296084	45.9855218064654	0	98.0263679831838	0.078630385708948	46.1382429542187	0	98.0443540551009	0.0990959	69.4231	0	105.565	0.0732402	70.6498	0	105.692
6.66666666666667	0.124719082609442	67.541661152525	0	99.9005473649072	0.165364705456378	65.7932471280331	0	99.8941568209173	0.113865424394115	64.5091848253071	0	100.005604416634	0.113877064176953	65.2954272311142	0	100.030819331608	0.108463320797105	45.2240566710585	0	98.0244361228701	0.0786001818749523	45.6209284010386	0	98.0424084452468	0.0989413	69.2414	0	105.563	0.0732206	70.4092	0	105.69
6.7	0.124839590024012	67.4306790278794	0	99.8984749384693	0.165400163921201	65.6578773619449	0	99.8920416430567	0.116571374796478	64.348851047061	0	100.003599591534	0.112969298273124	64.9366087422958	0	100.029116726848	0.108446879284567	44.7093289015002	0	98.0225070257567	0.0813077259955412	44.8974656934785	0	98.0404637316651	0.100359	69.0895	0	105.561	0.0732362	70.2192	0	105.688
6.73333333333333	0.127390685256873	67.1866645533789	0	99.89659558938	0.168083826440869	65.3016485397009	0	99.8899192480829	0.115256227114932	64.3166571585765	0	100.001584997761	0.1111413514231	64.8483567640922	0	100.027079807591	0.111161628517766	44.1441041623017	0	98.0205871832198	0.0812721460313451	44.1997516958843	0	98.0385239688796	0.103107	68.9302	0	105.559	0.0732043	70.1605	0	105.686
6.76666666666667	0.127448657641526	66.9556659423804	0	99.8945137715605	0.16808353673691	65.2680814044148	0	99.8877991510841	0.116501482244961	63.930120926317	0	99.9995809938866	0.111807745150834	64.8071133407193	0	100.025055003977	0.111130482079918	43.6133502020971	0	98.0449490943853	0.0840204600689664	43.5821787946019	0	98.0365937290824	0.101298	68.7053	0	105.557	0.0756761	69.9153	0	105.684
6.8	0.127478545880457	66.6788689075296	0	99.8924335143941	0.168104011344413	65.0580383651976	0	99.8856715104157	0.116545556156862	63.9261396297464	0	99.9975798725603	0.113838986804761	64.6794202657334	0	100.023027797189	0.113568282434129	42.8696964143818	0	98.0430314259298	0.0867373321185365	42.9717598503858	0	98.0348527094043	0.10035	68.5434	0	105.554	0.0759073	69.8384	0	105.708
6.83333333333333	0.130125274572171	66.5137403548577	0	99.8903509907106	0.170858839841688	65.104666096872	0	99.8835464795893	0.116545032042273	63.6505567893014	0	99.9955791391437	0.113819772909404	64.3794880031716	0	100.021011020381	0.11384037116137	42.2731830178772	0	98.0411214266113	0.0893056231521996	42.1946961487938	0	98.032920689881	0.103032	68.3952	0	105.578	0.0759098	69.7494	0	105.705
6.86666666666667	0.130109680178549	66.3958800626701	0	99.8882732811327	0.170747844536565	64.9226252421333	0	99.8814261827835	0.119260249161197	63.4741328498032	0	99.9935875628565	0.116543150195049	64.2153772054382	0	100.018998368362	0.113825296487245	41.5804087089932	0	98.0392186701071	0.0893838413656343	41.5818582377272	0	98.0309857508485	0.102586	68.161	0	105.575	0.0759348	69.5847	0	105.703
6.9	0.130220474239566	66.3739423686284	0	99.8861942062506	0.171849758624959	64.9240469918699	0	99.8793069100694	0.11926882191798	63.4378186476274	0	99.9915849727471	0.116563010188905	64.0621808227493	0	100.016979839462	0.116518209217832	40.9768427478471	0	98.0373160784366	0.091776895102931	41.0602418380478	0	98.0290586170782	0.103093	68.0548	0	105.573	0.0759297	69.4359	0	105.701
6.93333333333333	0.132316490570799	66.0798605211212	0	99.8841210992698	0.173549909581209	64.6914112095073	0	99.8771964949398	0.121106510141106	63.1855743626499	0	99.9895898859085	0.116490303005521	63.9488120616576	0	100.014968263171	0.119192457776215	40.3702808676346	0	98.0356091032107	0.092060846393026	40.4142832826287	0	98.0271388701907	0.10579	67.9379	0	105.571	0.0776724	69.2988	0	105.699
6.96666666666667	0.132879011601148	65.855989920467	0	99.8820580077383	0.173551676845912	64.4700644054678	0	99.8750861101705	0.119230385122555	62.883729275345	0	99.987594977336	0.119236887103225	63.7384532317394	0	100.012955605959	0.121919806781846	39.7740675767639	0	98.0337059659417	0.0947893820423549	39.9408667621981	0	98.0252241002167	0.105778	67.7625	0	105.569	0.0786828	69.2584	0	105.697
7	0.13281090885888	65.8585766828061	0	99.8799827955872	0.173543699403145	64.2253102501559	0	99.8729691391261	0.12142785865485	62.7921459413461	0	100.011657874942	0.119249455368251	63.5740047816202	0	100.011136298904	0.124697927458753	39.386516749743	0	98.031796144998	0.0955032215843416	39.4935675846765	0	98.0232997928084	0.105762	67.5855	0	105.567	0.0786388	69.0539	0	105.695
7.03333333333333	0.132813735003684	65.7931571438302	0	99.8778916989235	0.174168010490129	64.099637086205	0	99.8708130758447	0.119797396156586	62.7609306839567	0	100.009608331274	0.119243880302104	63.5131827263919	0	100.009068819838	0.127411132294004	39.2478459684973	0	98.0298366625681	0.097604455607232	39.37008657899	0	98.0482063651965	0.105788	67.4669	0	105.565	0.0786124	68.8382	0	105.693
7.06666666666667	0.13550860005363	65.6425530970699	0	99.8757707758904	0.176305732273671	64.1867112887037	0	99.8686467630712	0.121630185453173	62.7166096023608	0	100.007570107869	0.122003797976542	63.3019794338744	0	100.007008033016	0.130106225392044	39.2096355804232	0	98.0278977089814	0.0975979761341495	39.2314819104384	0	98.0462534660043	0.108048	67.315	0	105.563	0.0813563	68.6857	0	105.691
7.1	0.135515222107615	65.4474612595806	0	99.873668374571	0.176227352238919	63.9489135864451	0	99.8664927682722	0.121726357805919	62.2401465343324	0	100.005547642855	0.122021065274193	63.200987593054	0	100.004956553604	0.132807074154507	39.398091886796	0	98.0259823482904	0.100257693347082	39.2020452087165	0	98.0443252984377	0.10845	67.006	0	105.561	0.0813287	68.5044	0	105.688
7.13333333333333	0.135607475521529	65.1286940856007	0	99.8715708108296	0.178963852586259	63.9194430810485	0	99.8643438658631	0.122110752732424	62.3489727305443	0	100.003529466326	0.121987594754216	62.8789119152608	0	100.002908738337	0.135469494509113	39.2141300764938	0	98.0240684498417	0.10298790758332	39.1308276248347	0	98.0424021043271	0.111191	66.9824	0	105.559	0.0813277	68.3662	0	105.686
7.16666666666667	0.135553972209776	64.8820024079724	0	99.8694851638852	0.178971649190464	63.6117849850813	0	99.8621961152389	0.124732681108809	62.4014651435347	0	100.00151482379	0.124106366889089	62.7187581562541	0	100.000867559823	0.135519305236557	38.9717032156358	0	98.0221610643891	0.105742309985107	39.6271232299124	0	98.0404773780595	0.111203	66.8035	0	105.557	0.0832186	68.2878	0	105.684
7.2	0.138316197067046	64.9138697249983	0	99.8674066393811	0.179020212485688	63.6057462427812	0	99.8600526700201	0.12473071019018	61.9807847674538	0	99.999700066451	0.124672307122903	62.4929514190818	0	99.9988262358457	0.138178159100273	39.0681482531503	0	98.0202565191933	0.10843352429818	39.6317067253656	0	98.038557281158	0.111194	66.621	0	105.555	0.0840677	68.0548	0	105.682
7.23333333333333	0.139426026477141	64.8534570841489	0	99.8653303014234	0.181667672832324	63.2763504997467	0	99.8579153816749	0.124723791283649	61.7087060418252	0	99.9976865925014	0.124686291698763	62.4097700877673	0	99.9967916281851	0.140913768582182	39.2069009680569	0	98.0440283021789	0.111076615907127	39.4190301976789	0	98.0366444767192	0.111194	66.4292	0	105.552	0.0840794	67.9042	0	105.68
7.26666666666667	0.140978674502827	64.5743519068585	0	99.8632548153511	0.179019081168863	63.1602836047213	0	99.8559890675858	0.124824311705688	61.494782184669	0	99.9956725819655	0.124700627249567	62.3043600306965	0	99.9947576221437	0.140880900894385	39.2226443148043	0	98.0421348744269	0.111034864906948	39.1554462564671	0	98.0347325530015	0.112895	66.2228	0	105.55	0.084062	67.8336	0	105.678
7.3	0.14099281247795	64.4933209643724	0	99.8611713270919	0.181617465807782	63.0626460235123	0	99.8538446916702	0.127378924066925	61.398353269991	0	99.9936593599474	0.127414475581757	62.2259527632167	0	99.9927198795094	0.142288123556434	39.0318305682664	0	98.0402470314893	0.113800847970014	39.1900133400789	0	98.0328192120478	0.113931	66.1073	0	105.548	0.0840371	67.5381	0	105.676
7.33333333333333	0.141019724151682	64.4120097215682	0	99.8590919455586	0.181671477731714	62.9373597622957	0	99.8517035089918	0.127398894914228	61.3802337477541	0	99.9916501829253	0.127417269668467	61.960277028867	0	99.9906854325272	0.146182146096988	39.0785367105303	0	98.0383575869735	0.116511308331004	39.3862355586623	0	98.0309107997384	0.113894	65.9265	0	105.571	0.0867789	67.2585	0	105.7
7.36666666666667	0.143694627408604	64.0740577987774	0	99.8570183184729	0.184339524167188	62.9658662808581	0	99.849566961147	0.130109857794092	61.1046932624075	0	99.9896389801623	0.128890752176085	61.8066162752685	0	99.9886568018605	0.148986939553453	38.9526733255002	0	98.0364762670249	0.119232326765463	39.0817175551538	0	98.0290023063724	0.113902	65.688	0	105.569	0.0868039	67.3597	0	105.697
7.4	0.143693216354897	64.0125348620834	0	99.8549456461904	0.184352082293091	62.6971788012322	0	99.8474416804701	0.130127389218485	61.011161229869	0	99.987637607351	0.130066812758635	61.6431992741169	0	99.9866372976224	0.151711345282493	38.9355284795385	0	98.0346053399419	0.121906168784975	39.2128603371822	0	98.0271013775819	0.113902	65.633	0	105.567	0.0867736	67.0184	0	105.695
7.43333333333333	0.143704414790852	63.8788845628238	0	99.8528783599001	0.186443349441368	62.4736906253442	0	99.8453156946063	0.132014969828089	60.6318545762097	0	99.9856361576786	0.130093653078696	61.4887280612077	0	99.9846165605656	0.155434846042431	39.0506222320833	0	98.0327292370694	0.123919140256403	39.1332905451699	0	98.0252045459348	0.116653	65.5713	0	105.565	0.08676	66.8407	0	105.693
7.46666666666667	0.143681285435913	63.7058310178714	0	99.8508008755038	0.187102885146754	62.1301799361753	0	99.843189887835	0.132799008637932	60.5413686127303	0	99.9836267951444	0.130159143780392	61.2233438125182	0	99.9825799963151	0.158085570231925	39.3404331294069	0	98.0308354210673	0.124624806715997	39.0622935587958	0	98.0505088568902	0.115017	65.2837	0	105.563	0.0868663	66.7844	0	105.691
7.5	0.14639815135745	63.6689391395303	0	99.8486823219893	0.187087797646502	62.2453637867263	0	99.8410145123465	0.134549680434147	60.4912225225352	0	99.9815663397884	0.131278852265556	60.9807565870714	0	99.9805004457948	0.159873032167599	39.0488383710023	0	98.0288974706068	0.124630042779101	39.3352411302697	0	98.0485536140956	0.116633	65.0691	0	105.561	0.0894772	66.61	0	105.689
7.53333333333333	0.146356770751683	63.6376272485431	0	99.8465541887248	0.187051210093282	61.8748364686078	0	99.8388413216281	0.134416389899112	60.0556478009415	0	99.9795183925086	0.132827746392388	60.9831907040632	0	100.003488874674	0.162551957709135	38.9800471272446	0	98.0269860054831	0.127384859586615	39.1107112839094	0	98.0466195251109	0.116669	64.9015	0	105.559	0.0895002	66.6061	0	105.687
7.56666666666667	0.14913659716665	63.3085049802304	0	99.8444408943317	0.189802464975955	61.7455732075219	0	99.8366820600267	0.135500233978052	59.8307938394391	0	99.9774851928251	0.132819136292293	60.8508882395025	0	100.001449578217	0.16530778325404	39.0667751143459	0	98.0250794470036	0.129985608215006	39.1032508982306	0	98.0446961626691	0.117458	64.734	0	105.556	0.0918375	66.3652	0	105.685
7.6	0.149070031786509	62.9294331738451	0	99.842341697296	0.192504722619807	62.1021951239788	0	99.8345299699415	0.135481404027147	59.7114455607266	0	99.9754638035819	0.131955074023007	60.7237302994731	0	99.9994115906402	0.167998901443846	38.8455813206487	0	98.0231744263901	0.132745644542303	39.1873770890505	0	98.0427906007752	0.121381	64.6234	0	105.554	0.0917141	66.1415	0	105.683
7.63333333333333	0.149086637564375	62.8194986660131	0	99.8404586698859	0.192550877877272	62.4438480413869	0	99.8323818581319	0.136825404375675	59.5263308294696	0	99.9734453300871	0.130836758531995	60.4591034840447	0	99.997380643199	0.170646454773468	39.0297748843261	0	98.021278825744	0.135449818120648	39.2926468296207	0	98.0408901548043	0.122002	64.3823	0	105.552	0.092189	66.026	0	105.681
7.66666666666667	0.149150495416448	62.6565312321195	0	99.8383647494501	0.193824745600759	62.3109135148095	0	99.8302304201168	0.138245102939786	59.4015605108399	0	99.9714193553562	0.132779950338556	60.1397174354926	0	99.9953541246512	0.170582015657261	39.6121827498859	0	98.0445538948085	0.138216530755635	39.1629194620436	0	98.0389860365339	0.119795	64.1677	0	105.55	0.0942336	65.7652	0	105.679
7.7	0.151848808581088	62.4304014253759	0	99.8362743315547	0.192522306056991	61.9965197848275	0	99.8280714156633	0.139377921288982	59.0808381021648	0	99.969393893437	0.135452288536876	59.9451782343728	0	99.9933471803454	0.170871287878159	39.6362485515204	0	98.0426764034142	0.140984463981822	39.1311364311204	0	98.0372713738849	0.122425	63.9581	0	105.548	0.0949021	65.6235	0	105.677
7.73333333333333	0.154090441684158	62.454835660832	0	99.8341859603123	0.19532910524712	61.6666010137317	0	99.8259245206945	0.139229931693369	58.9588696934948	0	99.9673767520132	0.135526014653055	59.7633241436393	0	99.9913364692513	0.175977211592797	39.5033159193215	0	98.040805221734	0.143661301667436	38.8974226999535	0	98.0353670356926	0.121992	63.7451	0	105.546	0.0948815	65.5103	0	105.674
7.76666666666667	0.154008489114187	62.1049164873879	0	99.8320924541048	0.195326372437875	61.5758742203227	0	99.8237771516743	0.14094196074122	58.7015396762687	0	99.9653607248522	0.138246126337498	59.5809912467806	0	99.9893199334959	0.178748557536923	39.2416641336447	0	98.0391186961801	0.146357196937678	39.0597159009872	0	98.0334679817411	0.124733	63.5363	0	105.544	0.094877	65.3378	0	105.672
7.8	0.154594347699058	62.1419000942261	0	99.8300051566183	0.196222624362133	61.699205867024	0	99.8216404714342	0.140939514986385	58.4203633456429	0	99.9633537682754	0.138243904047169	59.3290161413523	0	99.9873025472378	0.181486657418952	39.2387922696917	0	98.0372529678494	0.149018857542737	39.1191518307318	0	98.031567891596	0.124664	63.4666	0	105.542	0.0964992	65.019	0	105.67
7.83333333333333	0.154512360384199	61.6847659255885	0	99.8279176161685	0.198016424653288	61.5061340601167	0	99.8195024142129	0.143603750514285	58.3168969424618	0	99.9613393155766	0.140997830461748	59.07253162229	0	99.9854790175032	0.184226318485395	38.9271015593481	0	98.0353803186819	0.151738791033953	39.1142084084691	0	98.0544404180677	0.124734	63.3041	0	105.564	0.0960394	64.7953	0	105.668
7.86666666666667	0.154599477566925	61.5855590960983	0	99.8258274112851	0.197953625730709	61.3868197473778	0	99.8173620792641	0.143696060133328	58.256065197023	0	99.9852112368128	0.140963581266177	59.0701979612647	0	99.9834590156401	0.189620755583814	39.182679113134	0	98.0335120343711	0.151784012997051	39.3030470045036	0	98.0528687914033	0.127458	63.0371	0	105.562	0.0976241	64.6849	0	105.691
7.9	0.157276738839692	61.2585986946576	0	99.8237370990047	0.200660909230428	61.1276643926943	0	99.8152222518786	0.143322558686543	58.0756495906116	0	99.9832027568585	0.140972473597297	58.6807635053868	0	99.9814373389236	0.190026030254016	39.1897693907948	0	98.0316431158572	0.154507830265791	39.0702983160043	0	98.0509855374269	0.127466	62.917	0	105.56	0.09764	64.6292	0	105.689
7.93333333333333	0.15726871354182	61.1591542370716	0	99.8216504145884	0.200695294501287	60.6412928629407	0	99.8130753490948	0.141241464215068	57.8431573361589	0	99.9811971023485	0.143640758402668	58.7094075304068	0	99.9794211001892	0.195013507573005	38.9168488414355	0	98.05443586583	0.158920021576325	39.1248130470513	0	98.0491000504273	0.127455	62.6495	0	105.558	0.0976273	64.4091	0	105.687
7.96666666666667	0.15723578658284	60.8100889563453	0	99.8195701898352	0.203430620712099	60.5384520218055	0	99.8109356304661	0.143700539600076	57.550162893248	0	99.979188442622	0.143675033136226	58.465304483411	0	99.9774032989706	0.197045921409691	39.0403938918124	0	98.052884340073	0.15985586215302	38.9982063934099	0	98.0472073422117	0.127502	62.5412	0	105.556	0.100365	64.222	0	105.685
8	0.159950073201209	60.9921008285661	0	99.8174839173211	0.203362352920595	60.4824785401778	0	99.8087917482357	0.143753933873443	57.5014935184742	0	99.9771548809716	0.144360875918233	58.2086762349253	0	99.9753507011966	0.196996111708034	39.0181744230334	0	98.0509930006155	0.165384815082182	39.1688625940652	0	98.0452782834499	0.130184	62.4871	0	105.554	0.100361	64.154	0	105.683
8.03333333333333	0.159957478755095	60.9430674602371	0	99.8153318084081	0.203448873999043	60.5850329045098	0	99.8065686568417	0.146280333772645	57.4057020417326	0	99.9752636455669	0.145801640893255	58.083915907647	0	99.9732298653851	0.200447453675967	39.072920836723	0	98.0490421071749	0.168044919823162	39.0145356122472	0	98.043312517196	0.130848	62.3252	0	105.552	0.100328	63.8962	0	105.681
8.06666666666667	0.161560543119676	60.7497024089233	0	99.8131650433028	0.203420818547179	60.333138367349	0	99.8043604851765	0.146339788244746	57.1621038210002	0	99.9731885744509	0.146385787492601	57.7302431008957	0	99.971136525193	0.204193471821625	39.1900805791087	0	98.0471234788554	0.171980166280441	38.8343895043073	0	98.0413676415725	0.130169	62.0789	0	105.549	0.101064	63.7098	0	105.679
8.1	0.160983777199481	60.5001228821644	0	99.8110194412516	0.203397849059046	60.0781139817293	0	99.8023855383613	0.149078192342414	56.8675599601104	0	99.9711250138884	0.149131845964912	57.6052830876015	0	99.9690576800464	0.210053305182189	38.7991726041653	0	98.04522454256	0.176172389677779	39.2226522433638	0	98.0394391718187	0.132907	61.8959	0	105.547	0.103089	63.5837	0	105.676
8.13333333333333	0.162676040121997	60.1746343517916	0	99.8088988561049	0.206064082690554	59.9343574930559	0	99.8002140720626	0.149096266566785	56.8763323807806	0	99.9690777995215	0.14908926409618	57.3455389888765	0	99.9669974545831	0.213972882311678	39.0078926144025	0	98.0433395796821	0.178786011998882	39.1092634738032	0	98.0375266607148	0.135567	61.5624	0	105.545	0.103085	63.324	0	105.674
8.16666666666667	0.165426018471966	60.2662754402049	0	99.8067856264163	0.208445193648766	59.7599642507429	0	99.7980441400423	0.151794180811651	56.7851007751546	0	99.9670341917553	0.150617123021682	57.227479178231	0	99.9649485687976	0.215449031312625	38.9343728022125	0	98.0414556524003	0.180646605919786	38.9340289302036	0	98.0606024347552	0.134009	61.4074	0	105.543	0.105794	63.1596	0	105.672
8.2	0.165437450463445	59.9374076955137	0	99.8046827936141	0.208324674552199	59.4704899038102	0	99.7958857857112	0.151845368971993	56.4059232446013	0	99.9649924811506	0.151788193159021	56.9724072249496	0	99.9629097099731	0.220493800033062	38.9308644487446	0	98.0395861895772	0.181527193857641	39.1958425898413	0	98.0587084014223	0.135574	61.2245	0	105.541	0.10577	62.9956	0	105.67
8.23333333333333	0.165408828277629	59.6807993351103	0	99.8025849875221	0.211523876540436	59.4201691384915	0	99.7937433293659	0.154613666506442	56.1061231346488	0	99.9629568480399	0.151786271908935	56.805689582118	0	99.960867251607	0.22485249809152	39.0399863639098	0	98.037713153769	0.181498967388705	38.9974340429618	0	98.0568276466721	0.138294	60.9901	0	105.539	0.106009	62.7277	0	105.668
8.26666666666667	0.165852804256765	59.5552966432738	0	99.8004815522849	0.211502671232614	59.1822072939015	0	99.7915836210554	0.155498484067998	56.0029666894387	0	99.960914151931	0.151831948341744	56.5751927238186	0	99.9588278905638	0.226569051529385	38.9856718373411	0	98.0625641828665	0.18692202173463	39.0597159009872	0	98.0549414841451	0.138225	60.8028	0	105.562	0.108313	62.615	0	105.666
8.3	0.167805441193364	59.2255266937934	0	99.7983794404786	0.211404548748041	59.0585751746544	0	99.7894324166044	0.15725025338869	55.7075127370999	0	99.9588786708669	0.154562665565483	56.4207803537598	0	99.9567925335765	0.22749010797652	39.0792512211985	0	98.0607067648186	0.190213387497605	38.8265495290922	0	98.0530639543945	0.138295	60.6286	0	105.56	0.108434	62.3456	0	105.69
8.33333333333333	0.168093144778179	58.9878478973515	0	99.7962898115977	0.214175016741094	58.8861887393823	0	99.7872861079807	0.15718842596105	55.6956087239611	0	99.9568482791148	0.154552962655658	56.3480078040906	0	99.9547586452373	0.227569468560214	39.009164519521	0	98.0588488043158	0.194969184166306	38.9570438559487	0	98.0511896731752	0.138287	60.4413	0	105.558	0.108429	62.0274	0	105.688
8.36666666666667	0.168255092362232	58.7286070611936	0	99.7941982220276	0.21411859195786	58.7206974951521	0	99.7851354437715	0.158744233476351	55.2565446737976	0	99.9548164218701	0.156366164632401	56.1309546923026	0	99.9527202380375	0.233636178296914	39.0637615507525	0	98.0569943055806	0.200403561745213	38.8974226999535	0	98.0493178454981	0.141093	60.1424	0	105.556	0.108423	61.9727	0	105.686
8.4	0.170796666159082	58.5247922680297	0	99.7921043267801	0.21419584625433	58.5026672987152	0	99.782987319587	0.158481007126711	54.8395626702794	0	99.9527868498555	0.157219202348474	55.8986398437603	0	99.9759734395195	0.239033428505569	38.94240976868	0	98.0551422173272	0.203073954070485	39.0000574978581	0	98.0474488274761	0.139129	59.9904	0	105.553	0.108424	61.8018	0	105.684
8.43333333333333	0.1707840738391	58.4259150944364	0	99.7902210708671	0.216918912088275	58.3810382478816	0	99.7808353195078	0.159938574124126	54.8395626702794	0	99.9507565915151	0.154435020196399	55.5944270603416	0	99.9745048051388	0.243304718844389	39.1610040502434	0	98.0532864714704	0.205883438205416	38.7972975600695	0	98.0704696608215	0.140962	59.7637	0	105.551	0.111169	61.5956	0	105.681
8.46666666666667	0.173473009734219	58.3671642943084	0	99.7881226947733	0.216976907770194	58.1613300905929	0	99.7786749038504	0.162597114806966	54.7934470972865	0	99.9487299982116	0.154451884962674	55.3587776679473	0	99.9724743794817	0.246568177688323	39.1443918746195	0	98.0514323763578	0.205804477101702	39.0535205642256	0	98.0685879546577	0.143653	59.5825	0	105.549	0.113969	61.4801	0	105.679
8.5	0.176239619933388	58.0326056727339	0	99.7860204014367	0.21972469165292	57.9584763658001	0	99.7765029600406	0.162590529547148	54.6825480102938	0	99.9466823903805	0.157145835728873	55.1914936929754	0	99.9704348112806	0.249459104787664	38.824381973264	0	98.0495601147109	0.208495078048741	38.9962382685247	0	98.0668893208599	0.143704	59.3804	0	105.547	0.113889	61.2778	0	105.677
8.53333333333333	0.176262422577025	57.8824053390563	0	99.7838941367009	0.22080980368669	57.6401403585443	0	99.7743129944038	0.162609777270314	54.4254344501649	0	99.944624425474	0.159571317960449	55.0630012918882	0	99.9683809677186	0.254711020356522	38.9806943982996	0	98.0476792620658	0.211215760580139	39.0894279055195	0	98.0649929845838	0.144188	59.239	0	105.545	0.11393	61.0401	0	105.675
8.56666666666667	0.176207906521395	57.8730715083057	0	99.7817666826287	0.220710621677186	57.5729836197261	0	99.7721205178434	0.164411865502807	54.0014915139043	0	99.9425718711516	0.15989701801563	54.9342288266257	0	99.9663350746214	0.260118322917986	38.9500435738191	0	98.0712322354107	0.217099796745765	38.9382766083172	0	98.0630983239733	0.148748	59.0363	0	105.543	0.114652	61.0143	0	105.673
8.6	0.17687250915438	57.6502601759073	0	99.7796470234334	0.222326974912822	57.349316248678	0	99.7699269482192	0.165362674488358	53.8519367905859	0	99.9405235406677	0.162668457637906	54.6934414402913	0	99.9642826952798	0.257528434595869	39.0115431037215	0	98.0693634346901	0.224556713348364	38.9791917391838	0	98.0612087867517	0.146444	58.6835	0	105.541	0.116594	60.7523	0	105.671
8.63333333333333	0.179005425915458	57.4866374690654	0	99.7775252693048	0.22506778272162	57.3038799875573	0	99.7677387183783	0.167404033279214	53.6855929256986	0	99.9637016857266	0.162616535605745	54.3768668872482	0	99.9622268810294	0.265350498638722	39.1141702945348	0	98.0674996587667	0.227550773463308	38.9673628857817	0	98.0593189267062	0.149089	58.5831	0	105.539	0.116577	60.5103	0	105.669
8.66666666666667	0.178865720389597	57.2431595406796	0	99.7754177232571	0.222374332427537	56.9640910931559	0	99.7656046549179	0.165399404877422	53.4905160002744	0	99.9616600420555	0.165374108256382	54.2399035347399	0	99.9603734347598	0.268300337411085	38.8806088328369	0	98.0656404843344	0.232939856643647	39.2226522433638	0	98.0574352208238	0.149168	58.4803	0	105.537	0.119238	60.2013	0	105.667
8.7	0.181683675004061	57.0731551216377	0	99.7733099329162	0.225629732772837	56.8791836879579	0	99.7634524451512	0.165370480279746	53.2060460774921	0	99.9596224207701	0.165414905648596	54.0543997887216	0	99.9583229496703	0.273698250008794	39.0205354579539	0	98.0637895285524	0.232970284459398	38.7891021605877	0	98.0807023766778	0.151846	58.2348	0	105.56	0.117757	60.1571	0	105.665
8.73333333333333	0.181713970912441	56.7283534286735	0	99.771209281219	0.227742244431126	56.6293781491333	0	99.761298821552	0.167713053081558	53.1054710393378	0	99.9575893371357	0.16782009227308	53.665606452244	0	99.9562730135123	0.279130126423998	38.9168488414355	0	98.0619390428863	0.234848810519543	38.9664250738943	0	98.0788420284427	0.151889	57.9385	0	105.558	0.119243	59.871	0	105.688
8.76666666666667	0.183199046478291	56.5215755199657	0	99.7691120548933	0.227773206579096	56.431585134865	0	99.7591477954233	0.16801126956797	52.8014824703858	0	99.9555638320542	0.168058068517253	53.3493893725551	0	99.9542289294161	0.286613188936003	39.2471897970426	0	98.0600944560554	0.238387153785344	39.0574849197696	0	98.0769804450426	0.151843	57.842	0	105.556	0.119277	59.5674	0	105.686
8.8	0.184363778427335	56.3369664697287	0	99.7670172597444	0.227734278850148	56.2853473256291	0	99.7569999643553	0.170654390056674	52.4972368849633	0	99.9535334798892	0.168001418247175	53.2637514784568	0	99.9521945175263	0.289879451275851	39.1118086816371	0	98.0832749007276	0.242811027580256	38.6516967768384	0	98.0751232390465	0.154151	57.6889	0	105.553	0.11928	59.3086	0	105.684
8.83333333333333	0.184396768937645	56.0527869008958	0	99.764928485247	0.230628374561357	55.9533516402288	0	99.7548564416889	0.173341919059146	52.3620084054219	0	99.9515130051963	0.167964735968128	53.025674318953	0	99.9501779935794	0.291746276053832	38.9555905690954	0	98.0814806336807	0.248157133223422	39.1968618224553	0	98.0732652893368	0.154505	57.3943	0	105.551	0.120349	59.1878	0	105.682
8.86666666666667	0.187103361327771	55.9321375833102	0	99.7628411560616	0.230763904786129	55.726200521465	0	99.7527090390042	0.173516145812244	52.1449846219666	0	99.9497003723561	0.17073043388952	52.7115503010384	0	99.9481599655646	0.289056394187708	39.1982967056483	0	98.0796937322918	0.253374042963304	38.8959637865541	0	98.0714091137577	0.15717	57.0528	0	105.549	0.12204	59.1558	0	105.68
8.9	0.188203832889724	55.830394700224	0	99.7607603961871	0.233373689907969	55.5917456598571	0	99.7505608842051	0.176095270715979	52.1169118779242	0	99.9476672224373	0.172762671517098	52.5389516133734	0	99.9461153126614	0.291498280518608	39.3205942849749	0	98.0778710197682	0.247815745948978	39.4689426428664	0	98.0695242270171	0.157209	56.8349	0	105.547	0.124717	58.954	0	105.678
8.93333333333333	0.187163198092675	55.6065031306444	0	99.7586331510375	0.233260107537431	55.5556611629857	0	99.748572609655	0.176280719212812	51.8937063296641	0	99.9455766639201	0.173605865282446	52.3780514006194	0	99.9440138808776	0.300779643977237	39.2204495047641	0	98.0760013130241	0.257323738504898	39.3862355586623	0	98.067605763406	0.157244	56.5354	0	105.545	0.124721	58.7392	0	105.676
8.96666666666667	0.189896731593507	55.4091331042005	0	99.7564757505428	0.2359847651556	55.2738053018288	0	99.7463518172654	0.176593821239777	51.5747524937762	0	99.9434860825719	0.175155892381184	52.2047104572664	0	99.9419316999233	0.306127718378225	39.1380518508693	0	98.0741473498962	0.260080196712335	39.4454805180899	0	98.0909564321309	0.158248	56.3288	0	105.543	0.127476	58.6288	0	105.674
9	0.189775635358933	55.1173775752565	0	99.7543279990192	0.235939510192284	55.0741172686073	0	99.7441422789868	0.178904523482372	51.4183728704057	0	99.9414071370651	0.173484855468429	52.002765413556	0	99.9398534426212	0.314274905700426	39.2535001261594	0	98.1011903764488	0.262648917364438	39.0208982787832	0	98.0890677488404	0.160039	56.203	0	105.541	0.127453	58.4421	0	105.672
9.03333333333333	0.192496804159853	54.8935469704417	0	99.7521896110931	0.238584444961611	54.8653355731477	0	99.7419548394497	0.18084296454395	51.332455142326	0	99.9393447407469	0.176208025137288	51.7302809096882	0	99.9377998177385	0.311465140555558	39.1719897526158	0	98.0997505378049	0.268169956634436	39.0957337752424	0	98.0871986374329	0.16279	55.9663	0	105.539	0.127448	58.1448	0	105.669
9.06666666666667	0.19244705663035	54.5520564969559	0	99.7500620825454	0.239300990506218	54.5745706809054	0	99.7397847153061	0.180751652020053	50.9717076291686	0	99.9372942603617	0.178945868131825	51.3995738390895	0	99.9357515707734	0.31685231954603	39.1545063728026	0	98.0979474200793	0.271637168139434	39.1248130470513	0	98.0853434713608	0.161524	55.7785	0	105.562	0.130174	57.8439	0	105.667
9.1	0.192797448278543	54.2532892221867	0	99.747941857746	0.241297867638047	54.3462982343887	0	99.7376213190608	0.181616329952194	50.7901194414102	0	99.9352521788796	0.177384643849905	51.2516838801634	0	99.9574143490827	0.319488172489606	38.9657171280178	0	98.0961454393915	0.279079982927295	39.1098084915657	0	98.0834846463193	0.162732	55.591	0	105.56	0.130169	57.5637	0	105.665
9.13333333333333	0.195252314242404	53.9986923327995	0	99.7458344972209	0.241442617047831	54.2642764438863	0	99.735455256648	0.184276368120374	50.3862784211895	0	99.9332061860249	0.177809005031463	51.1423260438229	0	99.9553900727703	0.330386146644998	39.4060432340336	0	98.0943441122676	0.282252267152972	39.2016651356836	0	98.081624899384	0.164114	55.3575	0	105.557	0.130186	57.3618	0	105.689
9.16666666666667	0.195156262466647	53.7860931899395	0	99.7437294223126	0.244154883590215	54.0650212380599	0	99.7332804433832	0.183197782850674	50.1320722454962	0	99.931154747879	0.177967979809537	50.9498354003017	0	99.9533579855449	0.331172700649563	39.0223670882183	0	98.0925467544793	0.284768779060789	39.0597159009872	0	98.1059520651518	0.165454	55.0585	0	105.555	0.130177	57.1211	0	105.687
9.2	0.19793432170441	53.4707278439641	0	99.741625087534	0.244117558099852	53.7929727897421	0	99.7311187100691	0.18704004064326	49.9931010915193	0	99.9291149159299	0.178890115809051	50.5576370295707	0	99.9513312855488	0.338652401871769	39.2932044006163	0	98.0907576940875	0.289777133616127	39.0688220778666	0	98.1041122625337	0.166498	54.744	0	105.553	0.132872	56.9785	0	105.685
9.23333333333333	0.200648385208354	53.562062386831	0	99.7397299701584	0.243963550357848	53.5525676274383	0	99.7289546192579	0.187029122720328	49.6874013160735	0	99.9270677753431	0.181602107564867	50.2833178430239	0	99.9493074285345	0.341697745473674	38.7329174244453	0	98.0889601509113	0.292498019343094	38.9313888049615	0	98.1022819624712	0.168186	54.4628	0	105.551	0.132823	56.7844	0	105.683
9.26666666666667	0.200598180275932	53.4064610589979	0	99.7376219323283	0.246692863768794	53.3988480295994	0	99.7267933380603	0.187082291093511	49.4203640765615	0	99.9250276279653	0.184379084932011	50.1595572307933	0	99.9472815619249	0.349687801568349	39.1620924728961	0	98.1116170836256	0.297863288367078	39.0918253959063	0	98.1004489079721	0.168118	54.2502	0	105.549	0.135498	56.5871	0	105.681
9.3	0.200602414694027	53.0390054130462	0	99.7355172648624	0.246693416179785	53.0213688531936	0	99.7246299045878	0.187036570096901	49.1439409735066	0	99.9521286971826	0.183760008215722	49.8127161837276	0	99.9452500722899	0.351654645978107	38.9781741757568	0	98.1101604598046	0.30585938461511	39.2252299087775	0	98.0988087321943	0.170853	53.8653	0	105.547	0.135474	56.3228	0	105.679
9.33333333333333	0.202948098311942	52.8017687247515	0	99.7334135130014	0.249431735073709	52.7133581234682	0	99.7224784113822	0.18704764121842	49.2352000408205	0	99.9501003278086	0.186972849695229	49.5464583433623	0	99.9432285963322	0.3521517791139	39.0692149104423	0	98.1083853088054	0.311383855639058	38.6185404467508	0	98.0969824260745	0.173428	53.6712	0	105.545	0.136096	56.0697	0	105.677
9.36666666666667	0.203312213811337	52.5808254142039	0	99.7313155716878	0.249464510596754	52.4917989100964	0	99.7203275874536	0.188718690335939	48.9092720457913	0	99.9480726914729	0.186981348231694	49.3912446475061	0	99.9412081198032	0.360101517557996	39.1440589262814	0	98.106608735231	0.319135946451362	39.2481612811323	0	98.1205042256836	0.172969	53.3912	0	105.543	0.138245	55.8109	0	105.674
9.4	0.203310441303977	52.4240401400024	0	99.7292260482911	0.25225732214898	52.4270524893845	0	99.7181817378097	0.18973540851643	48.7439166852007	0	99.9460340969863	0.189754005491026	49.1033710468752	0	99.939175363701	0.36831869265075	39.6347973547377	0	98.1049932216521	0.319665431606898	39.3574914699235	0	98.1190009784819	0.173609	53.2197	0	105.565	0.138254	55.6332	0	105.672
9.43333333333333	0.206155047625901	52.4268972926573	0	99.7270833270596	0.252333767556552	52.3816510904942	0	99.7159495314841	0.190666574116329	48.5141915250692	0	99.9438650461645	0.189744825331069	49.061408864891	0	99.937009032237	0.373872570214655	39.0735396075323	0	98.1030723928472	0.321930540495575	39.1084683496155	0	98.1170335397506	0.176378	53.0511	0	105.563	0.140135	55.3976	0	105.67
9.46666666666667	0.206915448648724	52.273200456939	0	99.7248215732435	0.254952753732184	52.1575144354304	0	99.7136289392592	0.195274754508839	48.551505312023	0	99.9416717471107	0.18982129651888	48.6521534931939	0	99.9348427651457	0.376364400022185	38.9245480972744	0	98.1258250387934	0.327622741923436	39.1640002810291	0	98.1150743935387	0.176408	52.9061	0	105.561	0.140923	55.1163	0	105.668
9.5	0.208800770056873	51.9382660984424	0	99.7225844548855	0.255024666341032	51.7492475172955	0	99.7113523491209	0.195230793473589	48.1629086473966	0	99.9395217780963	0.189852569454306	48.4105525337273	0	99.9329378300942	0.37928226718329	39.0293411786693	0	98.1239505736371	0.335795318507304	38.9947216572179	0	98.1131588211759	0.176478	52.6816	0	105.559	0.140918	55.0696	0	105.691
9.53333333333333	0.208785462676027	51.7503972830539	0	99.720382664628	0.255077813935616	51.5472300303083	0	99.7091064427295	0.1956864814921	48.0517028302146	0	99.9374096873918	0.195243756429135	48.0954846708071	0	99.9308466733177	0.387277651333251	39.1013117713343	0	98.1221082238182	0.34139606366778	39.2540914867359	0	98.1112665075267	0.176324	52.4618	0	105.557	0.140948	54.8573	0	105.689
9.56666666666667	0.21149827518075	51.457012328717	0	99.7182093244865	0.257635014619254	51.2915769144236	0	99.7068788702728	0.19831912054407	47.6498578493296	0	99.9353042991251	0.195244157486315	47.8567689648269	0	99.9287640233729	0.392635356043448	38.9028708697358	0	98.1202765770009	0.346591872378951	39.2163157248876	0	98.1340111861939	0.179049	52.1559	0	105.555	0.143649	54.5802	0	105.687
9.6	0.211459936105871	51.1476253470644	0	99.7160438377786	0.260212797987715	51.2057568991846	0	99.7046728419639	0.200576358237607	47.2218226342657	0	99.9332085052518	0.197901081267322	47.5760864281217	0	99.9266935600111	0.399899943204549	39.2578969077925	0	98.118458964416	0.346554332497016	39.1157324024299	0	98.1321546629575	0.181724	51.9778	0	105.553	0.146394	54.4202	0	105.685
9.63333333333333	0.211482322309213	50.8682055780241	0	99.7138879199234	0.260410222885613	51.0392240797972	0	99.7024745235835	0.200515039920639	47.1005893734542	0	99.9311260494398	0.197985261368118	47.333465680623	0	99.9246289839337	0.403340824772692	39.1380518508693	0	98.1415909144156	0.351811798299367	39.0535126567585	0	98.1302914776757	0.184146	51.7649	0	105.551	0.146379	54.2879	0	105.683
9.66666666666667	0.215587070706542	50.8367131949224	0	99.7117306099158	0.263011026686753	50.7381233882541	0	99.7002720367715	0.203311027330138	46.7882067539723	0	99.9292518036484	0.197929480225528	47.1570229280903	0	99.9225587317563	0.405045197784351	38.9932143303005	0	98.1397816285999	0.360133767261666	39.0201358046757	0	98.1284406994852	0.182194	51.5148	0	105.549	0.146315	53.8814	0	105.681
9.7	0.214095072973301	50.5241281159697	0	99.7095862451822	0.263005463310823	50.5013141588413	0	99.6980800011065	0.205848325963148	46.4779701450726	0	99.9271830618459	0.198685301519728	46.8498409526666	0	99.9455701437338	0.413269745322671	39.3731973078969	0	98.1379840307606	0.368243157349786	39.0274999288246	0	98.1265985815859	0.186571	51.2394	0	105.546	0.149054	53.6433	0	105.679
9.73333333333333	0.216826279450352	50.2156769272783	0	99.7074414862675	0.26567971885574	50.538288861845	0	99.6960994641775	0.205755957465974	45.9408530953728	0	99.9251063798543	0.197903251620981	46.6740638296873	0	99.9435052600158	0.419723287173731	39.2326104978659	0	98.1361804815717	0.373735407600856	39.3686555764274	0	98.1506973178025	0.186412	50.9925	0	105.569	0.149957	53.4933	0	105.676
9.76666666666667	0.216802894021345	49.9785411156639	0	99.7052964963668	0.265904084220147	50.2796904908927	0	99.6938947853983	0.205937754771764	45.9287617087165	0	99.9230341521745	0.197934683044856	46.2910979869848	0	99.9414440325855	0.427765256436263	39.0477671056462	0	98.1343783536574	0.370971390087207	39.1311177571645	0	98.1488668378646	0.187127	50.6701	0	105.567	0.149078	53.1145	0	105.674
9.8	0.219528799330395	49.8813239027391	0	99.7031523955367	0.268526616328139	49.9964433492104	0	99.6916883462247	0.208774009751931	45.7406179760512	0	99.9209657071656	0.200610562230177	45.9536244558787	0	99.9393847174522	0.434631928494088	39.1271689309403	0	98.1581940416986	0.380105819433136	39.128279704419	0	98.1470541191136	0.187161	50.3996	0	105.565	0.151833	52.9129	0	105.672
9.83333333333333	0.222304432981112	49.6864871077957	0	99.7010188965452	0.268412199864382	49.7335106832096	0	99.6894915434479	0.208747210031992	45.4633022109346	0	99.9188947154941	0.203354716942879	45.7921351387448	0	99.937323256546	0.434966599621574	38.9738554829867	0	98.1568716534614	0.38259481223384	39.0077876393604	0	98.145238391391	0.18982	50.2317	0	105.563	0.151807	52.479	0	105.696
9.86666666666667	0.222314281638724	49.301918281642	0	99.6988872668791	0.269027560340169	49.3673845950357	0	99.6872951458857	0.211469392399185	45.238687010903	0	99.9168275299402	0.205965684568798	45.6799269519528	0	99.9352670556047	0.438820403513976	39.0055832939821	0	98.1550989139078	0.394443937954655	39.3385108108668	0	98.1434201255826	0.18981	49.9813	0	105.561	0.154579	52.3834	0	105.694
9.9	0.222324527180439	49.0095964058235	0	99.6967590682334	0.271256162248841	49.1241536185701	0	99.6851023296335	0.211468618704667	44.8783049492108	0	99.91476076313	0.207485531192343	45.3631644971004	0	99.9332107745824	0.449372069255053	39.5153977714474	0	98.153334518873	0.400641765991724	39.0208982787832	0	98.1676091858514	0.192528	49.6906	0	105.559	0.154552	52.0825	0	105.692
9.93333333333333	0.22536258316594	48.8594485283222	0	99.6946346307816	0.27400928887698	49.1857724972852	0	99.6829114921253	0.210461687773951	44.438382096946	0	99.9388166518339	0.208676968734831	45.2176188585689	0	99.9311556802873	0.457417790023192	39.121260932649	0	98.1515677511673	0.400645479865918	39.0208982787832	0	98.1658007584713	0.192556	49.2363	0	105.557	0.157248	51.7764	0	105.69
9.96666666666667	0.227596803735731	48.5727133312625	0	99.69251412355	0.274839274643051	48.8202193770853	0	99.680718979083	0.208632365007073	44.3934366121156	0	99.936756538695	0.211313942520446	45.0167624915691	0	99.9290987962415	0.46467911114764	38.7467495905143	0	98.1497991433173	0.406474876608573	39.2691696053823	0	98.1639996750757	0.197904	49.155	0	105.555	0.157302	51.7284	0	105.687
10	0.227683084399765	48.4141796965678	0	99.6903849092237	0.276636070414002	48.6765182608878	0	99.6785226872413	0.211441724777211	44.2079407417057	0	99.9346970741715	0.211440421914317	44.7177672760934	0	99.9270352808625	0.46534337896922	39.0455213369692	0	98.1729822846024	0.411316380519059	39.3174749247344	0	98.162198410685	0.197937	48.9381	0	105.553	0.160006	51.4723	0	105.685
10.0333333333333	0.230392785819978	48.2836695667748	0	99.6884660409921	0.278164045450084	48.3706884450571	0	99.6763068498309	0.212739393025545	43.7848351792068	0	99.9326040405721	0.214143614459554	44.4966762630672	0	99.924938977679	0.468887441384896	39.1648397627195	0	98.1711809526486	0.422085605793389	39.0579454065288	0	98.1603793771059	0.197951	48.545	0	105.55	0.159945	51.3426	0	105.683
10.0666666666667	0.230501248002526	47.9263530158435	0	99.6862930557593	0.279263997930041	48.1276354083549	0	99.6740702609232	0.214086024217365	43.703742386004	0	99.9305058195669	0.214127334663156	44.1157613661561	0	99.9228306957927	0.476842100324542	38.9909859917892	0	98.1693783946677	0.432955838821903	39.288007717198	0	98.1852631676907	0.200738	48.3699	0	105.574	0.162438	51.0052	0	105.681
10.1	0.232935368861733	47.7323469512743	0	99.6841305350699	0.281969146327379	47.9136745715574	0	99.6718371376134	0.216880921291918	43.3024655521653	0	99.92840748414	0.216944498376644	43.8777365637982	0	99.9207464260031	0.487111571228392	39.608805487915	0	98.1675897614524	0.430237467949415	38.9878408038087	0	98.1836558715284	0.200733	48.1846	0	105.571	0.162685	50.6994	0	105.679
10.1333333333333	0.233194298722155	47.220484046367	0	99.6819776667312	0.282032992184548	47.7805011922469	0	99.6696175043987	0.220728965203649	43.2941976702665	0	99.9263208825948	0.219089515107266	43.6484067921571	0	99.918658340632	0.4899825553571	39.3047169013509	0	98.1904262069156	0.435894642661929	39.116492195693	0	98.1818896409625	0.200641	47.8051	0	105.569	0.165467	50.5378	0	105.677
10.1666666666667	0.235914448013323	47.1398141817474	0	99.6798202450335	0.28476002903044	47.3918945451445	0	99.6673962662202	0.222322513726435	42.7863209036305	0	99.9242372014145	0.219659873006311	43.5223688279042	0	99.9165835336272	0.492653650480977	38.9474622541438	0	98.1886578112394	0.443629082675865	39.1989283323361	0	98.1801324962902	0.203364	47.5889	0	105.567	0.16544	50.2859	0	105.701
10.2	0.23866072182135	46.9226879894511	0	99.6776754641572	0.287498399712567	47.2801835346185	0	99.6651816170294	0.223152692688366	42.5850433400953	0	99.9221609741089	0.219589787081279	43.273415118794	0	99.9145055792376	0.501024384510048	39.2421899432326	0	98.1870796494391	0.451985657001651	39.1010951488421	0	98.1783851714399	0.206129	47.3925	0	105.565	0.165379	49.9053	0	105.699
10.2333333333333	0.237925937307771	46.6448538297369	0	99.6755326176109	0.287541637715568	46.901198711907	0	99.6629794414062	0.225033961562813	42.139750477582	0	99.9200882770313	0.222244680415194	42.9478373875373	0	99.9124568857538	0.511466438293177	38.9476589588381	0	98.1853209350423	0.457410946146111	39.4626067587979	0	98.2017018065853	0.203647	46.9321	0	105.563	0.16712	49.6886	0	105.697
10.2666666666667	0.238611548604549	46.5151251350315	0	99.6734047966491	0.290264977973982	46.7793626567989	0	99.6607882382804	0.227750276907623	41.9789778395562	0	99.9180191996631	0.222269937447826	42.5961431547076	0	99.9103964909706	0.519658016667492	39.2090629795934	0	98.2094985169533	0.459755715017908	39.2817223273119	0	98.1999627406816	0.208738	46.653	0	105.561	0.168106	49.4808	0	105.694
10.3	0.241302768989949	46.2274070821276	0	99.6712754934346	0.290171140060748	46.5706168164039	0	99.6585971741281	0.230333209734502	41.6754462564233	0	99.9159532905416	0.22226239982134	42.4156577899372	0	99.9330375866493	0.519274068586738	39.0202877907321	0	98.2077571511085	0.465544111929022	38.9490360379633	0	98.1982422966405	0.208831	46.5342	0	105.559	0.168121	49.2103	0	105.692
10.3333333333333	0.242121581324399	45.7830801418288	0	99.6691367980723	0.292884258420497	46.2511285988125	0	99.6564006478684	0.230970956683356	41.4156346237881	0	99.9138816877708	0.222235824893153	42.2390049330053	0	99.9311824065636	0.525076559149694	38.9049255402073	0	98.2060185437166	0.475235910203633	39.3167573483037	0	98.1965059688847	0.211523	46.3028	0	105.557	0.170813	48.9658	0	105.69
10.3666666666667	0.243977809594466	45.4155481027447	0	99.6669920472009	0.292813086724929	45.9766799263667	0	99.6541990994802	0.232682453760427	41.2096422958336	0	99.9118061945866	0.222293730430943	41.9276968043513	0	99.9291296107552	0.535759465439498	39.3505530292559	0	98.2042790163351	0.483850899868815	39.167013851573	0	98.1947597846443	0.211819	46.0429	0	105.58	0.173512	48.7763	0	105.688
10.4	0.245538096313678	45.1686964620472	0	99.6648517301363	0.295610858108604	45.7946615050006	0	99.6520004784139	0.233113585559101	40.8256522128905	0	99.9097338383991	0.224935979922559	41.7205683518525	0	99.9270696990692	0.543569044391065	38.7681448532655	0	98.2025351915391	0.484691501535287	38.9894526143179	0	98.2180337278113	0.211538	45.7722	0	105.578	0.176201	48.5213	0	105.686
10.4333333333333	0.246703269108956	44.9395616675248	0	99.6627128533847	0.297803110368414	45.3940010064752	0	99.6498024874249	0.235842404005275	40.5301745083033	0	99.9076614781787	0.22996956348904	41.4629946473638	0	99.9250063067875	0.546824733056111	38.8848156657348	0	98.2259921971157	0.488885391373583	39.5484305956318	0	98.2163027954826	0.213519	45.4611	0	105.575	0.176241	48.0497	0	105.71
10.4666666666667	0.246596438599161	44.4625787360669	0	99.6605776654685	0.298334305407922	45.3448892321912	0	99.6476050451537	0.236027949863435	40.1582613079437	0	99.9055863617553	0.230365769318461	41.0894766377956	0	99.9229412525646	0.551936773785597	38.9848621778651	0	98.2242594755743	0.499511576247281	39.2034624779331	0	98.2145795334552	0.216879	45.2832	0	105.573	0.176317	47.7211	0	105.708
10.5	0.249430561378776	44.1912089740538	0	99.6584440572293	0.301236795979757	45.0583956605865	0	99.645402181821	0.23853461853262	39.9277414612177	0	99.9035015172239	0.233117963492768	41.0559236856203	0	99.9208582107381	0.560314281466012	39.2686232317754	0	98.2225213287678	0.50899712016479	39.3802862891834	0	98.2377475494958	0.216905	44.9339	0	105.571	0.176303	47.5644	0	105.705
10.5333333333333	0.25212734471546	44.1629937318424	0	99.6562678584079	0.301160656585231	45.0176624097757	0	99.6431478602624	0.238486297525895	39.7952635008987	0	99.9278254776463	0.233250356580776	40.7873943238393	0	99.9187412952743	0.568293845067033	39.0444291926008	0	98.2207301501512	0.510442755739093	39.2492521472511	0	98.2363167849046	0.218644	44.5754	0	105.569	0.178942	47.3743	0	105.703
10.5666666666667	0.253263942253455	43.9761222299032	0	99.6540801598435	0.301064270087804	44.5712703064203	0	99.6411235550006	0.2384935316312	39.8636972830705	0	99.9260358941801	0.237828015341582	40.4809186998253	0	99.9166299456085	0.574729043371992	39.3420078543024	0	98.2445031682261	0.5171495272891	39.1765812424052	0	98.2345627681354	0.222342	44.376	0	105.567	0.181606	47.1025	0	105.701
10.6	0.254943809183636	43.7228414309024	0	99.6519031613571	0.303879488671929	44.3464710646407	0	99.6388876974179	0.238265743102939	39.7839015999458	0	99.9239293432114	0.240360716927576	40.1972081732341	0	99.9145344975295	0.578171958495156	39.2655960825122	0	98.2427563741803	0.523762468946697	38.9787167412178	0	98.2328263129611	0.221032	44.0081	0	105.565	0.181645	46.5898	0	105.699
10.6333333333333	0.255789914860642	43.5182306108847	0	99.6497408350919	0.306345831813377	44.1667205483413	0	99.6366596738445	0.241188275454925	40.0276977747963	0	99.9218344015886	0.241242825741682	39.9047186554087	0	99.9124421831559	0.587589031367146	39.2265762153538	0	98.241026962664	0.536019003602248	38.7166141680935	0	98.2572946856351	0.223528	43.6597	0	105.588	0.184408	46.2799	0	105.697
10.6666666666667	0.257645782967798	43.1329929794086	0	99.6475831805384	0.309103405103891	43.8151678721343	0	99.6344405860544	0.243970663306684	40.161101886352	0	99.9197458391747	0.242784228978919	39.6206383970671	0	99.9103576731865	0.600860770572413	39.4400277399203	0	98.2392971272758	0.533443500809474	39.0699371528651	0	98.2555649867184	0.225056	43.4548	0	105.586	0.184487	46.0489	0	105.695
10.7	0.258286174510654	42.8564755058358	0	99.6454310150376	0.311823885179853	43.7054621545028	0	99.6322216082802	0.24657636369455	39.8312186555896	0	99.9176614321375	0.244013766981687	39.6666168562607	0	99.9082727309555	0.603606216458623	39.2266742401066	0	98.2622028949859	0.541598069861196	39.1770078271925	0	98.2538422238009	0.22786	43.1021	0	105.584	0.187172	45.7874	0	105.693
10.7333333333333	0.260276870196359	42.7164717184106	0	99.6432758270738	0.311958158424453	43.4902614755191	0	99.6299988780611	0.247357282614613	39.7777956482827	0	99.915571256589	0.246728712132184	39.6310684669139	0	99.9061881880007	0.608973005923007	39.4501806773656	0	98.2604793037349	0.552112529083996	39.3862355586623	0	98.2521258897216	0.227785	42.745	0	105.582	0.187177	45.5729	0	105.718
10.7666666666667	0.262964180964983	42.4473014233482	0	99.6411276207107	0.314041774804554	43.1525021116295	0	99.6277847403048	0.251305197599606	39.7911732331389	0	99.9134852627349	0.249444213879033	39.7718922017672	0	99.9297405587635	0.620648722765037	39.3733402111488	0	98.2587588211461	0.562946372717002	39.3330999093702	0	98.2770860335938	0.22788	42.5408	0	105.579	0.189812	45.3254	0	105.716
10.8	0.262905662210955	42.3734911633379	0	99.6389749050022	0.314700400359073	42.663520050016	0	99.6255638591431	0.252183709514025	39.7215993987078	0	99.9113880238988	0.246712761662632	39.8270926220424	0	99.9276549535574	0.630330678733101	38.8891459390537	0	98.2813448151164	0.56575880642519	39.177504662599	0	98.2753629218997	0.23279	42.3557	0	105.577	0.189743	45.071	0	105.714
10.8333333333333	0.265668365566581	42.0943951785709	0	99.6368269703129	0.314797069039111	42.0450477356833	0	99.6233362857469	0.254882173981811	39.6630249600808	0	99.9092945754767	0.246642989222403	39.6213390605811	0	99.9255726679684	0.633079622321996	39.2626593969636	0	98.2803476707425	0.573949988511419	38.8587571908308	0	98.2736429350402	0.232825	41.9003	0	105.575	0.192524	44.7363	0	105.712
10.8666666666667	0.265786539473374	41.5751006538965	0	99.634677172668	0.314694316442447	41.3746032676872	0	99.6211121601972	0.257619086073368	39.5155505207664	0	99.9072007964508	0.246719379645963	39.644690040701	0	99.9234891208185	0.644594567035033	39.2826764653162	0	98.2786327648692	0.587247083104517	39.1724321104518	0	98.271929891968	0.235771	41.6799	0	105.573	0.194286	44.5286	0	105.71
10.9	0.268421356251587	41.4394454066395	0	99.6327405352593	0.317416403566742	40.927873889027	0	99.6188926098993	0.257639418597184	39.4983172635931	0	99.9051131395342	0.252221062964777	39.6295946408495	0	99.9214068551587	0.654760355276583	39.4096942756254	0	98.2769242655562	0.59518314877494	39.4437460433498	0	98.2955552275483	0.238614	41.4162	0	105.596	0.195213	44.2438	0	105.708
10.9333333333333	0.268637972439276	41.1567740821439	0	99.6305958565917	0.318698239209396	40.6101228306597	0	99.6166722245208	0.260310718090735	39.4207365300028	0	99.9030308740192	0.25486051085127	39.6923462366967	0	99.9193279954003	0.660620322918995	39.2785371913779	0	98.3010890482791	0.598091699501804	39.1813242675314	0	98.2940274358511	0.238612	41.2785	0	105.594	0.196582	44.0036	0	105.706
10.9666666666667	0.271146060564134	40.9403535517401	0	99.6284541651409	0.322678134898976	40.4751255682579	0	99.6144574645854	0.262981570621649	39.4390004889329	0	99.9009437038923	0.257565997255119	39.5821212509918	0	99.9172470067964	0.668439236012128	39.1176334636196	0	98.2993946195229	0.605610560066631	38.6897666884402	0	98.2923305934437	0.238784	40.9412	0	105.592	0.19797	43.7491	0	105.704
11	0.273360235612488	40.531963039144	0	99.6263105298096	0.325430883181387	40.0834368721076	0	99.6122344245581	0.265714872712865	39.5047103936782	0	99.8988468231363	0.257615335424053	39.5554516081281	0	99.9151597356215	0.679619839969808	39.2346964428797	0	98.2976910071577	0.619308066531411	39.0804956422271	0	98.2906295896685	0.238609	40.5674	0	105.589	0.199526	43.2811	0	105.702
11.0333333333333	0.273899924001195	40.2218689545411	0	99.6241576857882	0.325369816399971	39.7659558583454	0	99.6100023096801	0.266553277776775	39.6038820880104	0	99.8967290091578	0.260367718586238	39.4305380699835	0	99.9130480878792	0.69001352618744	39.0140576189296	0	98.2961382590275	0.62510644226087	39.3333882957584	0	98.3139275447307	0.241342	40.2335	0	105.587	0.200682	42.974	0	105.699
11.0666666666667	0.27660272536936	40.0062359673745	0	99.6219908235002	0.328984308687752	39.6740413256039	0	99.6077591858509	0.268414970021326	39.61185076445	0	99.894609487013	0.265650547607744	39.5568987303645	0	99.9109417346376	0.695609516234893	39.0440506526148	0	98.3213675109329	0.630942665303752	39.288007717198	0	98.3122047347057	0.244206	39.9093	0	105.585	0.201592	42.7837	0	105.724
11.1	0.276505439207957	39.8040767310744	0	99.6198225775825	0.333657530006874	39.9594016221947	0	99.6055203224468	0.269074637811583	39.5391450527928	0	99.9199000754975	0.265683661081485	39.6221674296586	0	99.9088435436104	0.706006594361437	39.2955904303053	0	98.319657053877	0.646586017637325	39.6046915004186	0	98.3104922312305	0.246125	39.7197	0	105.583	0.203321	42.5369	0	105.721
11.1333333333333	0.279265355376713	39.8012908224506	0	99.617656418798	0.336410031903444	40.2439865120494	0	99.6032783170195	0.266169087073442	39.5129963717466	0	99.9177992090936	0.268295549157018	39.6144145103109	0	99.9069542236311	0.719133870619929	39.5045141127076	0	98.3179478203042	0.657696485245018	39.0534034475109	0	98.3348697049417	0.249398	39.7182	0	105.581	0.206078	42.3355	0	105.719
11.1666666666667	0.282034695689013	39.8937203726675	0	99.6154931060209	0.338290176313656	40.0726884864094	0	99.6010422275944	0.268385380451053	39.5576116421875	0	99.9157079641166	0.270908238975155	39.7793715020743	0	99.9048717188547	0.722913041669278	39.0403938918124	0	98.34275070452	0.66034024801262	39.2335612340276	0	98.3331477530279	0.252201	39.6832	0	105.579	0.206006	42.0898	0	105.717
11.2	0.282904691727429	39.6179780333176	0	99.6133314868816	0.336223703483395	39.7659303615124	0	99.598805371781	0.271076580268171	39.5587025477208	0	99.9136153972507	0.268359187428188	39.755454010904	0	99.9027875914435	0.733404294926652	38.7436911678065	0	98.3410539414631	0.669072531474794	39.1417092439436	0	98.331440307023	0.252303	39.6296	0	105.602	0.208815	41.7367	0	105.715
11.2333333333333	0.284656511547883	39.7556590010275	0	99.6111687759652	0.339073680069884	39.8130606816302	0	99.5965697422705	0.273687193401934	39.4700669450577	0	99.9115260861647	0.27100454206667	39.5638656982639	0	99.9006951599068	0.746254326190289	39.0203358016059	0	98.3393583702539	0.680774609984393	39.4992545542291	0	98.354758220559	0.252221	39.6793	0	105.6	0.208767	41.3909	0	105.713
11.2666666666667	0.287262440354322	39.7090614655189	0	99.6090034676362	0.341862003603595	39.8455449429963	0	99.5943287924985	0.27389415545267	39.4654541427127	0	99.9094270081963	0.273608590532042	39.6501773132103	0	99.8985970870616	0.759403952777109	39.3056165040197	0	98.3617939564128	0.684565724891674	39.2967334142453	0	98.3530519454681	0.25486	39.5749	0	105.598	0.211424	41.0865	0	105.711
11.3	0.290047853280652	39.5468755821774	0	99.6068482125435	0.344427658239675	39.6492406176785	0	99.5920896138218	0.279219962339116	39.5949072199661	0	99.9073383553558	0.276524538589193	39.4071053855145	0	99.8965036446367	0.763031589096071	38.9754169740946	0	98.3600980910198	0.699172384048387	39.2555152842233	0	98.3513574566416	0.259084	39.498	0	105.596	0.214265	40.6454	0	105.709
11.3333333333333	0.291242669417674	39.7040031579605	0	99.6046817516235	0.344662652103368	39.6038113087056	0	99.5898431281234	0.279215414099543	39.5657855882779	0	99.9052322535327	0.274320892590738	39.5372176710604	0	99.9208567402558	0.77357792215576	39.1494002564174	0	98.3584046126122	0.71157727560898	39.4305893336855	0	98.3745659824916	0.259314	39.498	0	105.594	0.214324	40.3089	0	105.733
11.3666666666667	0.295508804395561	39.5811731516429	0	99.6025188513573	0.347162008093702	39.5081085124862	0	99.5875948080098	0.281926900302171	39.7305252502214	0	99.9033340280484	0.273715095783252	39.5619661492208	0	99.9187685758848	0.787909055310735	39.0734547113981	0	98.3833773208126	0.714090758778792	39.6360399727596	0	98.3728629045797	0.262974	39.7286	0	105.591	0.214195	39.9419	0	105.731
11.4	0.295490557682489	39.5786615487387	0	99.6003536610928	0.347173329330709	39.1809807298668	0	99.5855723756467	0.284587513169202	39.6031388583259	0	99.9012282082119	0.274496588392435	39.5658728495518	0	99.9166965312609	0.79136964258637	39.1349603622198	0	98.3816899231865	0.72923187167642	39.5623683350376	0	98.3711793639215	0.263765	39.6379	0	105.589	0.216322	39.7761	0	105.728
11.4333333333333	0.29551430312263	39.5457467252688	0	99.5981995903116	0.349862279893356	39.2791307121403	0	99.5833451199628	0.287353707128822	39.5021992366103	0	99.8991333444774	0.279158439015672	39.6865148842456	0	99.9146294428458	0.80484252424348	39.4836099079982	0	98.3800215357777	0.742419467586868	39.4743477948385	0	98.3944025307451	0.265864	39.5118	0	105.612	0.217413	39.8424	0	105.726
11.4666666666667	0.298170532594823	39.6671126534097	0	99.5960460994652	0.352613694184046	39.2791307121403	0	99.5811151388769	0.289726953770818	39.4983172635931	0	99.8970379729602	0.280239161218858	39.614701735493	0	99.9125548461153	0.819516286614035	39.5933919298963	0	98.3783475873811	0.746752816120076	39.5196651179531	0	98.3927178705427	0.26858	39.7286	0	105.61	0.220372	39.7283	0	105.724
11.5	0.300992276260401	39.7508669616352	0	99.5938855344393	0.355260304245815	39.1861750184773	0	99.5788767881929	0.290106742503638	39.4137200989135	0	99.8949364139736	0.284598983602822	39.6543221389804	0	99.9104816669089	0.822040643702955	39.7073644374709	0	98.4059678818371	0.757942505528633	39.7861739154198	0	98.3910398012312	0.26616	39.6557	0	105.608	0.225126	39.7871	0	105.722
11.5333333333333	0.301146245517545	39.4959954130732	0	99.5917164654626	0.357475507085663	39.4699511232958	0	99.5766342077869	0.292882517861403	39.4880986108716	0	99.8928296092125	0.284545055260696	39.5871940385636	0	99.9083896437282	0.833158330989684	39.1181291480863	0	98.4042831717107	0.768595707219765	39.3163942286471	0	98.4145849822532	0.268392	39.498	0	105.606	0.225062	39.6111	0	105.72
11.5666666666667	0.303672759421016	39.7443097712552	0	99.5895346037415	0.358033385447013	39.3288326523846	0	99.5743695148849	0.295483448195081	39.6960451360802	0	99.8907098945269	0.287233278664354	39.5725280819065	0	99.9062934916054	0.847535938659327	39.4527194109369	0	98.4025977666425	0.77159578242753	39.3052096403463	0	98.4129007027587	0.273872	39.5967	0	105.604	0.22777	39.5642	0	105.744
11.6	0.306411516773763	39.6170929745383	0	99.5873615402383	0.360660541780861	39.4851913202424	0	99.572115005999	0.295505308233478	39.5705247070384	0	99.916473999348	0.291444548222344	39.6861167869358	0	99.9042035352958	0.856388921843503	39.0091775303635	0	98.4266796457546	0.785172945823195	39.7983763410242	0	98.4112204071922	0.27668	39.5655	0	105.602	0.229142	39.5628	0	105.742
11.6333333333333	0.306431033637531	39.4632932062491	0	99.5851860531227	0.363517097853511	39.5297623196258	0	99.5698553155688	0.295432880646157	39.6752856656507	0	99.9146724231323	0.292724694180507	39.7336961296923	0	99.9021071533176	0.867223299302364	39.4454510539533	0	98.4249983676379	0.798046378826148	39.3238881170796	0	98.434644318803	0.276588	39.623	0	105.6	0.230494	39.5124	0	105.74
11.6666666666667	0.309032750816485	39.6461257684773	0	99.5830140739827	0.366069440084211	39.4690556033023	0	99.5675993276667	0.29277624427788	39.4395113649421	0	99.9125668569088	0.295470936089493	39.7203671567923	0	99.9000102466953	0.883513439206385	39.545095857266	0	98.4478597679061	0.803764375762674	39.034763709817	0	98.4329735644838	0.279423	39.6626	0	105.622	0.233217	39.63	0	105.738
11.7	0.311809790166827	39.6228499251659	0	99.5808367009377	0.368743259339846	39.4686784226186	0	99.5653446118796	0.296976187464765	39.6927978617691	0	99.9104626191383	0.296433360005043	39.5842103763517	0	99.897908084717	0.886658813717503	39.1668519878847	0	98.4461828939326	0.819549478608857	39.2634664778898	0	98.4313009978364	0.281994	39.603	0	105.621	0.234266	39.4795	0	105.736
11.7333333333333	0.311672099271483	39.5860870069549	0	99.5788727620737	0.368838914686253	39.4761222491468	0	99.5630789238646	0.298144178400735	39.5462793874323	0	99.9083549460688	0.298120454776488	39.334273132265	0	99.8957970553806	0.903220353252054	38.9545668403281	0	98.4445087036144	0.830057197672729	39.3098052278454	0	98.456095869826	0.279854	39.3668	0	105.618	0.238655	39.6336	0	105.734
11.7666666666667	0.314387033728571	39.4937918134759	0	99.5766967464831	0.371601765121586	39.4931486573155	0	99.560824395286	0.302111389540928	39.6422497824324	0	99.9062537996368	0.300811529966187	39.4494835064538	0	99.8937006505518	0.916588844420912	38.9069014425895	0	98.4679193251889	0.838302639459823	40.0734712936227	0	98.4546007148318	0.284688	39.7378	0	105.616	0.241347	39.6016	0	105.731
11.8	0.314300240660544	39.5192189699798	0	99.5745279097242	0.374384531388216	39.5242005310288	0	99.558567244442	0.306312786327634	39.5049543987365	0	99.9041533453153	0.300906988175107	39.6216655763124	0	99.9167691817296	0.924575550306776	39.5945741455829	0	98.4662607720955	0.854051571281965	39.638016164004	0	98.4781485659882	0.285716	39.5851	0	105.614	0.241301	39.6692	0	105.729
11.8333333333333	0.317197034138285	39.5351792520247	0	99.572359433756	0.376960048863509	40.0333730320768	0	99.5562563776483	0.307406580373404	39.4111678084298	0	99.9020453472314	0.300556370949699	39.6800621282085	0	99.9146742931927	0.938211380885734	39.1389085282798	0	98.4645995574085	0.859673405872266	39.6770916544708	0	98.4764936241579	0.289112	39.6835	0	105.612	0.243529	39.486	0	105.753
11.8666666666667	0.319820795409904	39.5297573146205	0	99.5701386401242	0.378856688256409	40.0181475994916	0	99.5540490211787	0.311793715834552	39.6430920900318	0	99.8999341945087	0.300704071178834	39.7904161622265	0	99.9125756285857	0.946261608386126	39.6193504614036	0	98.4891044118268	0.875443402985663	39.3064191583949	0	98.4748440511822	0.290226	39.6065	0	105.61	0.243556	39.4899	0	105.751
11.9	0.300823111395789	39.9553153589832	0	99.5680073110552	0.371700211046729	40.2626035130985	0	99.5517926054592	0.293582743867158	39.8283890061743	0	99.8978316217166	0.292935051260976	39.9588056137454	0	99.9104870694456	0.90540018507108	39.1872463446086	0	98.4874133659968	0.840542525157045	38.9100356524167	0	98.4990695922401	0.292916	39.474	0	105.632	0.244305	39.5675	0	105.749
11.9333333333333	0.314481939360996	39.843572311927	0	99.5658418761182	0.375045688847569	40.039323878226	0	99.5495396301451	0.306390072103004	39.7952635008987	0	99.8957280077094	0.300922496825295	39.688405686883	0	99.9086022399275	0.954154621478052	39.0440697226957	0	98.5106882913437	0.869911234245195	39.7089492440097	0	98.4974214326014	0.292981	39.5145	0	105.63	0.246728	39.4774	0	105.747
11.9666666666667	0.319905367973386	39.8162073716818	0	99.5636839582174	0.377129484695774	39.9472850757299	0	99.5472912324416	0.312245220997293	39.7952635008987	0	99.8936354918773	0.306292798565815	39.4583947524867	0	99.9065205536019	0.967972090124651	39.0281909802032	0	98.5090329937113	0.893794238865266	39.3763754179158	0	98.5201992931336	0.297253	39.7107	0	105.628	0.252152	39.6103	0	105.745
12	0.322598909123407	39.8107360999873	0	99.5615265637191	0.379618725309036	39.9921478526864	0	99.5450425655499	0.314520328756602	39.7374160901362	0	99.8915304419921	0.30910193214249	39.7439751637052	0	99.9044205838681	0.992605783439463	39.2739704073072	0	98.5073707908116	0.906148627396872	39.7108267918047	0	98.5192577907334	0.297286	39.5179	0	105.626	0.252097	39.4467	0	105.743
12.0333333333333	0.325408843248039	39.8209817518659	0	99.5593351829321	0.384692037802359	39.844956041021	0	99.5427496408561	0.317290101674515	39.4688066931346	0	99.8893763574251	0.311952437521513	39.71395327808	0	99.9022744945792	0.994668949842615	39.4188580625401	0	98.5303237996002	0.923679242836572	39.2055680290345	0	98.5175739669623	0.300985	39.6454	0	105.624	0.25474	39.6082	0	105.74
12.0666666666667	0.328057523475418	39.7035616839408	0	99.5571272032538	0.385052741306448	39.4814733376945	0	99.5404527606375	0.320112178080499	39.6612680359016	0	99.8872319621562	0.314691320193238	39.6691600087302	0	99.9001385450862	1.01536102571401	39.1611948748615	0	98.5286444344808	0.939699471058709	38.8326846462902	0	98.5403436573011	0.303819	39.5336	0	105.622	0.254889	39.6433	0	105.764
12.1	0.329565265272114	39.6849782861382	0	99.5549252245512	0.385214880334778	39.0270385865694	0	99.5381720244697	0.325376754997115	39.5577443197733	0	99.885095276675	0.315333532282347	39.5429773390671	0	99.8979444488958	1.0265900748339	39.475851187926	0	98.5521232329608	0.947654395185608	39.2559422097332	0	98.5386918494299	0.304295	39.6234	0	105.62	0.257588	39.6969	0	105.762
12.1333333333333	0.330714965707872	39.6179780333176	0	99.5527345459816	0.387967136589314	39.0855058645614	0	99.5358857497669	0.325395264180566	39.5595159731682	0	99.9102127905469	0.317074935989931	39.4727400530757	0	99.8958823938514	1.03298501778222	39.1026590479344	0	98.5504544170118	0.966794955720796	39.0677238866002	0	98.5641978827383	0.305971	39.5626	0	105.643	0.259559	39.7699	0	105.759
12.1666666666667	0.327892341679948	40.5122980416924	0	96.810614722702	0.389194255632656	39.1543255408604	0	96.7938853300307	0.325122524063335	39.4972536805052	0	99.9080895253003	0.319771107866091	39.7534291590136	0	99.8937631015435	1.05603943909574	39.830939204266	0	98.5735930870861	0.967870163406955	38.7837436239302	0	98.562552044997	0.306828	39.5905	0	105.64	0.25849	39.5382	0	105.757
12.2	0.325069717652025	40.5554298290372	0	96.8085025584747	0.38632749043748	39.8396871736577	0	96.7917719309949	0.3205291996601	39.5330277758853	0	97.1659711721706	0.322308062107646	39.4239906462274	0	99.8916553764352	1.0595344037103	39.0194273398314	0	98.5724316189049	0.987797150852668	39.1634872413645	0	98.5609267332073	0.31183	39.6262	0	105.638	0.263009	39.4946	0	105.755
12.2333333333333	0.320731795285998	40.3049806286062	0	96.8062019976218	0.383460725242305	39.794620586629	0	96.7896636765544	0.317802521310979	40.4072081934479	0	97.1638610850508	0.319639523670461	39.797129061569	0	97.1495473823375	1.07407144401849	39.7803412972176	0	98.5707472341766	1.00299592029092	39.590101990858	0	98.5860155747161	0.314517	39.6564	0	105.636	0.264666	39.4272	0	105.753
12.2666666666667	0.32538507586498	40.1555933127847	0	96.8040285279974	0.385082171543226	39.700580060317	0	96.787074746667	0.315075842961859	40.2274188884385	0	97.1617526176811	0.316970985233275	40.5549015687352	0	97.1474398194351	1.06863090374339	39.8114927658976	0	95.8590299089666	1.0014577275454	39.7996506988471	0	95.8442402942486	0.314631	39.5891	0	103.864	0.265661	39.5391	0	105.751
12.3	0.325387407931206	39.7925307704149	0	96.8018453857796	0.384947798380901	39.8882969584726	0	96.7848145048957	0.317848680276389	40.1070273400779	0	97.1596175040355	0.312941313672753	40.1604232876865	0	97.1711159501255	1.0631903634683	40.3436054961006	0	95.856926341328	0.997700310262789	39.5331769480414	0	95.8687402357915	0.31464	39.6894	0	103.862	0.264737	39.572	0	104.005
12.3333333333333	0.328104472252116	40.064604903721	0	96.7996588755947	0.387579664763501	39.7412485022939	0	96.7825550294857	0.320028114037135	39.8545955979968	0	97.1574995242841	0.311738567018021	40.1123857664067	0	97.1690505579881	1.07430917998636	39.290359897056	0	95.8562490969991	0.993942892980182	39.8996727873065	0	95.8669664040434	0.314648	39.6591	0	103.885	0.263814	39.8504	0	104.003
12.3666666666667	0.330923212101138	39.8183361271073	0	96.7974764604021	0.390346384540999	39.8597692407051	0	96.7803018113632	0.323511932855849	39.9025308999655	0	97.1553854630405	0.313063790681077	39.9117829602586	0	97.1669735337712	1.0865878127585	38.7975774187712	0	95.8791581261553	1.00666398041499	39.1227959834761	0	95.8664161042377	0.314529	39.7173	0	103.883	0.2641	39.6579	0	104.001
12.4	0.330767784180746	39.80602615042	0	96.7952942212095	0.39242634470315	39.7488817913169	0	96.778045040609	0.325334992456721	39.722012653787	0	97.153270925665	0.314354238489365	39.7571696265105	0	97.1648947402096	1.1056229874859	39.3742422951833	0	95.8775128294693	1.02218677543385	39.0967582590817	0	95.8931930601219	0.314621	39.7151	0	103.881	0.268471	39.6513	0	103.999
12.4333333333333	0.333738329773954	39.6236003483278	0	96.7931096663058	0.393894676710114	39.6079648350547	0	96.775795324478	0.330810323074725	39.8404534765256	0	97.151159227056	0.316964340967822	39.8674123691534	0	97.1628245435737	1.11948173942138	39.0328209995329	0	95.9009434040216	1.03088496456615	39.360967846581	0	95.8915775878765	0.317348	39.6805	0	103.879	0.268452	39.6111	0	103.996
12.4666666666667	0.336275381309669	39.4953288632206	0	96.7909196727834	0.398618800574488	39.8508630084149	0	96.7734855000015	0.331844057625715	39.5706922409816	0	97.1490427714816	0.322426246625589	39.6995751484683	0	97.1607557466581	1.12734504865294	38.66524997487	0	95.8993126785486	1.05143930020578	39.0893247695598	0	95.9184767590941	0.321973	39.791	0	103.877	0.271997	39.6355	0	103.994
12.5	0.338840295242485	39.6170231353234	0	96.7887225079482	0.398768227709158	39.4606534334577	0	96.7712935113116	0.333318587318418	39.6151469282444	0	97.146922565661	0.325272945564239	39.709737814812	0	97.1586581548667	1.14376138706619	39.0801900713826	0	95.9229988030172	1.0546354311339	39.8192759387757	0	95.9168623049419	0.322776	39.7885	0	103.874	0.273862	39.5975	0	103.992
12.5333333333333	0.34173564714876	39.7105838971564	0	96.7865272520681	0.401356522060918	39.6531512504806	0	96.769021130703	0.338687835252637	39.6068873254805	0	97.1447800914073	0.326082418555872	39.5941404875381	0	97.1565509097179	1.15234524161124	39.0192166466103	0	95.9213491749098	1.07591364954131	39.2845160046398	0	95.9152296771477	0.325548	39.6968	0	103.872	0.276624	39.599	0	104.016
12.5666666666667	0.34431272752814	39.67281856725	0	96.7845056727949	0.401472809040652	39.7084696448448	0	96.7666389305087	0.338762925205787	39.4085616212242	0	97.1588356372245	0.328641950873605	39.4391284303446	0	97.1544247404947	1.17609882321962	39.3758519740844	0	95.9272990239702	1.08945899135423	39.3442837639264	0	95.9388721908596	0.32547	39.5459	0	103.895	0.276873	39.572	0	104.014
12.6	0.346877737273063	39.6674535870382	0	96.7822789025496	0.40686690700471	39.6577382266696	0	96.7644529869363	0.336206094207234	39.6566087724264	0	97.1570289569909	0.331332812757166	39.7602439494421	0	97.152304851223	1.18964469397282	39.0117426059271	0	95.9392665509154	1.10020834574009	38.9915250507969	0	95.9374095422586	0.328083	39.672	0	103.893	0.279269	39.6384	0	104.012
12.6333333333333	0.34702744184486	39.7483740108341	0	96.7798870517496	0.406891882544658	39.7402216070072	0	96.7621710854192	0.336202042541799	39.5656896841469	0	97.1548888434607	0.336251361703043	39.6213390605811	0	97.1501844972326	1.20293875794018	38.9738443421227	0	95.9687868353124	1.11912351772384	38.7892592714782	0	95.9610258102203	0.33066	39.5794	0	103.891	0.281981	39.6099	0	104.01
12.6666666666667	0.349784082088478	39.6445826035625	0	96.7778505378677	0.407943792199896	39.6079648350547	0	96.7598748902284	0.339976386714787	39.5647088682004	0	97.152761543083	0.338967214313659	39.6607275832758	0	97.1480726917565	1.203464220897	39.2343778786955	0	95.9673250081765	1.13015424054502	38.9235367965041	0	95.9594043096028	0.333516	39.5121	0	103.889	0.284762	39.5724	0	104.008
12.7	0.352503752132453	39.6600746870994	0	96.7756496619754	0.412309986643674	40.1496175207253	0	96.7576172402342	0.34434456924549	39.6300310379716	0	97.1506343510816	0.341684336643384	39.5961260114381	0	97.1459596817445	1.23549779506388	39.4243532286342	0	95.9657029085711	1.14825765307262	39.0435377822147	0	95.9836145843801	0.336279	39.4857	0	103.887	0.287391	39.4714	0	104.006
12.7333333333333	0.354370604561602	39.7028906060448	0	96.7734399026773	0.415813209391417	40.38440029443	0	96.7553381111278	0.347213104101374	39.4983172635931	0	97.1484979069109	0.336322108361549	39.5231791593799	0	97.1699953917028	1.24071517593305	38.9338288351755	0	95.9917491092935	1.15391170244527	38.4704174399832	0	95.9820047053141	0.339051	39.6521	0	103.885	0.290118	39.5415	0	104.029
12.7666666666667	0.352447354908154	39.5414131296575	0	96.7712345288016	0.417818753740685	40.1483701249959	0	96.7530574519064	0.349695834735272	39.4983172635931	0	97.1463573689775	0.336225169700362	39.6543221389804	0	97.1681008959864	1.25724253186936	38.7271938766014	0.000991108785854442	95.990805877614	1.17655866707331	38.4722164060322	0.00129450651222099	96.0059572261011	0.34235	39.5637	0	103.907	0.290143	39.4738	0	104.028
12.8	0.358014079664133	39.6633133131228	0	96.7690330903411	0.420488981774305	39.9798996573519	0	96.7507752438756	0.355187360491128	39.729091597294	0	97.1442117217526	0.344065808142367	39.6847603198218	0	97.1659953377795	1.27958584234483	39.2300800571784	0.00456171692058253	96.0177555917862	1.18883693554861	38.5462739573515	0.00488151285064921	96.0079583349032	0.34386	39.6626	0	103.905	0.29226	39.5705	0	104.025
12.8333333333333	0.360529245633924	39.6179780333176	0	96.766833276818	0.420517223917077	39.9737856861403	0	96.7485032771276	0.354979875698903	39.4248906121593	0	97.1696802809758	0.344373268382897	39.5989225954948	0	97.1639066537482	1.29368547990032	39.23102631421	0.00814797533430965	96.0197500198771	1.20486543517818	38.921472278704	0.00846753403794515	96.035057143859	0.344529	39.334	0	103.903	0.294763	39.634	0	104.023
12.8666666666667	0.362034637307971	39.6548996706745	0	96.7646456613519	0.42319486015577	39.7511453048022	0	96.7462325601873	0.35246960070751	39.6259366688916	0	97.1675530061264	0.347045029540412	39.3584166388223	0	97.1618081311231	1.30111608131927	39.1345369868973	0.0117373423958822	96.0468801389779	1.22068886420937	38.6620142269407	0.0120487027598833	96.0370781468355	0.349906	39.503	0	103.9	0.295471	39.5239	0	104.021
12.9	0.363395515449008	39.552112400498	0	96.7624519353029	0.425785924254561	39.6144897392259	0	96.7439577362815	0.349661366261421	39.5651382998807	0	97.1654213030605	0.352348010635872	39.5160494160091	0	97.1597028425992	1.32315708956365	38.9236768335371	0.0153507754286352	96.0489334034194	1.2321954111965	38.7526087560478	0.0156703251220895	96.06589428936	0.352728	39.7268	0	103.898	0.298242	39.3618	0	104.019
12.9333333333333	0.368837655023141	39.6994755918245	0	96.7602584148222	0.42570990784338	38.9896578131662	0	96.7416821462108	0.355057330379771	39.5313530781542	0	97.1632886434556	0.352905238839271	39.4491054007571	0	97.1575869160101	1.33371975561535	39.0295036191095	0.0189734795042572	96.076064476878	1.2457131145369	38.753385129178	0.0192994615189304	96.0679538366178	0.355184	39.5308	0	103.896	0.300839	39.4313	0	104.017
12.9666666666667	0.368715847047943	39.6179780333176	0	96.7580575477902	0.43105546727419	38.9842366324015	0	96.7394033026005	0.357679838478069	39.6017019381292	0	97.1613682236959	0.3576932033156	39.6873314939239	0	97.1554722147317	1.3570646062002	38.8775167019921	0.0225999297758294	96.0781129052629	1.26682954563027	38.9450984074592	0.022923124855941	96.0969111396215	0.357985	39.7617	0	103.919	0.30363	39.5782	0	104.04
13	0.371526925329865	39.6839489046464	0	96.7558563115953	0.431254475693241	39.2447348309638	0	96.7373331395521	0.363370945568822	39.5940377771556	0	97.1590340779507	0.360521870530823	39.6992716023332	0	97.1532064600825	1.36552701921938	39.0792301363034	0.0262568386273116	96.1075630739876	1.27838236207785	39.3438257633849	0.0265864987348132	96.0989744833625	0.35529	39.498	0	103.917	0.303785	39.4231	0	104.038
13.0333333333333	0.374096854102713	39.7942162819347	0	96.7535950818672	0.436624417058436	39.5680355833615	0	96.7349937453753	0.366081378193726	39.6916633868536	0	97.1568222880785	0.363325087969679	39.5414180965579	0	97.1509977238492	1.38644655116398	38.9715780966235	0.0299245447372395	96.1244922146656	1.30403100258831	39.2333697403218	0.0302375783433062	96.1275387694304	0.358027	39.6695	0	103.915	0.30648	39.5899	0	104.036
13.0666666666667	0.376880521866186	39.4863517549242	0	96.7513280641168	0.436678058532186	39.4066821412169	0	96.7326435848183	0.36869934222919	39.3998060707421	0	97.1548015403132	0.366047140284889	39.6614149593977	0	97.1489518536521	1.40787950772341	38.7992715921752	0.0335749577411154	96.1265061356383	1.31666544051565	38.9195859501213	0.0339029274465223	96.1295720595591	0.361377	39.3759	0	103.913	0.311836	39.4191	0	104.034
13.1	0.379577016805469	39.5605261600499	0	96.7490800799171	0.439377524564567	39.3674921006247	0	96.7303213196128	0.372095902477094	39.820886734278	0	97.1526303403033	0.365979290558603	39.7175253807241	0	97.1718571682618	1.4152267741808	39.5582157067829	0.0372782015751475	96.1542811966912	1.32965010123944	38.4835850224496	0.0375480689148188	96.1622839337246	0.365953	39.6069	0	103.911	0.311782	39.4054	0	104.032
13.1333333333333	0.382472976698642	39.5850320778158	0	96.7468413344543	0.442185745837945	39.4636359802031	0	96.7280118886207	0.374851053042135	39.6034710947161	0	97.1504643350909	0.363104255352521	39.4343908325832	0	97.1711764758482	1.43746265604339	39.4597286670595	0.0409417152136837	96.1828348911164	1.3364032355366	38.8839931209196	0.0412366897791519	96.1643143904919	0.368769	39.4771	0	103.909	0.31453	39.3999	0	104.029
13.1666666666667	0.385063269309196	39.552112400498	0	96.7446121421136	0.444831172741791	39.8442583069502	0	96.7257029468741	0.377754864848251	39.6878270970428	0	97.1483029035958	0.364450574620949	39.5809870460993	0	97.1690538396775	1.44778938599643	38.7823251317436	0.0446388959954776	96.18564381833	1.36507915970115	39.4385770563648	0.0449447419008868	96.1925452509035	0.37196	39.5308	0	103.932	0.317077	39.677	0	104.053
13.2	0.385052652323937	39.8065704500291	0	96.7423835544435	0.450020353909378	40.3320066507039	0	96.7233972548952	0.382371337146303	39.5602091427769	0	97.1461435072099	0.365957574509454	39.5455455811008	0	97.1669302918001	1.47561202213388	38.6392374255392	0.0483660855694276	96.212863014095	1.37683604344878	39.292600666889	0.048675903451102	96.1947159546682	0.371732	39.672	0	103.93	0.317261	39.5514	0	104.051
13.2333333333333	0.390445034708483	39.8863665495418	0	96.7401568301965	0.453008971301385	40.1248883510932	0	96.7210941123366	0.383996748976374	39.3237685715008	0	97.1439903241296	0.370340862649441	39.4823829216042	0	97.1648096830527	1.4859362825638	39.018726590416	0.0520997211361747	96.2150190050123	1.39679752690671	39.0331785469458	0.0524037783963195	96.2215338818928	0.372879	39.4666	0	103.928	0.320027	39.61	0	104.049
13.2666666666667	0.390769576187425	39.6959262598104	0	96.7379363390105	0.453085505113073	39.9660951450668	0	96.7187950080753	0.387717719908562	39.5265152487532	0	97.1673791072606	0.37394521584712	39.571917556505	0	97.1626867384015	1.50995091294185	39.1915142286721	0.0558383848782883	96.2448190921303	1.41288482820719	39.4075579252946	0.0561468867560048	96.2237465365089	0.37695	39.413	0	103.926	0.325385	39.5124	0	104.047
13.3	0.392951770084432	39.4019470843114	0	96.7357381397508	0.454600291421976	39.7691694445841	0	96.7165090648415	0.380823742332819	39.9035338944842	0	97.1652403547531	0.376678397341505	39.4568167217204	0	97.1605683980076	1.51583464274261	39.7121358632013	0.0596054886175166	96.2470334587741	1.43188440417797	38.9885287115455	0.059911179240672	96.2508021842441	0.379651	39.5759	0	103.924	0.325399	39.3525	0	104.045
13.3333333333333	0.395824672645807	39.6244017114325	0	96.7335600542684	0.455781138611463	39.8462469210228	0	96.7142196987547	0.382364024296152	39.4326170887612	0	97.1631055059137	0.382091812399955	39.6745441211624	0	97.1584475623651	1.53634347153741	39.0272960792472	0.0633695288169069	96.2745357493029	1.45397297612486	38.7933539979028	0.0636770958516476	96.2789902246068	0.38308	39.4221	0	103.921	0.330454	39.4139	0	104.043
13.3666666666667	0.398504583622594	39.4206958460881	0	96.7315921861508	0.461094860658718	40.027343719679	0	96.7119178554631	0.386282364084834	39.4983172635931	0	97.1609636534824	0.385433324401603	39.6704230554698	0	97.156320075035	1.55583414595196	38.8851481755274	0.067149391563756	96.2767683472137	1.46451950568011	38.9773335030385	0.0674562646053146	96.2812470278121	0.384879	39.6296	0	103.944	0.332985	39.4147	0	104.067
13.4	0.401240133523594	39.3792678773082	0	96.7293998282974	0.463782165641262	39.7223265928296	0	96.7096162137397	0.391962739487857	39.417660929893	0	97.1588257775241	0.387664679861477	39.4641434260159	0	97.1541890624172	1.57673811409849	38.6957975647971	0.0709391628536207	96.3049099897754	1.48641145223757	38.6982508986858	0.0712624329403013	96.308489184999	0.387847	39.5308	0	103.942	0.334059	39.5524	0	104.065
13.4333333333333	0.403979960016927	39.7504054685109	0	96.7272189824393	0.463919666881342	39.4771960106599	0	96.7073131079329	0.395707890332358	39.6438564766256	0	97.1566873470071	0.390411914146613	39.8870375286622	0	97.1520572722295	1.60199604001859	38.9556636286773	0.0747376204480433	96.3337547932999	1.49711729469924	38.732707353332	0.0750579426181927	96.3105490897137	0.390531	39.6676	0	103.94	0.336157	39.5171	0	104.063
13.4666666666667	0.404406599928873	39.6061393509331	0	96.7250258734501	0.469234291984053	39.7590714915633	0	96.7050026557113	0.399615431060039	39.5433290019458	0	97.1545359874798	0.393132257850246	39.7090863276634	0	97.149925888554	1.61429963170509	38.866796099839	0.0785595697918288	96.3360293923342	1.51762115627685	38.5540550855845	0.0788992957963896	96.3388066588038	0.39309	39.7251	0	103.938	0.338896	39.6262	0	104.061
13.5	0.40681114220333	39.4990113450504	0	96.7228384207095	0.470172490453545	39.8192808116873	0	96.7026921080761	0.403739742988765	39.6630249600808	0	97.1523805357485	0.396041049949786	39.5283908469958	0	97.1753883421165	1.63731489538897	38.9636995781439	0.082395564784665	96.3637617679881	1.54219463465209	39.2511461705097	0.082718996494214	96.3658704475893	0.396236	39.6607	0	103.936	0.341715	39.5391	0	104.059
13.5333333333333	0.410104503743522	39.7995130537426	0	96.7206109686797	0.472003154501707	39.3769601698427	0	96.700326052718	0.406582383064119	39.6020831716735	0	97.1501707037066	0.390546510405565	39.6840431783923	0	97.1731956977459	1.65342899162636	39.393929987901	0.0862407490573206	96.3660085293702	1.550805655922	38.9288672325677	0.086565166132683	96.3681532822481	0.396042	39.6628	0	103.959	0.344261	39.3811	0	104.056
13.5666666666667	0.412089230148776	39.6604686705876	0	96.7183591272885	0.471881662782129	38.7583051513725	0	96.6979595869552	0.409321672148199	39.3422389927311	0	97.1479748736385	0.392903812360664	39.6202241865126	0	97.171032238332	1.66655446257178	38.5205490609267	0.0900996054462149	96.3932892403729	1.5773549269713	38.7268829847275	0.0904217875384973	96.3967669092136	0.39867	39.4651	0	103.957	0.344449	39.4139	0	104.08
13.6	0.414847015571944	39.5411740752901	0	96.7161232125148	0.477192222111266	39.0848830001363	0	96.6956190699745	0.411961098922121	39.6300310379716	0	97.1457951036559	0.395630622614609	39.6576112835383	0	97.1690944996515	1.69393028002984	38.8030482928912	0.0939631225961891	96.4206530635291	1.60011349434705	38.6676807706313	0.0942906252445077	96.4236854520161	0.403769	39.6002	0	103.955	0.347041	39.6236	0	104.078
13.6333333333333	0.41762686225733	39.5940373796009	0	96.7139100986024	0.48001924940337	39.2538467982364	0	96.6932912473867	0.414578011342492	39.564121830361	0	97.1436296552277	0.403867010787974	39.7221912727144	0	97.1669448498491	1.71267660813666	38.6786002411255	0.0978582957012795	96.4230024877444	1.60901899925281	39.0984585699575	0.0981823529034944	96.4263787948638	0.4041	39.6626	0	103.953	0.349709	39.4663	0	104.076
13.6666666666667	0.421352393085199	39.9000852350655	0	96.7116995974754	0.482738123540431	39.5241050823913	0	96.6909637397603	0.41215493300176	39.3456628225411	0	97.1674618722301	0.406634218210642	39.4029048241635	0	97.1647978877474	1.72600181805291	38.8660646221875	0.101753865998942	96.4528347578651	1.63415394246775	38.9405138203341	0.102076460915019	96.4554227740347	0.40706	39.3538	0	103.95	0.35246	39.2799	0	104.074
13.7	0.422751235478244	39.696723112731	0	96.7094973789596	0.485254455413517	39.4519572301811	0	96.6886389258201	0.409441332785406	39.5238609106266	0	97.1653055354992	0.411425208484281	39.3911906289299	0	97.1626501673343	1.7550729504108	39.7113699681626	0.105651768504266	96.4806338492626	1.65432049870928	38.5227243762982	0.10597555592467	96.4578456305504	0.412286	39.506	0	103.948	0.356073	39.5782	0	104.072
13.7333333333333	0.42282405680619	39.3379098140871	0	96.7073008408504	0.488207508193118	39.4500950644273	0	96.6863247493265	0.412159818478154	39.4654541427127	0	97.1631567964166	0.414871400887334	39.6607275832758	0	97.1605159569405	1.77377758449159	39.1579413202371	0.109585913130526	96.4830368302113	1.67001103559411	39.0741296606868	0.109913735122559	96.4864377287752	0.4131	39.4651	0	103.97	0.360652	39.5453	0	104.095
13.7666666666667	0.429488533256677	39.5551026308829	0	96.7051097184919	0.49093996119696	39.573298555088	0	96.6840065437367	0.41753102327905	39.8272095009817	0	97.1612236073252	0.414738891091653	39.7036351681718	0	97.1583728580906	1.79378872489863	38.1126613206711	0.113526355140839	96.5114576068961	1.69675038444856	38.9667732310586	0.113849056498331	96.5167548130335	0.416592	39.5637	0	103.968	0.360607	39.5782	0	104.093
13.8	0.431033818256107	39.8024984617677	0	96.7029236421142	0.493486732061125	39.6411083390701	0	96.6816871449264	0.423071857220134	39.6248431844403	0	97.1590744094834	0.417528868088233	39.6117007086664	0	97.1562304952253	1.8207392498315	38.0195912020129	0.117463342214203	96.5388868571895	1.70728589757788	38.8712404431631	0.117795933988329	96.5192374697092	0.419083	39.3145	0	103.966	0.36348	39.7154	0	104.091
13.8333333333333	0.433751487141314	39.6509502984348	0	96.7007292999015	0.49619355835824	39.4432260907633	0	96.6796012953506	0.425443804622836	39.8615409224341	0	97.1569231241115	0.423027032297354	39.6107876396647	0	97.1540910423189	1.83489684522484	38.9925816400598	0.121426778783974	96.5413453012593	1.73283400653657	38.3233951158383	0.121768497504296	96.5468335805449	0.422912	39.4323	0	103.964	0.366132	39.2898	0	104.089
13.8666666666667	0.436607442175248	39.6775637889235	0	96.6985261612055	0.498931688664609	39.6188956352851	0	96.6772794500899	0.428743045051807	39.268821739678	0	97.1547695936547	0.422824416763994	39.6149398298489	0	97.177037073978	1.85570231038823	39.6437194960416	0.125403796878721	96.5697075118754	1.7544918288628	39.2679160410977	0.125735392476384	96.5743516095466	0.427232	39.7286	0	103.962	0.368736	39.5419	0	104.087
13.9	0.439234093561982	39.812869204636	0	96.6963226911168	0.501696571914278	39.6708036648807	0	96.6749567620146	0.433360469555659	39.7186033632949	0	97.1526095927158	0.422797012072772	39.5962332622581	0	97.1749010066673	1.8841480384006	39.261312512045	0.129393148095456	96.5967997997946	1.77599734857002	38.826552104252	0.129732419544108	96.6017235028466	0.426943	39.4323	0	103.985	0.37132	39.5453	0	104.085
13.9333333333333	0.440019601680909	39.6992095014273	0	96.6941147863394	0.504485984809838	39.4717364179834	0	96.6726313091462	0.435917467658185	39.3544394586691	0	97.1504492632	0.422836814945821	39.5680113080957	0	97.1727632317511	1.90598681246823	39.4100050572856	0.133393156928715	96.5993079770238	1.79928422277337	38.6956297316477	0.133735102103919	96.6046059338339	0.428378	39.334	0	103.983	0.371401	39.2503	0	104.108
13.9666666666667	0.44258895536013	39.7001109590209	0	96.6919180393306	0.507109645082592	39.6740413256039	0	96.6703053204924	0.439027263997929	39.7394278719817	0	97.1482910153996	0.426867791569015	39.5853748814522	0	97.1706185188231	1.9179626839628	39.2019256871201	0.137404906781394	96.6274713311826	1.82119850764069	38.7570712330659	0.13774554994058	96.6331498134101	0.433987	39.7286	0	103.981	0.376579	39.5205	0	104.106
14	0.447438956177508	39.5735760526145	0	96.6897168674706	0.509809657577863	39.6953310055512	0	96.6679790111138	0.441777477867398	39.6630249600808	0	97.1461226669382	0.432411523581534	39.6712970980597	0	97.1684664332328	1.94828137624339	38.8272233146043	0.141437929392621	96.6569334572333	1.8475930836677	38.8096005518113	0.141778912310032	96.6608140721502	0.43687	39.4501	0	103.979	0.377045	39.4907	0	104.104
14.0333333333333	0.452552696792172	39.9107395976446	0	96.6874715703376	0.515419844277618	39.7158318701218	0	96.6656015208567	0.441821843305512	39.6512307802	0	97.1698196526229	0.436432700491846	39.6873314939239	0	97.166244537709	1.97539578124267	38.7427800743686	0.145474553770798	96.6878428492682	1.86131212047313	38.9811877493656	0.145815109966163	96.663362304026	0.442134	39.5832	0	103.976	0.383856	39.6593	0	104.102
14.0666666666667	0.452819123401528	39.7570081839048	0	96.6851950214055	0.516261715123272	39.7299500815756	0	96.6632099405746	0.44082048755802	39.4306209191782	0	97.1676061678	0.441822518455428	39.7929880091818	0	97.1640430279302	1.99167391416884	38.8912328748951	0.149507196153175	96.6903518646827	1.8773605946661	38.9499384617332	0.149851412475558	96.6917868281659	0.442686	39.6676	0	104	0.384874	39.5217	0	104.1
14.1	0.455405944241909	39.5569060994	0	96.6829384182084	0.518075261362457	39.8508071763232	0	96.6608422189845	0.446112153798538	39.3537307351492	0	97.1654173551129	0.444534066848356	39.5764233425849	0	97.1618566885529	2.01205905029368	39.0983809958366	0.153582771043497	96.719168389718	1.90655591483287	38.7845194675216	0.153926333227907	96.7195335152534	0.44499	39.4293	0	103.997	0.387571	39.5996	0	104.124
14.1333333333333	0.458265994593805	39.6802445771898	0	96.6806920224455	0.522634691274812	39.8314677550247	0	96.6584779394826	0.451479311600091	39.8871197049706	0	97.1632311568142	0.446385375192321	39.3799522418512	0	97.1596762933994	2.04382397386119	39.0403938918124	0.15765881570726	96.7481028294903	1.93432760577413	38.9056407401298	0.158001883006687	96.7468993619515	0.445066	39.4632	0	103.995	0.387537	39.5319	0	104.122
14.1666666666667	0.458242658881837	39.4868511622609	0	96.6784529609399	0.528926163828241	40.3405554377837	0	96.6561346053328	0.455480964578599	39.7642367711544	0	97.1610473373839	0.452504678738695	39.7302202770321	0	97.1826508336511	2.06368656162293	39.0790101661536	0.161772420143273	96.750727162453	1.95876652257634	38.573155040739	0.162115033061228	96.7495978572839	0.450527	39.5975	0	103.993	0.390372	39.6622	0	104.12
14.2	0.46361116126491	39.71803244171	0	96.6764346973085	0.527334758029246	40.1022195928361	0	96.6537910378977	0.460839195142098	39.4358516087794	0	97.1588666659729	0.446321909000191	39.533259965678	0	97.1804759004222	2.07961898196471	38.8151387286306	0.165867181760536	96.7783249068557	1.97323300147543	39.1209085584456	0.166229997066321	96.7788059500418	0.455555	39.667	0	103.991	0.394513	39.5124	0	104.118
14.2333333333333	0.466610377291971	39.8162073716818	0	96.674192733776	0.52757880717611	40.1739840632718	0	96.6514423081454	0.464819912527891	39.6479558074343	0	97.1566772642686	0.447327884105615	39.6100177930918	0	97.1783108685807	2.11101470586167	39.1157350101789	0.169986762885382	96.8075909511573	1.99834932451682	39.2479311626992	0.170346348604279	96.8085649252339	0.458245	39.5604	0	104.014	0.397067	39.4973	0	104.116
14.2666666666667	0.466589569760734	39.6876829478833	0	96.6719508884963	0.531777777501355	40.1461015397012	0	96.6490907851082	0.466474759252541	39.5312064824459	0	97.1544843970751	0.452822971871831	39.7265064960898	0	97.1761322866967	2.14627519946976	39.0681887213423	0.174133152257046	96.8382734008255	2.02566133901493	38.7234445541251	0.174492302853071	96.8369753154006	0.460166	39.5586	0	104.012	0.402191	39.5647	0	104.139
14.3	0.471513959992288	39.723365196246	0	96.6697077662579	0.532635558416489	39.9848867265903	0	96.6467384787018	0.471728974126457	39.8160390466694	0	97.1522948109623	0.45599727506056	39.6169661679402	0	97.1739596660694	2.15461026433965	38.6565494966465	0.178278017107738	96.840950796539	2.05203216055976	38.8018846496235	0.178640013920929	96.8397317084938	0.461728	39.6037	0	104.01	0.402227	39.337	0	104.137
14.3333333333333	0.471812232976963	39.5777147342547	0	96.6674630225382	0.535333909580245	39.6446326687989	0	96.64438445784	0.471624064599811	39.7165605624645	0	97.1501038714542	0.460869477809317	39.4998089836986	0	97.1717967375866	2.18324257225879	38.750751009019	0.182447147853502	96.8683394244421	2.06056624849022	38.863582243242	0.182804657512623	96.867981980286	0.467826	39.7374	0	104.008	0.404554	39.5124	0	104.135
14.3666666666667	0.477368959045083	39.6509502984348	0	96.6652385059196	0.539696530127838	39.8286701357737	0	96.6420413822561	0.474321027007145	39.5428358315454	0	97.1739073848243	0.463538179903279	39.552423774043	0	97.169644635856	2.21128345239511	38.9496682971799	0.186622662518324	96.8960486200545	2.08945011545895	39.0706057798214	0.186984245298199	96.8957975094686	0.467294	39.6401	0	104.006	0.409444	39.6272	0	104.133
14.4	0.479161663300886	39.9303660531507	0	96.6630105928767	0.539859252630965	39.8028144090488	0	96.6396987402523	0.468260083039297	39.1953296660464	0	97.1717290180973	0.468998686002171	39.6548901000684	0	97.1674856050411	2.24148998331702	39.1880207985196	0.190815427960956	96.9270557476463	2.12475942282459	39.0202031307771	0.191175861545776	96.9252284288585	0.473604	39.3668	0	104.028	0.412013	39.4795	0	104.131
14.4333333333333	0.481802965470108	39.9259681080409	0	96.6607864505637	0.542508803988915	39.7733507458927	0	96.6373524826313	0.471994343469946	39.6839115114281	0	97.169548550272	0.474592673364196	39.5953273447829	0	97.1655515655224	2.26091998967456	38.4871975503383	0.195025890712226	96.9298149760378	2.14892459996803	39.0534034475109	0.19538312273211	96.9529751314799	0.476433	39.4781	0	104.026	0.417324	39.6714	0	104.129
14.4666666666667	0.482555912578605	39.6864521121623	0	96.6585492317363	0.54510681495067	39.6334601878026	0	96.6349963831275	0.474788704557604	39.5257031534467	0	97.1673679370916	0.474547864774203	39.5937590820977	0	97.1633861089566	2.28915923687565	38.9421186639115	0.199235817182616	96.9606056931591	2.17402036889592	38.6975100636626	0.199600353543102	96.9816142260428	0.477472	39.6956	0	104.024	0.417547	39.2794	0	104.15
14.5	0.483748984443653	39.5322686587259	0	96.6563139554986	0.550433558190671	39.9530773995542	0	96.6326559037853	0.480440252015924	39.2923997313657	0	97.1651871218816	0.477295083447395	39.591204081091	0	97.1836198198384	2.30880083058135	38.6333549752379	0.203490786149916	96.9884190643391	2.19416341808966	38.8976281407666	0.203848219538257	96.984481109488	0.480128	39.4002	0	104.022	0.420218	39.4174	0	104.148
14.5333333333333	0.486689219906699	39.7550928949018	0	96.6540777255888	0.550684044589997	39.6948884259381	0	96.6303045226402	0.488029876468702	39.4945899976615	0	97.1629926455892	0.477033310861023	39.7430352730073	0	97.181445736126	2.3404248007493	38.9573375847813	0.207741826327632	97.0196077786282	2.21750591847456	38.7878068856425	0.208088911148943	97.0153544173096	0.485791	39.4934	0	104.045	0.422984	39.5126	0	104.146
14.5666666666667	0.490875132290096	39.8493381572159	0	96.6518225534418	0.553521158303703	39.7419338879427	0	96.627941356736	0.493302209979809	39.695621906461	0	97.1607825914297	0.477205931684629	39.5873985687251	0	97.1792644570653	2.37503422122525	38.9626911932843	0.211990472507763	97.0490531138933	2.25166113039173	38.83828794434	0.212346911900146	97.0453160750978	0.48843	39.7333	0	104.043	0.428352	39.44	0	104.144
14.6	0.490952647323771	39.6738829829909	0	96.6495605270821	0.553374962521307	39.8029379518747	0	96.6255768413653	0.496006015679822	39.3399609116313	0	97.1585734649034	0.48272811244265	39.6413914369607	0	97.1770863223003	2.39288393669088	38.9791362238122	0.216277206721958	97.0771167012196	2.27975769187833	39.0936951807167	0.21663336361312	97.0758018988136	0.490054	39.4758	0	104.04	0.428584	39.2215	0	104.168
14.6333333333333	0.493315968634108	39.3779805252888	0	96.6472964960603	0.556067492552846	39.7628173433371	0	96.623209634449	0.498664504600517	39.6301435606832	0	97.1563644805745	0.485210505202366	39.6364835856485	0	97.1749171839715	2.41722012172853	38.7643571722465	0.220562868387896	97.0799501717297	2.29757065780279	38.7940797415467	0.220927616985408	97.1053605691552	0.494378	39.7772	0	104.038	0.433521	39.4629	0	104.166
14.6666666666667	0.49904104530948	39.8201726811729	0	96.6450369666791	0.556038122843507	39.0513272599676	0	96.6208385983892	0.504362797261489	39.6261147902023	0	97.1543735107138	0.490485648018482	39.591454380734	0	97.1727326722288	2.44009210948719	39.0340696417792	0.224875989149887	97.1119997446664	2.31824601062143	38.8108609276035	0.225241985920429	97.1083183556844	0.49901	39.578	0	104.036	0.433979	39.2975	0	104.164
14.7	0.498987534544457	39.7500252665067	0	96.6427647286342	0.559024848004623	39.2778936126061	0	96.6187014604231	0.504109951861639	39.4986546992142	0	97.1777821597263	0.494848951479985	39.5071123965503	0	97.1705618424608	2.47229811141805	38.760191140434	0.229194346652439	97.1399056586935	2.34391281733858	38.6980687703478	0.229552506478193	97.1402654623243	0.501761	39.4597	0	104.059	0.439814	39.5692	0	104.161
14.7333333333333	0.498950320805778	39.8273286191175	0	96.6404969812931	0.561480257890058	39.4456798426481	0	96.6163299238787	0.499269458259825	39.5745057254813	0	97.1755779965194	0.501224011564201	39.6332029931918	0	97.1683931414154	2.50213004943766	38.9126613810004	0.233525240572535	97.1718891584045	2.37957618424494	38.890713984698	0.233901103016774	97.1683084289593	0.50466	39.5062	0	104.057	0.442631	39.677	0	104.159
14.7666666666667	0.50428091124097	39.9156793530035	0	96.6382455565025	0.561243208352857	39.5221435997611	0	96.6139761203597	0.504198550809383	39.6802790986015	0	97.1733878785935	0.498740982975987	39.7993202997116	0	97.1924650680505	2.53717333966283	38.7620506743759	0.237878382097828	97.2008356963919	2.40120374714313	38.7940178673633	0.238254166426171	97.1971180837116	0.504683	39.6911	0	104.055	0.446384	39.5782	0	104.183
14.8	0.506217770834293	39.8162073716818	0	96.6359875724806	0.566359279889136	39.731243049365	0	96.6116177654904	0.509335339563654	39.8220159352472	0	97.1711921890267	0.497700866008536	39.6352286396102	0	97.1903010082823	2.56751161623689	38.742521665166	0.242235943939365	97.2317248185722	2.43954039971018	38.7796226168914	0.242603132177626	97.2256214868716	0.509884	39.4319	0	104.053	0.447449	39.5263	0	104.181
14.8333333333333	0.506971832315553	39.7831030853512	0	96.6337312163133	0.566991421119763	39.8170686663332	0	96.6092634592869	0.514643136114306	39.5567737603088	0	97.1689867005515	0.50003646686505	39.5670173439908	0	97.1881444643336	2.58433219735182	38.87545157596	0.246624055493017	97.2610212875355	2.46321020371329	38.8345846199681	0.246997285045314	97.253793261002	0.512572	39.5627	0	104.051	0.452745	39.6904	0	104.179
14.8666666666667	0.509896664851189	40.0819983079894	0	96.6314667379694	0.566889136831186	39.5485068776493	0	96.6069042138464	0.519791193700242	39.3998060707421	0	97.1667713133606	0.504145993722304	39.4236025957012	0	97.1859797713203	2.61340123126622	38.6269733797291	0.251004907820713	97.2643665090763	2.49928588313396	38.8732228859462	0.251391890863841	97.2843695923832	0.517669	39.4057	0	104.074	0.455668	39.5435	0	104.177
14.9	0.512452961970075	39.8218427228394	0	96.6291968515875	0.569543441805872	39.5090441723835	0	96.6045442861152	0.523024873800707	39.739030495624	0	97.1645639182088	0.512299381166138	39.5554516081281	0	97.1838077045907	2.64827673023538	38.9542016739717	0.255431831233982	97.2935264596254	2.52488878580202	38.6494346014411	0.25579544388188	97.313212111014	0.520556	39.8189	0	104.072	0.457316	39.041	0	104.2
14.9333333333333	0.512426548244628	39.6038836627881	0	96.6269383478792	0.569626619441728	39.7222138263643	0	96.602187150455	0.526779226404164	39.691696594724	0	97.1623500523747	0.514996087002079	39.5372345475872	0	97.1816332141907	2.67069102293213	38.7186081513132	0.25982306723137	97.3246627966154	2.55739797146235	38.5823593550997	0.260195249494525	97.3429805879796	0.523667	39.5582	0	104.07	0.458397	39.4009	0	104.199
14.9666666666667	0.515127445206604	39.8933431074981	0	96.6246811160254	0.572323687012976	39.9912432593339	0	96.599842313187	0.532949874456971	39.5135699500267	0	97.1601467683579	0.518580880075317	39.6015431830794	0	97.1794680432759	2.70457704853166	38.5736985853168	0.264260893050525	97.3523407938904	2.57909671690548	38.5311166739885	0.264632804490729	97.373162081081	0.528482	39.4071	0	104.068	0.463826	39.5892	0	104.196
15	0.51509573863846	39.688086139793	0	96.6224233067232	0.57237816349066	39.7866126293112	0	96.5974920096677	0.533899662243288	39.6105024648289	0	97.1837935246098	0.52287198940149	39.597890925144	0	97.1772885723048	2.7364789052331	38.4767000624284	0.268713588910214	97.3846238108901	2.60700579645964	38.5498499212656	0.269094469348542	97.4019076574626	0.531836	39.4447	0	104.091	0.467105	39.7335	0	104.194
15.0333333333333	0.518109219598527	39.8493381572159	0	96.6201317003673	0.575136729277344	39.7861576013196	0	96.5951021766988	0.52861638032585	39.5689602800661	0	97.1815449062245	0.531078556253189	39.8476526433268	0	97.1750763168513	2.76560506041176	38.732030491858	0.273171834811767	97.4128484882017	2.6361055916663	38.559060736909	0.273544417011917	97.4053406853808	0.534611	39.464	0	104.089	0.47103	39.5533	0	104.192
15.0666666666667	0.520901374014832	39.552112400498	0	96.6180613870944	0.576161774008751	40.043964542675	0	96.5927104157205	0.531123744235926	39.762164375094	0	97.179312189009	0.525700003711486	39.7824416356121	0	97.197835309122	2.80020748476068	39.2129418605221	0.277659322080453	97.4426488696432	2.66583094385969	38.5550677794924	0.278043692577144	97.4369057952271	0.538814	39.6375	0	104.087	0.474658	39.4148	0	104.198
15.1	0.518217994357066	39.8477943891459	0	96.6157581037395	0.577929540602023	39.7847549301974	0	96.590320159367	0.53538541551757	39.8272057401368	0	97.1770746760526	0.525702726792866	39.6375883305196	0	97.1956568713424	2.83615354513815	38.5277457753132	0.282157435239245	97.4730192515519	2.69237973577645	38.6330637283061	0.282528389900708	97.4675655641023	0.542415	39.5725	0	104.085	0.477346	39.3518	0	104.219
15.1333333333333	0.520616847375707	39.5316720012409	0	96.6134625830468	0.579235446287792	39.832707932368	0	96.5879217706066	0.542281150712598	39.6284268713383	0	97.1748285119564	0.53130986588755	39.4828933340651	0	97.1934580224229	2.85495758955937	38.7130927877539	0.286677714459348	97.5013074326794	2.72692606304477	38.7853308397908	0.28704945981844	97.4954255815247	0.543692	39.382	0	104.107	0.4797	39.5224	0	104.217
15.1666666666667	0.523434049414645	39.8237203122992	0	96.6111766652469	0.580717632056679	39.6832119147504	0	96.5855318778766	0.54849641255765	39.6492385765371	0	97.1725907109998	0.536766152624688	39.8587285911309	0	97.1912684280616	2.89359681335816	38.6832579802881	0.291202620921746	97.5306324558191	2.75768898068915	38.5094664389518	0.291574863588247	97.5244073705966	0.547908	39.3668	0	104.105	0.482466	39.769	0	104.215
15.2	0.525405451483566	39.5192189699798	0	96.6339469877315	0.583470646341479	39.972673492366	0	96.5831388409727	0.555745459924369	39.8698932875288	0	97.1703513803852	0.542571876320778	39.5901031759133	0	97.1890751638877	2.93110153930336	38.4323195204354	0.295741595300398	97.5598746327597	2.78934946477418	38.5237084627514	0.296131749635675	97.5555957623771	0.553252	39.5121	0	104.103	0.484993	39.282	0	104.213
15.2333333333333	0.526100254966401	39.8555217823302	0	96.6316627549965	0.583235865926679	39.7533280249071	0	96.5807565923062	0.558474577143377	39.8240944917033	0	97.1681084028888	0.55006600903462	39.5325759991067	0	97.1868811630218	2.96261527262345	38.905456751037	0.300305587299832	97.5889899315529	2.8149009917547	38.4748255826871	0.300694550930151	97.5841425377461	0.555342	39.498	0	104.101	0.490676	39.5473	0	104.237
15.2666666666667	0.526328847204164	39.9336541425723	0	96.6293670307132	0.58324728188773	39.8850430858261	0	96.5783767634581	0.558472627006565	39.467141444957	0	97.192760876303	0.552778965374962	39.5388113648792	0	97.1846857171968	2.99770299152102	38.7738566507212	0.304864852330803	97.6189882443716	2.85166260801288	38.6422471650855	0.305252051513223	97.614660403326	0.561399	39.5745	0	104.124	0.495706	39.4795	0	104.234
15.3	0.528978901517592	39.5977771034394	0	96.6270697222692	0.585703132920823	39.961970192233	0	96.5760008353701	0.555869572027232	39.7713156707414	0	97.1905257822879	0.555530349901237	39.5875608875182	0	97.1824827836021	3.02806508911414	38.6083832046842	0.309457026921174	97.6489734587791	2.88279966175996	38.3770315273562	0.309845823106441	97.6438236307516	0.562117	39.6384	0	104.122	0.496165	39.6219	0	104.232
15.3333333333333	0.534296206220831	39.9348787986055	0	96.6247726596179	0.586346580242255	39.5729497606444	0	96.5736267322053	0.558451146046815	39.6555044320687	0	97.1882974416524	0.552934009291885	39.2546677374278	0	97.205530380795	3.04906126353838	38.5893866366479	0.314053564197692	97.6772423207266	2.91514418590797	38.9025727531103	0.314441423954458	97.6722235107423	0.565582	39.498	0	104.12	0.49946	39.4662	0	104.23
15.3666666666667	0.534119782291037	39.8493381572159	0	96.6224814449481	0.588483053225146	39.689048696209	0	96.5712539675135	0.563623544722773	39.2297874548515	0	97.186067227801	0.552940283400852	39.6149398298489	0	97.2033421895736	3.09265110504383	39.16962838212	0.318690354209604	97.7060412072381	2.94730641570147	38.3880298290946	0.319077638378999	97.7029456576424	0.56985	39.443	0	104.118	0.504262	39.5782	0	104.228
15.4	0.535793342960995	39.709268830782	0	96.6201844015382	0.591277151801934	39.6736070425122	0	96.6000713677475	0.571839039689405	39.6342323516395	0	97.1838404577176	0.560743846515729	39.5490621217705	0	97.2011553365499	3.11792806553924	38.5803998460771	0.323307736401494	97.7398068669715	2.9835238344476	38.4037491313436	0.323709757851327	97.7335354808322	0.5752	39.3013	0	104.115	0.506174	39.5608	0	104.252
15.4333333333333	0.538135256571865	39.839722996668	0	96.6178910085711	0.593974023193104	39.7841110338599	0	96.5976975187305	0.574745691832975	39.572359317694	0	97.1816005376262	0.56599600455611	39.5603566896683	0	97.198962911625	3.15031241933014	38.4530304231875	0.327956928255551	97.7706458488941	3.01743947925132	38.4339484099717	0.328365187941356	97.7876901962435	0.577756	39.818	0	104.139	0.509803	39.2907	0	104.25
15.4666666666667	0.539421835565465	39.5987522714024	0	96.6155997485103	0.593911082566423	39.5945423728743	0	96.5953245549541	0.58020265698054	39.4691515351624	0	97.1793601265689	0.569015391850355	39.8196323074635	0	97.1967732112387	3.19963732661304	38.5543079779406	0.332636274014146	97.8006921459688	3.05269264427953	38.5069698813367	0.333025460047234	97.8167695817492	0.58064	39.4991	0	104.136	0.514136	39.4327	0	104.248
15.5	0.539555898261524	39.9269052285155	0	96.6133146091604	0.596351849009591	39.8390309850287	0	96.5929433960748	0.585986781285872	39.4981647637806	0	97.1770892366954	0.574860923688394	39.7837103351317	0	97.1945433196997	3.2240822133021	38.8401350438092	0.337306273408805	97.8320040838917	3.08478448229102	38.9171453570675	0.337701805209866	97.8436827253786	0.586147	39.4964	0	104.135	0.516618	39.1066	0	104.246
15.5333333333333	0.54100880775088	39.883208918518	0	96.6109675348411	0.599492715871048	39.7500722363072	0	96.5904913235923	0.591015068717451	39.4659184148976	0	97.1749939533357	0.579567967629298	39.8282902654847	0	97.1922631734253	3.26050187682252	38.3954927449413	0.342008506538187	97.860276920063	3.11968851663785	38.6792583430759	0.342405803994133	97.8753014469624	0.593916	39.6019	0	104.132	0.523202	39.7378	0	104.27
15.5666666666667	0.542498944442156	40.0282595386268	0	96.6086070352758	0.604883672293251	39.7728946002221	0	96.5880442419996	0.593459531425264	39.4859112969704	0	97.1984591734711	0.58494946493071	39.786517532063	0	97.1900105681664	3.29179492382698	38.3719055307483	0.346713361853129	97.8900685218524	3.15218059966897	38.4370337051065	0.347111272115913	97.9064848637384	0.588587	39.529	0	104.156	0.523056	39.451	0	104.267
15.6	0.542294409260181	39.7971832141676	0	96.6062671522177	0.60483468462332	39.4411982661503	0	96.5858554284873	0.588207031032769	39.8002994493053	0	97.196170216772	0.58066612350741	39.5363453823089	0	97.2135613323822	3.33473598901187	38.4340346938236	0.351447141570097	97.918314396625	3.18048115542538	38.6889613403796	0.351853919622669	97.9357215716528	0.59679	39.6684	0	104.153	0.525915	39.8553	0	104.265
15.6333333333333	0.542455730881794	39.7288711013777	0	96.6039570277739	0.6075055250632	39.811345456678	0	96.5834435729231	0.590798947623067	39.5951104026684	0	97.1939041660564	0.581132676619007	39.6033738662021	0	97.2113373463848	3.36484162838463	38.4498828613493	0.356187328708946	97.9508942769146	3.21873510683184	38.7643721254163	0.356586346134879	97.9667523883824	0.596814	39.2698	0	104.151	0.534245	39.6329	0	104.263
15.6666666666667	0.545110385951872	39.8098027483335	0	96.6276155701448	0.607336424679662	39.3964788980337	0	96.58103897244	0.594349782534728	39.4605689206851	0	97.1916377611592	0.587187222072043	39.6809225020676	0	97.2091216121838	3.40602669282375	38.6705310381948	0.360947668400999	98.0072798326942	3.25489107136903	38.3188108541017	0.361357190677141	97.9973653771953	0.606654	39.5864	0	104.149	0.536768	39.7761	0	104.287
15.7	0.547735850707364	39.6543237030105	0	96.6253192433121	0.60973408473351	39.6434883073424	0	96.5786446933901	0.603869997000276	39.608628964693	0	97.1893757745769	0.592414930133287	39.371629543451	0	97.2069023309348	3.44166205567879	38.5714723191099	0.365706277389122	98.0361613992697	3.2955204851982	38.5145308671274	0.366103920915412	98.0256695697706	0.607947	39.5879	0	104.171	0.536238	39.5525	0	104.285
15.7333333333333	0.550665194766705	39.5457467252688	0	96.6230352336927	0.61295016160588	39.8350633233377	0	96.5762579157426	0.609796848740234	39.5575014711426	0	97.1871246931005	0.600271301284897	39.5461199123184	0	97.2046822443398	3.48092451448794	38.4681342826549	0.370495729746477	98.0643809452955	3.32807947507606	38.4645289009779	0.370903678818374	98.0857496870276	0.610144	39.4051	0	104.169	0.539623	39.4139	0	104.283
15.7666666666667	0.553200670887906	39.6739177305231	0	96.6207500009316	0.618144103404056	40.0846324843354	0	96.5738694412237	0.615169167779218	39.6538766338832	0	97.1848651847121	0.604346737918795	39.7602635605602	0	97.2024546252509	3.5122698203172	38.730004041836	0.37530696644513	98.0966395581186	3.36443302497796	38.3896576421089	0.375714383402895	98.1153563682963	0.615792	39.6957	0	104.167	0.550359	39.5521	0	104.281
15.8	0.555925042592575	39.8493381572159	0	96.6184666918873	0.614859972731964	39.6068217408367	0	96.5714886331032	0.617918743894919	39.5466370920767	0	97.1826028759694	0.609832599674722	39.763645276513	0	97.2002240297425	3.54764037441536	38.7588764834123	0.380132291002271	98.1286124614582	3.40241705984916	38.4880820454747	0.380547745404884	98.1474438630424	0.622672	39.5402	0	104.19	0.550374	39.3997	0	104.304
15.8333333333333	0.558636375101572	39.8880113475647	0	96.6161753156734	0.617369480659821	39.771708742075	0	96.5691010928261	0.623402770798887	39.8987373134926	0	97.2057519577722	0.605654993667273	39.6501335093335	0	97.2226711105161	3.58747841802968	38.5235812242441	0.384972527432745	98.1596442184457	3.43729423750847	38.483008147231	0.385378733373547	98.1763193378748	0.625165	39.3434	0	104.188	0.553	39.5413	0	104.302
15.8666666666667	0.558874753672304	39.643261910781	0	96.6138814210844	0.620252165845251	39.7202791398949	0	96.5667059804856	0.618132611036622	39.7713979535461	0	97.2034804651637	0.608787638863362	39.7003164463888	0	97.2204434593918	3.62874359808892	38.3988352004745	0.38981640259821	98.1883923319703	3.47606470397628	38.3639842746343	0.390244094197662	98.21055180839	0.623353	39.2156	0	104.186	0.555662	39.6769	0	104.299
15.9	0.561333562706732	39.5877046390453	0	96.6115928604301	0.622071209060872	39.7668023718184	0	96.5643115604208	0.62244650772774	39.716109410826	0	97.2012231125393	0.613630342465036	39.740867325542	0	97.2182217265702	3.66046614215276	38.4815181161291	0.394696307570264	98.2466796255063	3.50712315924397	38.3573752131101	0.39511617893662	98.2432150016356	0.633439	39.6498	0	104.184	0.561302	39.6111	0	104.298
15.9333333333333	0.5638987410456	40.0515136381366	0	96.6093092026561	0.625539942484336	39.3506682160091	0	96.5879016725596	0.626279836140838	39.4693459976336	0	97.1989613120055	0.618864616269624	39.5665335315795	0	97.2159962974605	3.70524947883402	38.1958684192919	0.399579683930192	98.2773573917094	3.54689080825632	38.5092017282545	0.399989915544699	98.2729976356259	0.634413	39.2734	0	104.207	0.566853	39.2503	0	104.321
15.9666666666667	0.566655343342478	39.8943187590689	0	96.6070322797617	0.62933799253723	39.5354782935553	0	96.5855133917062	0.634382507630513	39.4807151178804	0	97.1967058726481	0.626316150379152	39.5844712636433	0	97.2137761721957	3.74318197273641	38.4147584571418	0.404494952705645	98.3056474213175	3.59583481842596	38.567848293708	0.404905138977304	98.3285510503531	0.640216	39.7555	0	104.205	0.567221	39.3811	0	104.319
16	0.566848479925245	39.7550964910008	0	96.6049786091998	0.631937661985703	39.4438103245564	0	96.5831249338321	0.638508300744687	39.6133215589825	0	97.1944374003719	0.628930697361496	39.3975571542722	0	97.2115331609331	3.78962608754237	38.5430490787258	0.409400612660864	98.3343605232988	3.63440829557342	38.209016280822	0.409825945948365	98.3578151922728	0.643683	39.5246	0	104.203	0.572337	39.426	0	104.317
16.0333333333333	0.572214979964313	39.5969287050709	0	96.6026719054862	0.634598830175608	39.6837686422234	0	96.5807093499892	0.641012766240119	38.4975991886175	0	97.1921406951053	0.636237111389423	39.8124278947293	0	97.2092649375378	3.82498405391794	38.4530304231875	0.414346113864194	98.3905868937822	3.66867382293911	38.2998259684042	0.414773592896235	98.3890684612527	0.649055	39.6085	0	104.201	0.577628	39.5002	0	104.315
16.0666666666667	0.572319077740351	39.5128581444234	0	96.6253969032506	0.638665832055162	39.6188352417322	0	96.5782858313814	0.648037678899483	38.6004207046305	0	97.1898348889886	0.642351456364532	39.4645844853883	0	97.2069994217082	3.87231102188119	38.6313133752685	0.419297413892071	98.4216281262539	3.71255434408948	38.4683537201642	0.419708220372171	98.4183630946195	0.653912	39.7381	0	104.224	0.58302	39.3509	0	104.339
16.1	0.574845520195239	39.4517455999708	0	96.6230867503742	0.638853204799957	39.6746988195626	0	96.5758621201389	0.650794183331167	38.9160269936158	0	97.2144763127762	0.639811396504295	39.8409663000439	0	97.2322615304976	3.90533092958075	38.4762929503823	0.424267439813833	98.4535731598838	3.74924394510024	38.5322967695498	0.424693023774381	98.4754018535093	0.654193	39.4702	0	104.222	0.585829	39.6412	0	104.337
16.1333333333333	0.577525594970996	39.7441567760957	0	96.6207737399109	0.642920091480696	39.7205932543844	0	96.5734350189551	0.647847549170738	39.5221500358041	0	97.2121804239178	0.637003040020415	39.5209005275258	0	97.2300006376738	3.95021536435438	38.6088795680825	0.429255986481246	98.486625203164	3.79362935362625	38.3004390498528	0.429682828758922	98.5079414412091	0.661975	39.5905	0	104.22	0.588669	39.6235	0	104.335
16.1666666666667	0.582951914248826	39.552112400498	0	96.6184569522433	0.648448049706347	39.715026377739	0	96.5710153447625	0.652376490799841	40.023497476881	0	97.2098965238434	0.642644541397041	39.4838153861356	0	97.2277466609052	3.98700489272047	38.2627511373924	0.434264750148467	98.5148174993559	3.83034883591871	38.5044598500037	0.434691623592324	98.5387131374438	0.664792	39.6564	0	104.217	0.593724	39.8231	0	104.333
16.2	0.58570339587703	39.7163851550464	0	96.6161345355862	0.649165579806389	39.7617704061949	0	96.5685843413667	0.662107817405686	40.4443817295495	0	97.2075998374758	0.650358429017645	39.786517532063	0	97.2254889018055	4.04119436338719	38.4527676611089	0.439272823073248	98.5731654989376	3.86201122354094	38.6525240242093	0.439696923090039	98.5709509080217	0.670039	39.3606	0	104.24	0.596615	39.2615	0	104.356
16.2333333333333	0.589139226102589	39.7406186909906	0	96.6138093250374	0.651987091812998	39.6842693808068	0	96.5661604502806	0.671455295955611	40.188024703982	0	97.2053027773212	0.658318714316578	39.7539899505086	0	97.2232263675813	4.07414636507779	38.5518880135197	0.444317102368508	98.6080417338681	3.90775605566855	38.2062538173407	0.44474389629412	98.6302354565354	0.673046	39.3803	0	104.238	0.601706	39.7431	0	104.354
16.2666666666667	0.593827536901357	39.7835693354792	0	96.6114847625894	0.653673098610234	39.7155561105441	0	96.5637330306819	0.678057380549111	39.9797672831438	0	97.20299781142	0.663828328622586	39.6949933215722	0	97.2211857158283	4.10889553416201	38.4216692420827	0.449376222253451	98.637682505333	3.95492881027038	38.2747613091408	0.449798672380428	98.6619101330945	0.680912	39.5655	0	104.235	0.60464	39.688	0	104.352
16.3	0.595085891477875	39.6384883114366	0	96.6091622436791	0.655751754400378	39.4955827803003	0	96.5895099403527	0.680728104295749	39.6300310379716	0	97.2006914035048	0.666744016419063	39.825018955109	0	97.2452531145157	4.16097453701535	38.7638465329972	0.45443699932208	98.6928288703964	3.9939019768143	38.3416027107297	0.454872762043851	98.6963967258144	0.683378	39.6398	0	104.233	0.607329	39.1466	0	104.375
16.3333333333333	0.596796636440329	39.8162073716818	0	96.6068447880757	0.661875809049379	40.1117162895099	0	96.5870839233933	0.683522612608545	39.4203101714156	0	97.2241399481421	0.661375196531315	39.5613566031602	0	97.2433256317557	4.20355215663323	38.2707852210403	0.459534035950384	98.727843564822	4.03257069196544	38.4559775962331	0.459960232247171	98.7248224423396	0.684065	39.5801	0	104.256	0.609983	39.6782	0	104.373
16.3666666666667	0.599260844814905	39.5947762194157	0	96.6045319629333	0.662071789038228	39.972673492366	0	96.5846556234114	0.680733719138038	39.7254672000731	0	97.2221682215889	0.664107260567717	39.4955057584234	0	97.2410800011898	4.24440354730635	38.3141728581013	0.464629396333301	98.7601494836177	4.08330996689628	38.3805753243913	0.465073752552098	98.7853545355115	0.688447	39.7028	0	104.254	0.616373	39.4923	0	104.371
16.4	0.601917117661435	39.8383519499648	0	96.6022211720001	0.661861135046053	39.8482926719868	0	96.5822377201711	0.68339888212103	39.4983172635931	0	97.2201065254524	0.672490961054762	39.4824425681179	0	97.2388346100875	4.28161195616229	38.3874801352024	0.469752716152166	98.7915804610135	4.12709954914597	38.4277290647674	0.47019795009249	98.8181182086127	0.694595	39.5472	0	104.252	0.623876	39.9087	0	104.369
16.4333333333333	0.60445852545667	39.7791540241259	0	96.623090928422	0.667329814936614	39.6811615406074	0	96.5798204462716	0.688866188992132	39.7195377390123	0	97.2178014007852	0.680503450758211	39.5554516081281	0	97.2365695765655	4.3208003715943	38.0104112847777	0.474867538801437	98.8259465525942	4.15557937916599	38.18984345311	0.475325847801446	98.8494671181475	0.699315	39.3105	0	104.275	0.626499	39.4139	0	104.393
16.4666666666667	0.605704570502456	39.6811005171503	0	96.6207690218651	0.66987091257519	39.7413945465694	0	96.5776420526917	0.69673357443623	39.5380254846636	0	97.215496354555	0.687116708732824	39.5548978334153	0	97.2342970112683	4.37339482507083	38.4927178273203	0.480031372515772	98.8831941864391	4.21052923195944	38.1866295242017	0.48047424552161	98.9072511403553	0.70389	39.7497	0	104.273	0.629208	39.9927	0	104.391
16.5	0.607493107473946	39.6180314450191	0	96.6184404778927	0.675136554962414	39.6750496846115	0	96.5752145888392	0.702002008749874	39.8321709004082	0	97.2131777905036	0.691131627001431	39.6665940433318	0	97.2320118749691	4.4247749572019	38.3951375633815	0.485208423869927	98.9163670363734	4.24624191114312	38.4020369644124	0.485649546387271	98.9395823957816	0.70682	39.4651	0	104.271	0.629221	39.3343	0	104.389
16.5333333333333	0.613068147905813	39.776703345221	0	96.6443005789306	0.675359772530009	39.8088023694515	0	96.5727683703494	0.707478868154825	39.6439399346945	0	97.210830155841	0.696564655228238	39.6291128721086	0	97.2296988263983	4.46159563790491	38.3375348887817	0.490392261700077	98.971847536806	4.29658436253486	38.1120572573878	0.490844078429743	98.971981152308	0.71505	39.7795	0	104.269	0.637277	39.8307	0	104.387
16.5666666666667	0.615546644871933	39.6856272318914	0	96.6419425356002	0.680085391554708	39.8784237141025	0	96.5703116057163	0.712809416000323	39.292318985687	0	97.2084729437827	0.69930917677417	39.5959210641578	0	97.25257352734	4.51044553177931	38.236892226064	0.495601456329167	99.0021395052185	4.34216696741267	38.0780936308407	0.496054618474104	99.0284933204167	0.717753	39.4923	0	104.292	0.640056	39.8765	0	104.41
16.6	0.618134545214844	39.539337353277	0	96.6395897513196	0.680642275539822	39.860950242615	0	96.5678655562055	0.708537218527596	40.0576967378359	0	97.2324032872216	0.697546001160017	39.786517532063	0	97.2502800133898	4.54406549424129	38.3880214227114	0.500820785070885	99.0315461548059	4.38531361906018	38.557616218178	0.501282762096178	99.0611864991982	0.720389	39.6684	0	104.29	0.64532	39.4146	0	104.408
16.6333333333333	0.620786217182746	39.7500252665067	0	96.6372468448402	0.6808476696151	39.4696185503533	0	96.5654241708917	0.708537542122997	39.7454122390659	0	97.2300715789907	0.700543636846505	39.6038141948168	0	97.2479973851464	4.60127373284442	38.559651631754	0.506071413126782	99.0899206162582	4.4336792280833	38.3930016453217	0.506513644271758	99.1223602647264	0.726992	39.5308	0	104.288	0.650621	39.5737	0	104.406
16.6666666666667	0.626054066024304	39.3299304905266	0	96.6600079680801	0.686640855680056	39.9085327931514	0	96.5886465995484	0.715880199294143	39.6849427911818	0	97.227740982281	0.705949233102179	39.5407846981357	0	97.2457124283614	4.64246266920861	38.3089568935175	0.51133252980723	99.1225519615589	4.47862976768306	38.1227239590956	0.511772889643015	99.1529166669036	0.729533	39.2686	0	104.31	0.655856	39.6683	0	104.43
16.7	0.626820067638023	39.607625375555	0	96.6576642073311	0.690041429493847	39.5565505194721	0	96.5861949744611	0.723094112726562	39.3717029273156	0	97.2254042869614	0.712668567402231	39.5954230193928	0	97.2434241486488	4.6838025261064	38.2754357334669	0.516602719279773	99.1777777332177	4.52605252359959	37.9665516656493	0.517065325610944	99.2085491106528	0.735981	39.6394	0	104.308	0.656443	39.803	0	104.428
16.7333333333333	0.631888402539053	39.6761969676841	0	96.6553228107244	0.691589200359687	39.6558096793644	0	96.5837478785711	0.728502241068821	39.181433856035	0	97.2230788216386	0.720672131251582	39.5128346554796	0	97.2411356904594	4.73641790930137	38.3910478413224	0.521898505542299	99.211968792117	4.57475660053362	38.2512667494531	0.522360874100524	99.2417747266132	0.740706	39.5376	0	104.306	0.663932	39.5389	0	104.426
16.7666666666667	0.634399099312734	39.7479532008463	0	96.652989925746	0.693396598602008	39.6270157400634	0	96.581303779869	0.73779667458825	39.9461774004753	0	97.2207562473513	0.72637854574978	39.7325288969832	0	97.2388515763389	4.7777244200968	38.3878347620509	0.527213927636888	99.2695470231345	4.61707470124719	38.0305383124498	0.527676080257998	99.2736331566639	0.746791	39.7885	0	104.329	0.66925	39.2413	0	104.424
16.8	0.639746916164089	39.556118654499	0	96.6508913531613	0.697341819681735	39.6380978148185	0	96.5788641997973	0.744377783947464	39.5122982404674	0	97.2437378608589	0.726700153850387	39.5643457867685	0	97.2612738169263	4.82812394703264	38.7424857484518	0.53254446693438	99.3036838271387	4.6761293551681	38.3021086950541	0.533004333720354	99.3375520796992	0.751216	39.5781	0	104.327	0.669651	39.3852	0	104.447
16.8333333333333	0.642611538146533	39.7524711526245	0	96.6485606823409	0.702482648973931	39.8728945241255	0	96.5764186755403	0.737478853678463	39.586098959612	0	97.2414046536074	0.724629166918576	39.3006921778939	0	97.2589940828824	4.87520516578084	38.5388611170164	0.537887243090657	99.3361741778881	4.7143866633122	37.8879792757783	0.538365948845562	99.3718921358735	0.751772	39.6693	0	104.324	0.675003	39.4467	0	104.445
16.8666666666667	0.645139970216634	39.7436444113132	0	96.6462287025192	0.702475554135059	39.2712685265617	0	96.573974069816	0.740379987429583	39.6728415521632	0	97.2390844809482	0.730359274359343	39.8200344229242	0	97.2567174262938	4.92654154872215	38.2613764681905	0.543264180161227	99.3952392536621	4.76730353035579	38.3049698044688	0.543722266506959	99.4037722196944	0.7596	39.6972	0	104.322	0.681942	39.771	0	104.443
16.9	0.647671988893939	40.2294246433175	0	96.6438949504501	0.705219863134942	39.8880964417697	0	96.571534515638	0.748409661956433	40.2147416900416	0	97.2367657385927	0.739905852003466	39.3634314143312	0	97.2544310500713	4.96343193272799	37.8762809131145	0.548646635407613	99.4285729344901	4.8084552180509	38.2661963091363	0.54910341612319	99.4665627308676	0.759578	39.3673	0	104.345	0.685505	39.6049	0	104.467
16.9333333333333	0.647809060855454	39.6676835009154	0	96.6415709862497	0.70681183876713	39.5749654349081	0	96.5690908682828	0.756624892020126	39.310709725887	0	97.2344376856147	0.748578812018952	39.7094492012549	0	97.2521393712234	5.01601912573696	38.4777260767746	0.554040986450055	99.4847905389028	4.85730457989531	37.95294959081	0.554519160383525	99.4996187719402	0.767789	39.7273	0	104.343	0.687414	39.333	0	104.464
16.9666666666667	0.650540262397083	39.8693748769445	0	96.6392453889268	0.713042260872512	39.6994197220367	0	96.5666541672336	0.759576360887387	39.3011557768462	0	97.2321086624239	0.753781560744691	39.7800938670249	0	97.2498442202358	5.06259106781995	38.1912146861488	0.559476280468642	99.5195473184776	4.91560210128251	38.1610277594185	0.55993692533044	99.5623660359092	0.77558	39.5662	0	104.341	0.691627	39.8586	0	104.462
17	0.650450950478782	40.0564387003064	0	96.6369252921736	0.713423765388946	39.6440207925476	0	96.5642509455724	0.770108590528218	39.7753071803382	0	97.229770501426	0.750906509234773	39.7187702449908	0	97.2726436568631	5.11371885792137	38.2587032802604	0.564907414543477	99.5793928505211	4.95533954337069	38.4126290833544	0.565369576653188	99.5976369035529	0.773254	39.5225	0	104.364	0.701372	39.6585	0	104.486
17.0333333333333	0.653282938193786	39.5880260608171	0	96.6603321545232	0.71413372156113	39.5967966795041	0	96.5898753633555	0.766744349018411	39.4926012796789	0	97.2559381639763	0.750791202951691	39.6205608978552	0	97.2703223000958	5.1629403116616	38.2049614006575	0.570363662863393	99.6166062622339	5.01314949519226	38.1339303860739	0.570836360986547	99.6630515066465	0.784075	39.6182	0	104.362	0.702572	39.7963	0	104.484
17.0666666666667	0.656739848240376	39.7604105491635	0	96.6579779136347	0.718932600971029	39.5572847220159	0	96.5874239213342	0.764776307687851	39.8932926550415	0	97.2535837109027	0.756279755900328	39.6881548817408	0	97.2682344556559	5.20701318874111	37.9094286918414	0.575829453632433	99.6475778735796	5.04673311108015	38.1884492861348	0.576306317804859	99.6981744570378	0.789809	39.831	0	104.36	0.707835	39.7543	0	104.482
17.1	0.658955162877243	39.7774599263943	0	96.6556222524522	0.722294187898678	39.9294224333299	0	96.5849787001304	0.773313188827054	39.7234671906324	0	97.2512266831801	0.767090233649807	39.7542018553722	0	97.2659081323621	5.25961207869606	38.1127430882976	0.581323011387084	99.7111801066447	5.11253123707928	37.9818248476376	0.581803677724042	99.7556405009523	0.793256	39.39	0	104.383	0.712483	39.3696	0	104.48
17.1333333333333	0.661464460653565	40.0549700450182	0	96.6532740646819	0.724211749302259	39.4432260907633	0	96.5825260765336	0.780770093909496	39.5370276922629	0	97.2488657535742	0.777899294140216	39.6543984738268	0	97.2635766943311	5.30954038096691	37.8611100541989	0.586812503281094	99.7658258303623	5.15693256716508	38.2693591498743	0.58729182402471	99.7857415457031	0.797465	39.7184	0	104.381	0.716031	39.6189	0	104.504
17.1666666666667	0.666953854311819	39.7169738834791	0	96.6509245441458	0.730066820587158	39.8958069507165	0	96.580072482093	0.788951688251147	39.6790765874506	0	97.2464979548746	0.783079074905192	39.7160042597281	0	97.2612400877781	5.36683422459011	38.2549594762342	0.592345547163211	99.7988632415332	5.20901152939464	37.9167733712039	0.592824773417709	99.8501258165031	0.803035	39.404	0	104.378	0.721235	39.6111	0	104.502
17.2	0.669723033601499	39.6310391014677	0	96.6485703509202	0.732212665229072	39.4515608076552	0	96.5776221655703	0.797509030159715	39.5526852775331	0	97.244136076157	0.778812448757395	39.4941950202557	0	97.2840514857807	5.41641413701177	38.1810376227719	0.597892795741669	99.8628146266896	5.25579099332805	37.8553174451438	0.598368464858813	99.8805539810739	0.809436	39.2964	0	104.401	0.729743	39.4795	0	104.5
17.2333333333333	0.672779135754245	39.6509502984348	0	96.6462167840921	0.734865064224495	39.4810885952254	0	96.5751645792345	0.802543418823108	39.6940208737889	0	97.2417632665342	0.780336878536213	39.548571485306	0	97.2817244878722	5.47293034306571	38.2204368433595	0.603465630342372	99.9006451510716	5.31899639557009	38.027143924126	0.603954357089914	99.9395541332158	0.811103	39.3125	0	104.399	0.732137	39.6254	0	104.521
17.2666666666667	0.674188353112991	39.8644310127598	0	96.6438694673185	0.740538730669901	39.7089269380507	0	96.5727158099244	0.797019240887753	39.4590672137754	0	97.2661483076612	0.788932922169302	39.6213390605811	0	97.2794058766499	5.50149975475548	37.747775097644	0.609050760547465	99.9613258973828	5.36872064854131	37.9583183324957	0.609528514641562	99.9974250550695	0.820894	39.7125	0	104.396	0.737494	39.4843	0	104.519
17.3	0.675603525672315	39.4992151010252	0	96.6415255798577	0.740389297023108	39.6740413256039	0	96.5702558987151	0.799900700198062	39.4752435640097	0	97.2637906139747	0.796293045424715	39.8048486103443	0	97.2770882207453	5.56676438852918	38.2149189433586	0.614661029357145	99.9977895693958	5.41776812577194	37.9024712759618	0.615135628738705	100.028513072957	0.824609	39.9753	0	104.42	0.740416	39.6105	0	104.517
17.3333333333333	0.679086647151747	39.7451368716338	0	96.668411188963	0.740586555814214	39.5749654349081	0	96.5680517833623	0.804872529356769	39.5671320225965	0	97.2614334196284	0.804123206662453	39.6432779134201	0	97.2747722035411	5.61526379863996	38.0862977129556	0.620275027526218	100.057247707445	5.46776693141778	38.1053665792557	0.620772143625056	100.089368470488	0.827786	39.789	0	104.417	0.748287	39.607	0	104.541
17.3666666666667	0.681780018528923	39.3821315497628	0	96.6660592042234	0.743265470472683	39.6642190403685	0	96.565597593296	0.81630390208408	39.6718575902496	0	97.2590704197754	0.807950951765492	39.8154646585378	0	97.272451839286	5.66438914926373	38.1309144132087	0.625920001718308	100.090463139804	5.52970616836576	37.7547014466502	0.626416383003883	100.14887235482	0.834621	39.4081	0	104.415	0.753431	39.6857	0	104.539
17.4	0.683348758822708	39.8162073716818	0	96.6637025128723	0.745884216426336	39.6532455615059	0	96.5903145773425	0.823742573732213	39.2404671681215	0	97.2566942451743	0.805012686778899	39.8712672056373	0	97.2960799488183	5.72226883311441	37.9231568028894	0.631582693709928	100.145240865454	5.57722729524893	37.8400649831141	0.632076099936571	100.182715836149	0.838212	39.6296	0	104.438	0.753817	39.607	0	104.537
17.4333333333333	0.686654730161861	39.8709839832677	0	96.6613458540236	0.748784556371749	39.86178120598	0	96.5878579994977	0.832498510742535	39.609594890545	0	97.2543176799181	0.807710693932741	39.5352218022634	0	97.2937806061732	5.78007791123135	38.0500791429837	0.637254839975813	100.204405789164	5.63083115164796	38.0452268154494	0.637762247175969	100.244393427619	0.841422	39.417	0	104.436	0.761365	39.4834	0	104.561
17.4666666666667	0.691324295770757	39.5056002570033	0	96.6589965164371	0.751401628295383	39.6207666948164	0	96.5854050842233	0.82961107357626	39.5071086052518	0	97.2777322004727	0.81878920919635	39.6442857197839	0	97.2914836143397	5.82498181075862	37.6533792214999	0.642954176668223	100.237651208449	5.68483445147455	37.819500112179	0.643452258817152	100.305207742037	0.844405	39.7178	0	104.434	0.764791	39.5574	0	104.559
17.5	0.696752335900101	39.8941459501186	0	96.6566545960543	0.754401229232439	39.4656082389176	0	96.5829567896474	0.828977512575524	39.6893344584885	0	97.2753597907507	0.821439384102734	39.4279692229953	0	97.2891709178835	5.87922316807589	37.9458837497033	0.648663535528023	100.297206067513	5.74202373811416	37.8301465988308	0.649171156115418	100.339496117705	0.854833	39.5816	0	104.457	0.770999	39.7015	0	104.557
17.5333333333333	0.699345758820718	39.7449686607888	0	96.6542849746227	0.753804578265375	39.5955657942748	0	96.5804768428404	0.839466468385097	39.5676924397518	0	97.2729600154663	0.832287098798407	39.7816264456897	0	97.2868265604388	5.93252874551315	37.7801166151345	0.654409132919116	100.359130992378	5.80272191105665	37.9116207158073	0.654915701135987	100.400549670426	0.857927	39.3296	0	104.455	0.778496	39.6697	0	104.581
17.5666666666667	0.702109151527884	40.0309883208151	0	96.6518927029556	0.759403135199901	39.7943294533013	0	96.5779913578398	0.848332921727107	39.9923186652398	0	97.2705658505288	0.838820634596679	39.7075743106166	0	97.2844752329753	5.98294063538588	37.9239615956111	0.660151710839939	100.390474081999	5.84947780562982	37.8290971049958	0.660665413540302	100.462994798844	0.86596	39.7428	0	104.453	0.778481	39.4025	0	104.579
17.6	0.705021418384684	39.920568557878	0	96.6495031622727	0.765188251681421	39.8261743916978	0	96.5755074040236	0.856879366111841	39.6358465337662	0	97.2681614837804	0.84075073861614	39.7236209400724	0	97.3070178269574	6.04171878873443	37.8985446179265	0.665937814706704	100.452819001347	5.91671457471969	37.6933735528959	0.666432522145572	100.498571150342	0.868303	39.3642	0	104.476	0.786358	39.5386	0	104.576
17.6333333333333	0.707675157121875	39.6179780333176	0	96.6471195853941	0.769331696471854	39.9255730185177	0	96.573017764243	0.863482805974847	39.0226191318036	0	97.265748842506	0.837629187174586	39.4176205985355	0	97.304674109863	6.08956070583214	37.8109247239426	0.671721023389578	100.515002456184	5.96062002081118	37.6165139313521	0.672235925593834	100.555792274738	0.87587	39.6276	0	104.474	0.792857	39.6086	0	104.574
17.6666666666667	0.70508695679381	39.6846970002395	0	96.6449764289806	0.770232631335273	39.6409901217724	0	96.5705356007231	0.866647727670698	39.8383873827804	0	97.2917452008319	0.846680817676803	39.786517532063	0	97.3023347767293	6.14566640303513	37.8401571675691	0.677538896913153	100.548274449734	6.01742066995215	37.8588767792516	0.678051662929365	100.622125263635	0.88156	39.3969	0	104.472	0.797361	39.6261	0	104.598
17.7	0.70782897891547	39.4666855905005	0	96.6663651043035	0.773386540044496	39.8033986024071	0	96.568055284531	0.858094123493586	39.6242284604752	0	97.2893447324385	0.854643526709081	39.860714581278	0	97.2999904525886	6.20608276554803	37.5519120148046	0.68336736005708	100.609386050172	6.07734098933547	37.508509440764	0.683879666077462	100.679459369954	0.886922	39.8204	0	104.495	0.801314	39.5484	0	104.596
17.7333333333333	0.712898290462244	40.0422422116807	0	96.6645502485891	0.774249446611048	39.6077261394577	0	96.5655728556265	0.867842395632504	39.5648561802002	0	97.2869494389557	0.861872494526122	39.833376295423	0	97.297630847361	6.25143112636419	37.8315863720313	0.689226902019405	100.670263328485	6.12023069241253	37.7904978742916	0.689736294336384	100.73403480772	0.891985	39.7129	0	104.492	0.809218	39.618	0	104.594
17.7666666666667	0.715658832079982	39.370723614338	0	96.6621696590809	0.775535921352995	39.3744672116141	0	96.5891806208978	0.874666351051143	39.5443066139803	0	97.284545653815	0.866871776651305	39.4725769111839	0	97.3201321394879	6.29833563217106	38.0091270503883	0.695085355770312	100.733829521224	6.1812565530781	37.4781508766789	0.695578743142919	100.790121452303	0.897469	39.7338	0	104.49	0.808004	39.3911	0	104.618
17.8	0.718543924604068	39.4753446081996	0	96.6597979056637	0.780912330654967	39.109225371924	0	96.5867111207999	0.883893410065103	39.4271596538645	0	97.2821377538608	0.864666865994615	39.8070242754891	0	97.317786093543	6.3684839814076	37.7462310173212	0.700959171677917	100.766988543764	6.23623449357367	37.4749885711496	0.701469612229357	100.827330265181	0.901855	39.5967	0	104.513	0.816379	39.2405	0	104.616
17.8333333333333	0.721692236139581	39.4434631184545	0	96.657420677149	0.783796950660847	39.4949426160101	0	96.5842363771155	0.894916627651309	39.4654541427127	0	97.2797258831751	0.869674350708342	39.5554516081281	0	97.3154528691753	6.42250550793899	37.5284389350291	0.706883562631399	100.828036379947	6.29977129521037	37.6662942027877	0.707396383531852	100.891856190664	0.908798	39.7617	0	104.511	0.826331	39.9173	0	104.639
17.8666666666667	0.726079084131876	39.8949456637152	0	96.6550444940745	0.788733326991012	39.4882482910617	0	96.581769599547	0.899331461555108	39.653175421085	0	97.305555208976	0.875876981350951	39.5259055921576	0	97.3131059908865	6.4717392786797	37.8199315857647	0.712797907142038	100.892451989879	6.36479444430894	37.6242080738288	0.713327127858961	100.959299641187	0.917213	39.5513	0	104.534	0.827255	39.5782	0	104.637
17.9	0.72976387785378	39.6477269916047	0	96.6526593641016	0.791788687943365	39.4716500499157	0	96.57929383404	0.889128241252937	40.0379937952944	0	97.3031421690859	0.886327559720202	39.6602554607755	0	97.310750623648	6.51945049788676	38.0717551569379	0.718758308471292	100.927033235623	6.41953917002669	37.5470224788624	0.719272956450595	100.995078916244	0.919878	39.4464	0	104.532	0.832379	39.2964	0	104.635
17.9333333333333	0.732432637163034	39.6391259622705	0	96.6502750471361	0.794172864037043	39.5533191483827	0	96.5768168857271	0.897317161429543	39.5656582913911	0	97.3007369934713	0.891646384428253	39.8205335593277	0	97.308623274359	6.57560345360332	37.8660640260125	0.72472923216473	100.992728392009	6.48330951259142	37.6129714034848	0.72525666941643	101.051888562847	0.927035	39.5301	0	104.53	0.840256	39.3509	0	104.659
17.9666666666667	0.735225763302223	39.4942676634059	0	96.6478920293507	0.797458532450155	39.6868356371311	0	96.5743530516129	0.9082301000339	39.3444062180286	0	97.2983285538026	0.889027199884531	39.6831547884798	0	97.3314817863424	6.63613149772034	37.9369787422019	0.730721986174555	101.059462285957	6.53565730860134	37.4367015803935	0.731233253069819	101.107761787393	0.933238	39.5064	0	104.552	0.843503	39.7336	0	104.657
18	0.738749509205619	39.7964069505723	0	96.6706689641894	0.797132134978776	39.4567286008014	0	96.5718778465193	0.918965586364397	39.6257150676101	0	97.295909706234	0.89465828266018	39.4869245878894	0	97.3291233422507	6.68750229032331	37.9623281572386	0.736736649174359	101.092821120414	6.59646043234012	37.5031868944781	0.737246159041812	101.167137341622	0.933479	39.6687	0	104.55	0.849287	39.7452	0	104.655
18.0333333333333	0.740295509261333	39.5491803150506	0	96.6682758794308	0.802851121647266	39.7492980168152	0	96.5693859847781	0.922088100166238	39.6072384202888	0	97.2934570504122	0.90256470459397	39.631494748621	0	97.3267438926924	6.75209946514736	37.960900700748	0.742752521330273	101.148743136027	6.64768400911646	37.5383788969591	0.743278924384774	101.226199725908	0.943946	39.6793	0	104.548	0.854282	39.3512	0	104.679
18.0666666666667	0.741668565634929	39.8589514888904	0	96.6658680442012	0.80534886842623	39.6044375921672	0	96.5668865922004	0.930144680447319	38.9737620437242	0	97.3169804225843	0.913009370978707	39.9738952526545	0	97.3243575287192	6.80017281706635	37.8739790975957	0.7488205698944	101.206881476813	6.72309231976408	37.5536118766829	0.749333507226695	101.291114593538	0.944702	39.7582	0	104.571	0.859697	39.8178	0	104.677
18.1	0.745711710351912	39.7154790150122	0	96.6634575043524	0.808475777588463	39.8378861184608	0	96.5922581546651	0.924623352815005	39.1998298121478	0	97.3145304176455	0.921531147519394	39.6513402667332	0	97.3219685878501	6.8558030450805	37.3614222536771	0.754878565981706	101.276326699914	6.77901895499418	37.6034822974429	0.755412674197427	101.348268905676	0.955173	39.8216	0	104.568	0.867459	39.4595	0	104.675
18.1333333333333	0.750973778613816	39.6179780333176	0	96.6610472251452	0.811257936666034	39.472780484171	0	96.5897467662546	0.932709613285987	40.1945196561811	0	97.3123303309691	0.920046234522247	39.4418383875407	0	97.3465904907877	6.90603376629297	37.4765120006063	0.760972431430128	101.335557592529	6.8269153279037	37.4531701065871	0.761506447130468	101.407942192602	0.961036	39.4202	0	104.592	0.876162	39.7265	0	104.698
18.1666666666667	0.751214979955884	39.685298585607	0	96.6586652183716	0.811440695907409	39.640985881225	0	96.5872438754563	0.943628759847858	39.9027326031054	0	97.3098870996008	0.919370185060114	39.3161431961525	0	97.3442127547933	6.9727954366344	37.842391279541	0.767088885546127	101.393499610542	6.89107396686325	37.3684612120694	0.767620592657079	101.465212279549	0.963536	39.61	0	104.589	0.876791	39.2891	0	104.696
18.2	0.740842286579444	42.8128401027087	0	93.9165576508011	0.809502383295077	40.2669950433734	0	93.8451149491562	0.951170500798134	39.5802774673691	0	97.3074410851297	0.92954754478901	40.0126448460993	0	97.3418405417616	7.02563835216354	37.8192827281018	0.77321717711906	101.458632441113	6.95573035852468	37.480914430624	0.773745194863662	101.534675758702	0.970947	39.4589	0	104.587	0.882685	39.7968	0	104.694
18.2333333333333	0.730469593203004	41.3730774352698	0	93.9144447349643	0.801277422332998	40.7476611738578	0	93.8429997542058	0.941368309966024	41.1335389359196	0	94.5651887255734	0.934524710276265	39.6300162230248	0	97.3394609828485	7.06617412534516	37.6002558702611	0.779371102061064	101.51618019804	7.02441485503489	37.4836697314626	0.779911751051744	101.593894594177	0.979335	39.9543	0	104.61	0.886886	39.4273	0	104.718
18.2666666666667	0.724489891757931	40.9162157752881	0	93.9114532414513	0.793052461370919	40.4414430713135	0	93.8408908530653	0.925191553596452	40.4384991084912	0	94.591461198756	0.925227529891405	41.3720083664001	0	94.5973241629988	7.08835011228382	37.9377522560341	0.785527467651335	98.8345327870646	7.08204594155851	37.295522817045	0.786078509359396	101.655455755061	0.984878	39.6882	0	104.608	0.895319	39.642	0	104.715
18.3	0.729172799643152	40.7162584529988	0	93.936749703706	0.792474036737224	40.1963114952391	0	93.837595533965	0.909014797226881	40.3384429939401	0	94.5893476269973	0.915930349506544	40.6047128581925	0	94.6230652633061	7.0221783567688	38.6920026862604	0.791559536769801	98.8705828695813	7.1111746524651	37.4553792037469	0.792275873156871	98.9758617708617	0.981389	39.9462	0	102.836	0.897679	39.283	0	104.739
18.3333333333333	0.73162405208215	40.0422422116807	0	93.9343665084357	0.795365423593998	40.4193390596205	0	93.8351572275796	0.919284449846699	40.0801169447431	0	94.5860815880065	0.90554479378727	39.9709308668152	0	94.6202290805023	6.95600660125377	38.3857857787076	0.797600354550273	98.9314561158322	7.05215591071265	38.2380704533546	0.798334195664044	99.034897299009	0.977422	39.876	0	102.859	0.896806	39.9979	0	102.967
18.3666666666667	0.734664518239552	40.168978180745	0	93.9319809068747	0.797529948878409	40.2458280320278	0	93.8327129076786	0.93311439869786	39.9825651295743	0	94.5836461603615	0.914187829346231	40.349906560248	0	94.6178689155405	7.00480656749167	38.3422221408791	0.803629655615175	99.0000762303479	6.9931371689602	38.0135134517907	0.804377663528308	99.0943421473399	0.973455	40.0387	0	102.857	0.895932	39.803	0	102.965
18.4	0.740243210049436	40.1076945932059	0	93.929588201942	0.800837308841346	39.8261713107247	0	93.8302721007359	0.942889377460987	40.1773032419179	0	94.5812041004312	0.920134576949669	39.9379103879222	0	94.6155055251815	7.10930772365108	38.2549594762342	0.809723039423109	99.0610202241705	7.01903639677579	37.9005771579924	0.810482780112616	99.1588309408982	0.989281	39.7373	0.00226234	102.882	0.896333	39.4516	0.00245531	102.991
18.4333333333333	0.743414943540027	40.0927197863679	0	93.9271875700071	0.802692602809162	40.0488860622834	0	93.8564032115223	0.951940522906197	39.70546412325	0	94.5787540933808	0.930124554366577	39.7608492754112	0	94.6131420125582	7.18632663143345	38.360518380857	0.81583445367442	99.1200717275334	7.14162651575352	37.9650658237765	0.816584089915258	99.2188311406837	0.995122	39.7169	0.00560935	102.883	0.902847	39.6313	0.00580146	102.993
18.4666666666667	0.745691212717414	39.9539674492508	0	93.9248005195686	0.80742931097237	39.6784956579193	0	93.8539624220388	0.954513791224644	39.8810412388648	0	94.6029557820058	0.945400444592519	39.7289273250916	0	94.6107818495975	7.26140733155018	38.087309340344	0.821966469528239	99.1790201566209	7.22679847185269	37.9673036676969	0.822715804490953	99.2818178388866	1.00213	39.8541	0.00898735	102.884	0.910671	39.6049	0.00917989	102.994
18.5	0.750936352931399	39.787901837023	0	93.9224174687655	0.810606237028552	39.5959286257392	0	93.851530161566	0.949213595445185	40.0928856010445	0	94.6005184729685	0.945443620064481	39.9229364013907	0	94.6354882374145	7.32403482463451	38.1758328064188	0.828106331630676	99.2393884346915	7.32447716983569	37.8869073016353	0.828875107520215	99.3424478976954	1.004	39.6766	0.0123684	102.91	0.914459	39.818	0.0125643	103.021
18.5333333333333	0.753841364912577	39.8239250049269	0	93.9200070462905	0.811050358749867	39.3577664108915	0	93.8490647877966	0.957495445622298	39.6351390090554	0	94.598048547451	0.93813989402108	39.5278077731201	0	94.6330826419951	7.38841073676134	37.9822849253445	0.834277760803257	99.2988479464683	7.37626298835529	37.6348760434226	0.83503065251807	99.4046783942266	1.00696	39.4586	0.0157776	102.912	0.921996	39.5677	0.0159744	103.022
18.5666666666667	0.759176029719015	40.0212941752178	0	93.9178243984878	0.816640721485588	39.7994141074227	0	93.8465846110777	0.968226361909518	39.7597753174232	0	94.5955759606936	0.948582334568094	39.5972523489497	0	94.6306844280363	7.42890625974134	38.0275627297238	0.840470033606141	99.360011862318	7.44286082646767	37.5735950983386	0.841234889936084	99.4655351150673	1.01755	39.6466	0.01919	102.938	0.927605	39.8781	0.0193874	103.023
18.6	0.7593158109973	39.9903594492778	0	93.9154011212236	0.82070602602951	39.7041405255385	0	93.8441080827095	0.979229487596139	39.1356955247871	0	94.5931056543575	0.962019511950575	39.8295032556818	0	94.6282826409143	7.49433296272469	38.0344118826401	0.846680469648983	99.4200705354109	7.50575917320379	37.5382319248668	0.847446827604852	99.529313087182	1.02121	39.5836	0.0226203	102.94	0.929926	39.4733	0.0228174	103.051
18.6333333333333	0.761849973885002	39.7769320621241	0	93.9378533683166	0.824753093342912	39.7742942258522	0	93.8416265471049	0.987107969623964	39.9916331093295	0	94.619939404537	0.969756721877408	39.4634632262929	0	94.6258752636667	7.54161806409472	38.006747691158	0.852912973981907	99.4592060890006	7.59059203594117	37.5094472543614	0.853675920754634	99.596305829729	1.02689	39.4849	0.0260753	102.941	0.938398	39.6478	0.0262804	103.052
18.6666666666667	0.764676010831624	39.9532353269326	0	93.9354333446716	0.824378353001167	39.77900182998	0	93.8391434430745	0.980770270609457	39.2323192467827	0	94.6174603580194	0.98130363894105	39.4622451642709	0	94.6234570104206	7.60687885952983	37.8108280260312	0.859156487428124	99.5317680292683	7.65609737651027	37.5294755952811	0.859925227540608	99.6606066201672	1.03478	39.7207	0.0295527	102.967	0.943968	39.6224	0.0297502	103.079
18.7	0.76759229659287	39.6833541544047	0	93.9330079528801	0.830219224957859	40.050404870235	0	93.8366667142905	0.984338567682029	39.3998060707421	0	94.6149956201532	0.976111463848522	39.8006183593427	0	94.6462183721168	7.65144987079124	37.940915317975	0.865426946420172	99.5934269186494	7.70671273673206	37.4243596399742	0.866196156134673	99.7252446544096	1.04229	40.2686	0.0330385	102.969	0.946862	39.7139	0.0332372	103.081
18.7333333333333	0.768209368409597	39.4465808140846	0	93.930587786224	0.828505579634315	39.6869703202824	0	93.8341952742484	0.997108908022096	39.7949934489282	0	94.6125279097136	0.977066513407289	39.4273574073988	0	94.6438238666632	7.70881198964475	37.8487550250774	0.871725269309894	99.6539159564545	7.75951484293846	37.3910284655766	0.872490900162925	99.7889553184197	1.04459	39.7617	0.0365307	102.995	0.953885	39.6448	0.0367426	103.082
18.7666666666667	0.773444475119396	39.4281019296999	0	93.9281641155274	0.832818024348218	39.8185028448658	0	93.8317251611396	1.00360589955395	39.1688219432762	0	94.6100577322406	0.9870088398759	39.8218213311115	0	94.6414329727912	7.74710585841611	37.9991823264827	0.87803219208102	99.7237445939745	7.82537312044583	37.3040960943559	0.878801194698007	99.8536312148654	1.05045	39.4462	0.0400145	102.997	0.959131	39.777	0.0402122	103.11
18.8	0.778254807532753	39.817806255542	0	93.9257362486084	0.833756035578042	39.6898249710922	0	93.8551445821421	1.01502769744364	39.5158571388391	0	94.6075876683999	0.998231196890483	39.4342105774835	0	94.6390336096158	7.80591851704307	37.9308680432656	0.884365841087684	99.7625552878821	7.87726378869504	37.2586158411891	0.885143649023269	99.9163265923723	1.05586	39.2921	0.0435413	103.022	0.965587	39.71	0.0437537	103.111
18.8333333333333	0.780868721997606	40.0885202681871	0	93.9233110996416	0.840390543066379	39.7327600444913	0	93.8526750712426	1.01982565436115	39.762164375094	0	94.6318691840919	1.00916933400746	39.5223199698796	0	94.6620944293557	7.86289996153127	37.706291277865	0.890728321960259	99.8275866618527	7.93758514648746	37.0835421785436	0.891507091614684	99.9582128085235	1.06595	39.7617	0.0470932	103.024	0.973812	39.7211	0.0473029	103.137
18.8666666666667	0.783752172395688	39.5850320778158	0	93.920891471931	0.840662728758762	39.4019872403833	0	93.8501979725144	1.01779164278463	39.815969233249	0	94.6293890750696	1.00025147683749	39.4494059788663	0	94.6603453236429	7.91747516138893	37.6489885195484	0.897095379209447	99.8897661960233	7.99773610847229	37.1123889922094	0.897878278382667	100.023785636638	1.0768	39.9219	0.0506603	103.025	0.979349	39.6895	0.0508774	103.139
18.9	0.78821634425903	40.2583445629617	0	93.9184734156711	0.843383621756534	39.9318113360567	0	93.8477198028055	1.02293947697215	40.1830292766159	0	94.6269149095663	1.00574022247423	39.6930878494866	0	94.6579415810275	7.97084034237205	37.6903343322235	0.903500306702052	99.9521902302424	8.06540738289605	37.1485132361753	0.904283443809114	100.08990755516	1.07695	39.7277	0.0542467	103.052	0.98641	39.6629	0.0544631	103.14
18.9333333333333	0.788109554055563	39.3551444242352	0	93.9416840811083	0.848206664173752	39.521312799344	0	93.8452362467027	1.038328913432	39.5583743733203	0	94.6244352016608	1.01553200808404	39.7599696844334	0	94.6555318054389	8.02410362498281	37.7974163119253	0.909919262717304	100.015253051497	8.12855165453713	37.1983393702062	0.910705259953074	100.15635156682	1.0823	39.5591	0.0578681	103.053	0.992556	39.71	0.0580681	103.168
18.9666666666667	0.792240370327158	39.7581420173327	0	93.9392690162402	0.848643254990931	39.7417074924415	0	93.8427554490848	1.04368509367489	39.1382515158384	0	94.6219440243985	1.02673519260959	39.6321044650166	0	94.6531143004168	8.05646534719146	37.6521520538086	0.916348477322222	100.076153818115	8.19140695087341	37.084572686092	0.917134630400848	100.219426249965	1.09364	39.3482	0.0614761	103.08	0.995658	39.8079	0.0616856	103.17
19	0.793374348638546	39.2721032545486	0	93.9368560909605	0.851379359634011	39.9973153607856	0	93.8402710453375	1.0548361718395	39.1413184327855	0	94.6460742577452	1.03594668189901	39.5838352455835	0	94.6754172279364	8.12074975734376	37.5647582065828	0.922811766128175	100.14695789715	8.25662339687236	36.9366520876469	0.923597518119149	100.285636467375	1.09293	39.6385	0.0651199	103.082	1.00278	39.4937	0.0653294	103.197
19.0333333333333	0.797491851469305	39.7822902356176	0	93.9344353730738	0.859598883761229	40.1536091491313	0	93.8377715885153	1.0496432021589	39.8027041095347	0	94.6435710350939	1.03075049377807	39.6940911438769	0	94.6729654622374	8.18262456736085	37.5975759559819	0.929283383785752	100.209558063231	8.32084790523753	36.9707144178943	0.930080295686505	100.352536909901	1.10096	39.4767	0.0687857	103.083	1.00741	39.5453	0.0689945	103.199
19.0666666666667	0.802609204599784	39.9975670691575	0	93.9319997662595	0.862097754495167	39.3152894001207	0	93.8352518019663	1.05495974916441	39.5312064824459	0	94.6413081361914	1.03609126273394	39.5398598273645	0	94.6705131333722	8.23645876704297	37.6976038624152	0.935791734702059	100.270674101744	8.38071324520976	36.9858890392566	0.936597118706024	100.418416023777	1.11174	39.5896	0.0724527	103.11	1.01449	39.4699	0.0726629	103.201
19.1	0.805106498648663	39.877653378316	0	93.9295564978256	0.862534195910869	39.8326179848387	0	93.8583274411024	1.06300685344922	39.9296446352909	0	94.6387927832264	1.04841489253059	39.8007121538351	0	94.6680578485361	8.27930287409726	37.7341452408233	0.942329194878055	100.334114415815	8.42974143816549	36.8880990611859	0.943117776971425	100.485664603595	1.1171	39.6637	0.0761567	103.111	1.02454	39.5789	0.0763656	103.228
19.1333333333333	0.810655009730764	39.9746200990435	0	93.9271081724278	0.865093962105263	39.4719967714132	0	93.8560592071762	1.07450015993617	39.4621332056572	0	94.6628169863125	1.06280035925412	39.5861126067893	0	94.6655995156912	8.33538972477544	37.4406129074706	0.948874433380258	100.397442822541	8.50578765197822	36.918939099022	0.949666490451763	100.553709343204	1.1231	39.586	0.0798654	103.137	1.02685	39.6032	0.0800806	103.23
19.1666666666667	0.811524841994182	39.8054355850905	0	93.9246620435619	0.868344918881424	39.8428266599182	0	93.8535468187641	1.07260118638625	40.2334262141994	0	94.6602937610143	1.06019828649081	39.71395327808	0	94.6896421104708	8.3808904876299	37.480053961491	0.955449997799506	100.461289107632	8.57062881405404	36.8712054168671	0.956245845568372	100.621472284987	1.12534	39.3914	0.0835922	103.139	1.03607	39.3749	0.0838016	103.259
19.2	0.812908505225526	39.9036591116498	0	93.9222143137008	0.872938089627559	39.7685009221337	0	93.8510289830891	1.07553994688819	39.7029556824612	0	94.6577755902022	1.0584391813097	39.3232625656318	0	94.6871851123998	8.41651131616281	37.5278594173605	0.962044844841321	100.527951768939	8.6221389664985	36.6833517697821	0.962849481662347	100.689792919101	1.13952	39.7143	0.0873409	103.166	1.03907	39.4139	0.0875588	103.261
19.2333333333333	0.81612917886883	39.5903190564358	0.000822891342807955	93.9475721748372	0.873846494535391	39.7521412199672	0.00173014488489065	93.8499610522248	1.0883078866678	39.9793700707671	0.0020581742663579	94.6570662978783	1.06986372357675	39.636700217558	0.00233103429917629	94.6868879301115	8.4762420234168	37.6808364297662	0.968659270225581	100.592683031315	8.67094393697533	36.6220391392625	0.969466644900738	100.755827684212	1.14435	39.8091	0.0911025	103.167	1.04428	39.6884	0.0913204	103.263
19.2666666666667	0.819720608917603	40.2430813314402	0.00429766844079198	93.9486181804082	0.875831559481651	39.2960499684629	0.00520653933520824	93.850948963882	1.0981488675595	39.5036164508292	0.00553653245136003	94.6580417457203	1.07654015010923	39.1767959506027	0.00580846444864164	94.6879174898849	8.51909387924302	37.4505505765599	0.975299320508222	100.656608841434	8.73039450903503	36.7972601264776	0.976105213698637	100.824631029368	1.14995	39.6286	0.0948853	103.194	1.05514	39.6111	0.0951066	103.29
19.3	0.821403965739335	39.4772338576932	0.00779050977213833	93.9496889781543	0.881338104300859	39.4790684306954	0.00868406450752951	93.8519594003106	1.09916749039273	39.767482295697	0.00902807481459515	94.6871553554159	1.08948647434131	40.2314767986309	0.00929694423190853	94.7155045508574	8.55827349771097	37.2986673114832	0.981946332436911	100.722224939571	8.80182425689271	36.7893035011866	0.982768742925873	100.89173816844	1.15704	39.258	0.0986867	103.196	1.06298	39.677	0.0989064	103.291
19.3333333333333	0.827327726166557	39.8854537433868	0.0112791155735213	93.9507579758447	0.882825354150235	39.6740413256039	0.0121870043732376	93.8529651446506	1.09597801151802	39.3612586226985	0.012535581590088	94.6881674746869	1.08121113452981	39.0355067524565	0.012817833857924	94.7165846847478	8.56209050080499	38.9717629209957	0.988633197809201	100.780967287572	8.85686736457745	36.6769636638031	0.989455741933177	100.962314053615	1.1619	39.828	0.102507	103.197	1.0688	39.8001	0.102729	103.319
19.3666666666667	0.832496789791713	39.7100863605256	0.0148111579558162	93.9518688026015	0.883909478075024	39.8639447359806	0.0157166624049427	93.8540356995807	1.10210151176027	39.6570490143796	0.0160482479376786	94.6891855723285	1.09069612378447	39.4879545788802	0.0163378093440703	94.7176606464766	8.42747898655802	41.5790324817114	0.995349051761057	100.813592823834	8.90546993040384	36.4573813349458	0.996155050050386	101.032298380491	1.17207	39.7378	0.106342	103.224	1.06839	39.4951	0.106563	103.321
19.4	0.835322772370699	40.0827518159029	0.0183210128687882	93.9529579318261	0.889648250255694	39.5283932170739	0.0192280913705876	93.8819928808455	1.11880469110734	38.9471251464488	0.0195777156065825	94.6902186208061	1.09926494912145	39.6149258254866	0.0198533296531869	94.7187327818344	8.42406898712162	42.7298654254398	1.00207422353103	100.848062980691	8.97014039537707	36.4978400613784	1.0028897742285	101.101774977878	1.17817	39.5124	0.110215	103.226	1.0819	39.9369	0.110435	103.348
19.4333333333333	0.840842224591919	39.7169738834791	0.0218516920915187	93.9539598409208	0.8901944855319	39.2218072939538	0.0227781805025937	93.8830705989476	1.13341061424342	40.1153402907525	0.0231173697079444	94.691237726398	1.11041859006219	39.7619472588459	0.0234144776826363	94.7447337134533	8.50986200305639	43.1901674741824	1.00882142950827	100.880599950731	9.00285105961815	36.1041068182677	1.00962897822692	101.17282260447	1.1821	39.522	0.114074	103.252	1.08254	39.4811	0.114294	103.35
19.4666666666667	0.838451213958469	39.6932550790171	0.0254125877346469	93.9550831213067	0.896794155296506	39.5373154129061	0.0263207806206082	93.8841383340557	1.14178621497773	39.028326075367	0.0266686661674874	94.7182591795199	1.1105664321315	39.5949316968725	0.0269590100560664	94.7461260841758	8.29752184018347	43.6277894753982	1.01560174940358	100.885597523485	9.05976380705033	37.4714342308981	1.01641474595314	101.244450983891	1.18914	39.7617	0.117978	103.253	1.09075	39.8866	0.118197	103.352
19.5	0.843068194465994	39.6791817426872	0.0289611457985701	93.9562214174909	0.903398275285754	40.0512308079143	0.0298779042663101	93.8852161617706	1.13447585081173	39.8615409224341	0.0302260385689898	94.7192809043884	1.11491079126612	39.6315750593986	0.0305270277214737	94.7472533922718	8.09516308747109	43.6604072026599	1.02236763978369	100.917441969143	8.93247893279564	40.2857349994414	1.02317850303949	101.304626280095	1.19686	39.6681	0.121893	103.28	1.09852	39.5285	0.122112	103.38
19.5333333333333	0.84645086658137	39.6135626504836	0.0325296907863811	93.9832288554745	0.903109152584734	39.846182156554	0.0334619297813639	93.8863172167353	1.14487329788045	39.4877025984286	0.0338100972628839	94.7203525035314	1.12748979157381	39.5225471715484	0.0341132716074096	94.7483861116263	7.9136284269079	43.5877623273385	1.02918852455438	100.922662961689	8.96144191318193	41.494373149717	1.03001433389739	101.337633110906	1.1996	39.6919	0.125826	103.282	1.10541	39.9208	0.126057	103.382
19.5666666666667	0.846286745295744	39.4612386749774	0.0361151521276653	93.9843785940936	0.908084904297055	39.700580060317	0.0370480249219984	93.8874070252672	1.15271918332427	39.7234319027492	0.0373927191534657	94.7214113404073	1.1364416701904	39.6584803299848	0.0376821020102308	94.7494907286407	7.87920213951807	43.6827250473013	1.03601775249364	100.954373526836	9.00572424439247	42.4915488788773	1.03684628109128	101.342696785149	1.2124	39.7566	0.129776	103.309	1.11588	39.784	0.130009	103.409
19.6	0.851659134611408	39.7332691088974	0.0396847084271081	93.9855122563164	0.911445536091789	40.1285016538425	0.040614047509337	93.8884722021812	1.16313816920538	39.762164375094	0.0409792316381995	94.7478136675892	1.14651767728374	39.5819878709387	0.0412667057259405	94.776355273925	7.79969374405258	43.180876224457	1.04289702340516	100.959677539122	8.871958423664	43.173957687639	1.04371199746847	101.372111453287	1.21853	39.7626	0.13375	103.311	1.1189	39.564	0.13397	103.411
19.6333333333333	0.853378419394558	39.5421300563878	0.043294248599408	93.9866799234631	0.911000233240538	39.8152733686593	0.0442388417005881	93.8895959875734	1.15991359930461	39.7936702585951	0.0445953715504296	94.7493220603789	1.13827351181591	39.6884951611503	0.0448993286065463	94.7774027580947	7.80274045918862	42.5497358368499	1.04977196156763	100.992598620564	8.6486018063222	43.1053911185567	1.0505967716569	101.376821078313	1.22696	39.4665	0.137744	103.337	1.12834	39.8581	0.137965	103.438
19.6666666666667	0.859177410539854	39.5221406150313	0.0469212687866675	93.9878718980905	0.914859790753555	40.0617336486893	0.0478511877879966	93.8906933625011	1.16535060960851	39.4601987663249	0.0482195292054369	94.7504224251227	1.14958207059337	39.5118856163384	0.0485241902944697	94.7785723800155	7.79150298414631	42.2893600583476	1.05667597629664	101.025577529439	8.42796655941516	42.5249106282837	1.0575150744659	101.409243476004	1.22908	39.5308	0.141743	103.339	1.13041	39.7612	0.141971	103.44
19.7	0.863617948681709	39.8322433615425	0.0505458571087946	93.9890542811272	0.91925806783405	39.5511804274399	0.0514761536134978	93.9184512505162	1.17902716230942	39.4404598879172	0.0518433265435616	94.7515173616341	1.16323607180558	39.6037144240022	0.0521476249554056	94.7797362301114	7.7414704157452	42.3171693191144	1.0636158491293	101.031014510912	8.3586634671625	42.5177186368834	1.06444189164243	101.439493358386	1.24277	39.852	0.145788	103.366	1.1415	39.3716	0.146011	103.469
19.7333333333333	0.866086591627628	39.7520888998066	0.054185956506963	93.9902358214014	0.919578079430599	39.7402216070072	0.0551440729968636	93.9196037275435	1.19048515326002	40.1301692502926	0.05550821111057	94.7526413917754	1.16906635227762	39.9304879527146	0.0558146439940787	94.8055226685615	7.7230393016437	42.3296842193185	1.07057654173121	101.063261636303	8.30839180081692	42.4484353919892	1.07140095416854	101.47136686313	1.24242	39.5374	0.149759	103.369	1.14684	39.5938	0.150006	103.47
19.7666666666667	0.869261169258199	39.9504473737798	0.0578508471022554	93.9914553133469	0.922128460424848	39.4283286150601	0.0587883616963469	93.9207382290085	1.19301976458652	39.5930219436879	0.0591575330834302	94.7823473156561	1.16063146763475	39.3194192034736	0.0594668616288279	94.8067143202092	7.74843863461694	42.2818138729467	1.07754585247547	101.093421566898	8.26082830589835	42.5729215290181	1.0783844459722	101.476603382862	1.25342	39.4241	0.153844	103.37	1.15449	39.4586	0.154076	103.472
19.8	0.870508863540757	38.9748751277754	0.0614979287847389	94.0192118606239	0.927456785453985	40.2064104146622	0.0624539622456538	93.9219033013872	1.18516060970556	38.9124784664157	0.0628237791674083	94.7833636489699	1.17445567573177	39.7615884383686	0.0631433832845057	94.8079198145107	7.76945690414969	42.1486167727349	1.08454274276176	101.125458965012	8.24504142870333	42.9630310573874	1.08538565025884	101.509270856847	1.26088	39.7482	0.157915	103.397	1.1636	39.7252	0.158166	103.5
19.8333333333333	0.87600147419325	39.2472803416139	0.0651985240409444	94.0204755517516	0.927336435308802	39.7064933760627	0.0661545914640141	93.9229735592976	1.19754516394158	39.4594551305672	0.0665234246836594	94.7845394864822	1.18728972955839	39.7296598321874	0.0668314437414404	94.8091358360339	7.74967492350863	42.031662568462	1.09157094666858	101.130829085716	8.26014447520642	43.0573674105173	1.09241317012895	101.540116972028	1.27396	39.8068	0.162037	103.399	1.1691	39.7558	0.162269	103.502
19.8666666666667	0.875917209978829	40.0980983064544	0.0688839803414857	94.0217200162509	0.932878731580298	39.871697251239	0.0698437272258371	93.9241442585193	1.20895786572686	39.8033347281945	0.0702116357760868	94.78568771555	1.20166213626878	39.605414274315	0.0705168608714297	94.836277560411	7.70581922772432	42.2617093630964	1.09861778124245	101.16374554716	8.22978803116986	42.2080211102018	1.09945680634744	101.571460513772	1.27567	39.4597	0.166163	103.426	1.17704	39.621	0.166398	103.53
19.9	0.884148994218662	39.4293551545041	0.0725883100457388	94.0229812177816	0.935394580438286	39.816239783708	0.0735413000845028	93.9253305997761	1.22541805759857	39.5931845050729	0.0739312462951888	94.7868441038282	1.19622437812416	39.7079799201865	0.0742372899869046	94.8375096914995	7.69029845602126	42.5064890100105	1.10569421520078	101.195777325719	8.18752250401516	42.2939419465203	1.1065346447338	101.576958865655	1.28769	39.6273	0.170304	103.428	1.18178	39.5754	0.170538	103.532
19.9333333333333	0.887113815265929	39.5171164302879	0.0763113742639676	94.0242605041404	0.938354973693645	40.161906956657	0.0772677166419578	93.9265367316344	1.22617866046722	39.7432022958721	0.0776561240583991	94.8140959307802	1.19862143659557	39.8312597185253	0.0779597462711831	94.8387504605602	7.65807231666784	42.7623807890672	1.11279375024699	101.201172295184	8.15407709843982	42.3737138557121	1.11363057895354	101.609099094669	1.29422	39.6481	0.174476	103.455	1.19062	39.6065	0.174727	103.56
19.9666666666667	0.892284878141856	39.9328295706818	0.080034257969049	94.0255403801446	0.941090087768313	39.6877616491574	0.0809917278539917	93.9277442939302	1.22605304490355	39.4806458351476	0.0813805447245606	94.8152695610359	1.21587456690017	39.5376589993213	0.0816961770615637	94.8399954993349	7.59763675401605	42.9603604534882	1.11990307390211	101.232330022923	8.15729396913861	42.2692678618296	1.12074918571219	101.642610509193	1.30133	39.9221	0.178653	103.457	1.19606	39.743	0.178895	103.562
20	0.895443333154873	39.8494493978828	0.0837631645682296	94.0268179405479	0.942861568586576	40.0965493519342	0.0847356282633985	93.9555429483581	1.23941719862147	39.4564007725283	0.085123270201549	94.8164460678119	1.22572252742923	39.6013475634468	0.0854449328414409	94.867865730594	7.59602057679444	42.7087437573085	1.12705453066929	101.262629400714	8.18474061836984	42.4334827395922	1.12789733007151	101.674381359735	1.30488	39.6372	0.182871	103.484	1.20514	39.6514	0.183122	103.589
20.0333333333333	0.8953197486169	39.6048348294374	0.0875237418971375	94.0280821285239	0.946354688734132	39.3425110949641	0.0884972130455368	93.9567279971356	1.25281563607639	40.0903439448521	0.0888850644587327	94.8175782759943	1.22252414010484	39.8729331037034	0.0892095637822131	94.8690802025999	7.55553961406684	41.6874279609578	1.13419205433732	101.267857040654	8.1756825158173	42.4097372101911	1.13505963753953	101.707262172263	1.31496	39.6288	0.187099	103.486	1.21008	39.774	0.187344	103.592
20.0666666666667	0.898253621629365	39.542124821482	0.0912869068732797	94.0548175973059	0.949561082213264	40.029210115398	0.0922614591517827	93.9579155224708	1.25980133905579	40.2214642756698	0.092648119959119	94.8447546101918	1.22865831628853	39.7077758915221	0.0929792441930614	94.8703101102432	7.57033720300513	41.4458059183829	1.14138753094818	101.299521944047	8.13354166453987	42.6553432121305	1.14224565679321	101.737538429177	1.32624	39.6296	0.191345	103.513	1.22098	39.5402	0.191588	103.62
20.1	0.903010172783317	39.6651441412149	0.0950632147399784	94.0561055338483	0.955515311529287	39.8154255567992	0.0960489419007915	93.9591193541659	1.25130683247756	39.769696708348	0.0964443099665775	94.8459365884735	1.23966769530205	39.3584166388223	0.096779563521853	94.8715793635561	7.58977149305348	41.2049850218296	1.1485976905149	101.33331160097	8.10586794289132	42.6418356825108	1.14944914820596	101.742614581734	1.32958	39.3591	0.195611	103.515	1.22835	39.6835	0.195873	103.622
20.1333333333333	0.90539543307171	39.5822424048933	0.0988665169360042	94.0574336985799	0.957953383741272	39.6528813904654	0.0998442780619348	93.9603592761504	1.26576751053072	39.411168281154	0.100241634230002	94.847124350499	1.25584194214249	39.4625762853949	0.100564826562207	94.8979127731312	7.60734088587392	41.6963202649906	1.15583925445599	101.36503313999	8.06506314996915	42.948910846677	1.15670458411731	101.773373246531	1.33527	39.3935	0.199897	103.542	1.23176	39.4549	0.200156	103.65
20.1666666666667	0.91391160816583	39.7815141136769	0.102668231539147	94.0586191446733	0.958714857227437	39.5626810458606	0.103639883010065	93.9615868462722	1.2801054670234	40.0383416268499	0.104046444242962	94.8483147484527	1.25297190590398	39.6249240572837	0.104381076197573	94.8991970437212	7.60111286243575	41.572614195326	1.16310137481962	101.370764550036	8.01206836507664	43.2900367685855	1.16396496810282	101.804879811939	1.34618	39.498	0.204215	103.545	1.24375	39.7356	0.204473	103.652
20.2	0.916437916993108	39.9411872611967	0.106492143016714	94.059959247371	0.965274036473503	39.6218361425413	0.107479667406339	93.9628770084754	1.28979368408928	39.4383829855416	0.107874625458234	94.8750650349703	1.25809334823413	39.5552448603035	0.108204360584737	94.9004888164905	7.63193986948272	41.7021446468152	1.17038844659848	101.404656032481	7.98850248254293	43.3638202879948	1.17125008844921	101.835141525564	1.34894	39.4323	0.208546	103.572	1.25079	39.3812	0.2088	103.68
20.2333333333333	0.916648646033677	39.4036177534619	0.110309702649452	94.0613007169955	0.967726556748504	39.5453332296437	0.111296336746181	93.9641443717468	1.28381101951104	40.0483719798265	0.111701360979096	94.8762672617084	1.2691930006744	39.870403125337	0.112040286756484	94.9018008578543	7.58907043112853	41.8018418304234	1.17769303381818	101.410047872853	7.92639307232291	42.9394018169931	1.17857667777558	101.839692702029	1.36191	39.76	0.212906	103.574	1.25687	39.6724	0.213149	103.682
20.2666666666667	0.921940168319915	39.7500252665067	0.114149541047433	94.0626666227502	0.97078845376582	39.9437878684919	0.115139465370359	93.9940947932808	1.29525963870843	39.8615409224341	0.115542775973103	94.8775098854593	1.28272785339459	39.5914926648102	0.115901793678153	94.9306754716559	7.591110731451	41.5363482207969	1.18504006626064	101.440397571559	7.91587924123317	41.9115250354513	1.18590425589928	101.870752275665	1.3644	39.5632	0.217273	103.601	1.26661	39.8879	0.217536	103.71
20.3	0.924810464044225	39.9488898269315	0.118004507842331	94.0640556901095	0.973635180202563	39.8521964353406	0.119010557870955	93.9958165300057	1.30821741741443	39.9428323566284	0.119413355758301	94.8787770869629	1.27158638307652	39.585640412484	0.119753276902216	94.9319987235469	7.60767493576737	41.1661008784932	1.19240261824103	101.445294344654	7.94245829075135	41.7920831210897	1.19327619549051	101.901771185176	1.3762	39.4999	0.221678	103.603	1.27025	39.8694	0.221921	103.713
20.3333333333333	0.928224034328104	39.6862405666153	0.121877924329548	94.0907453430981	0.97619775089607	39.3879044595828	0.122868014169391	93.9971265603044	1.31244496859155	39.4766025337461	0.123286636819715	94.9059725213136	1.28834974262366	39.5843831300634	0.12363222394336	94.9333536120633	7.58537611436503	40.9350841591164	1.19978852861646	101.478507683876	7.97050120135212	42.0162120332599	1.20065430518778	101.934347339271	1.38357	39.6683	0.226084	103.632	1.27717	39.4316	0.226345	103.741
20.3666666666667	0.930299848930738	39.6381667647748	0.125756674927225	94.09215063392	0.978739509794404	39.541991890835	0.126762885489214	93.9984713190845	1.31035430927109	40.1041213118007	0.127186799735246	94.9072569803485	1.29886385238425	39.2606238236009	0.127529297018711	94.9345827414683	7.63502137542511	40.9482625468232	1.20719589783722	101.510109587168	7.97018833925342	41.8948818743841	1.20807905317729	101.939593751754	1.39694	39.5413	0.230521	103.635	1.28388	39.7378	0.230794	103.744
20.4	0.933618457177692	39.8822874928788	0.129650880600808	94.0935763794733	0.984596469560724	39.8451317810432	0.130660641703485	93.9998212769544	1.32185334391317	39.3076377848574	0.131081553932082	94.9085508157489	1.31487851083444	39.9302072821857	0.131425260561609	94.9359304271065	7.61632717660834	40.741419467951	1.21463279065863	101.515613875942	7.98560032557024	41.5686783433943	1.21551579188892	101.972647796527	1.39713	39.3766	0.234981	103.662	1.29372	39.7064	0.235254	103.77
20.4333333333333	0.935430209861532	40.1547972313395	0.133558196600788	94.0950013586784	0.989874323813648	39.8850171036649	0.134559739054499	94.0011644127516	1.33963193645086	39.6887129183334	0.134978550015755	94.909827363221	1.31163002427676	39.6349909281397	0.135340838324007	94.9625685288169	7.64014618866885	41.0650576066493	1.22208109784126	101.548639722719	8.02316894277109	41.3101025376377	1.22297040282472	102.00464361694	1.40699	39.7679	0.239478	103.689	1.29759	39.6111	0.239735	103.772
20.4666666666667	0.940992008601077	40.003163574656	0.137480496773577	94.0964513985467	0.992611850342817	39.5823744297298	0.138493970449587	94.0025443788477	1.35026270281645	39.3317237951058	0.138917401665328	94.9398401531098	1.31759635569174	39.5554516081281	0.139262472439962	94.9639567158915	7.59135688828823	41.2689211851564	1.22957363202725	101.55414947302	8.03693036285681	41.1566165679569	1.23045998847356	102.037057599083	1.41683	39.6626	0.243968	103.692	1.30916	39.9524	0.244232	103.801
20.5	0.946409784353326	39.767118347406	0.14141644784582	94.0979218722334	0.998590164503983	39.7214388680883	0.142434071135372	94.0039303856148	1.34236800421247	39.913723687226	0.142857947776827	94.9411492416641	1.33112617446637	39.4406015546442	0.143199538816641	94.9653379559026	7.62875020069966	40.8844371728555	1.23707990488978	101.583828129417	8.01316989788267	40.9831427999107	1.23797884977863	102.042299900053	1.42578	39.488	0.248501	103.719	1.31593	39.7088	0.24876	103.803
20.5333333333333	0.949163328773288	39.4874245845308	0.145347607206379	94.0993679089737	1.0004522033339	40.0285428386172	0.146373002558093	94.0052698506362	1.35602818942539	39.4619636470544	0.146770150801514	94.9423033832392	1.34887720376176	39.6095111212657	0.147147829954792	94.9917180094566	7.60856873962725	39.7348576219001	1.24459429925415	101.590152591932	8.05453656749133	40.741172309657	1.24547632718047	102.076163780817	1.43374	39.6296	0.253045	103.722	1.32447	39.7405	0.253317	103.831
20.5666666666667	0.953007189290541	39.8236811672253	0.149295831970858	94.1265451910862	1.00106004657679	39.5351959559068	0.150324118743644	94.0066124295994	1.37013330359352	38.7906017664614	0.150746393980703	94.9435853553043	1.34159978428926	39.5173904286957	0.151107368359677	94.9933828635979	7.66480831379627	39.9590043003137	1.25215003947363	101.620227151593	8.08684893430574	40.6631263534176	1.253042532749	102.109375772106	1.44615	39.7557	0.257548	103.749	1.33479	39.8321	0.257828	103.834
20.6	0.957328112893637	39.6982947105442	0.15327059564157	94.1280061740448	1.0033729261216	39.2463289655277	0.154299993641831	94.0378807825175	1.37733180901013	38.7905146800364	0.154719119990647	94.9710598249471	1.35418495280265	39.5214841840213	0.155082207794221	94.994777186411	7.71334034081645	38.9357758206742	1.25974473518345	101.625876888176	8.07985939788017	40.9008991134369	1.26063493460889	102.114654629842	1.45311	39.6656	0.262143	103.752	1.34032	39.872	0.262422	103.862
20.6333333333333	0.95855895035947	39.7650711008283	0.157250523787197	94.1294738446036	1.00638107234788	39.5684468821104	0.158286300160982	94.0392863043347	1.37090520404704	39.3015289230073	0.158710897295366	94.9724201889353	1.3614162205936	39.9394663072746	0.159082995711505	94.9961919681758	7.78610305211796	38.9422501856833	1.26734346419119	101.657012021633	8.07836998886144	41.0451502628502	1.26824502485356	102.146717921195	1.45405	39.5612	0.266751	103.779	1.34807	39.4823	0.267032	103.865
20.6666666666667	0.96641793059114	39.5479272178329	0.161255388124335	94.1309919478579	1.01437655877371	39.9375483378987	0.162283293104208	94.040738654236	1.38222935610163	39.6416250071511	0.162721677124244	94.9737763227237	1.36658942760942	39.5449068067414	0.163095033430183	95.0227116798635	7.84041126270699	39.3440197301426	1.27497728748854	101.690556237576	8.08190857747925	40.9987146381484	1.27587775391308	102.177917362133	1.4633	39.8505	0.271394	103.781	1.3534	39.5347	0.271674	103.893
20.7	0.96907420862079	40.1501976005106	0.165255572875585	94.1324949012418	1.01689166254643	39.5426336275832	0.166296531579533	94.0421733599057	1.40384669137951	39.3833744602063	0.166735579941375	94.9751541658547	1.37539631535749	40.1791637169064	0.167110884648414	95.0241567897596	7.84366306331665	39.7516303252695	1.28264302562931	101.696310135064	8.04043616920284	40.280450237074	1.28354358798374	102.183231800555	1.47587	39.5351	0.276047	103.809	1.36701	39.6746	0.27633	103.896
20.7333333333333	0.97317495906536	39.9156793530035	0.169287817672098	94.1340389920938	1.02256807862892	39.8963430953168	0.170328124310135	94.0436665606499	1.40501311119432	39.729091597294	0.17077268196434	95.0024870885772	1.38723797465843	39.8224393573914	0.171143486385439	95.0256160156666	7.83078025415767	39.992746404625	1.29032720281443	101.727369287517	8.13460197768665	38.9667380331392	1.29122549875488	102.218255276676	1.48494	39.7729	0.280727	103.812	1.37296	39.595	0.281003	103.924
20.7666666666667	0.976596673857072	39.7080245001969	0.173338146187308	94.135607325293	1.02274283501572	39.5989193322744	0.174380856132638	94.0451327140113	1.39858983275461	39.244946988441	0.174821733364259	95.0038809497027	1.40021167521185	39.6380696097977	0.175187619381354	95.0516627513742	7.80536396902363	40.1467088467346	1.29804659996824	101.733063143736	8.18646212559805	39.2488433004984	1.29895584934617	102.248875948951	1.49192	39.6996	0.285436	103.839	1.38577	39.5971	0.285716	103.952
20.8	0.981757525548623	39.5368994732832	0.177374661639905	94.137162685453	1.03061226707636	39.8857060329111	0.178438153651362	94.046626448753	1.41847319605517	39.7685965920345	0.178880137998467	95.0053054315437	1.39483658934033	39.7008322246081	0.179252271115943	95.0531346579244	7.76920108770906	40.0235515850459	1.30577371977175	101.766091817639	8.22082200558939	39.5448897320054	1.30669606664418	102.254713928413	1.49916	39.3583	0.290167	103.867	1.38588	39.7636	0.290446	103.955
20.8333333333333	0.981173592648041	39.8429286464331	0.181454510577768	94.1645624569766	1.03328920498622	39.7617086275351	0.182510517392466	94.0481362323003	1.4353760971923	39.6356621506889	0.182952051077129	95.0323355687873	1.40253595509184	39.1650441901778	0.183327940959702	95.0546400903692	7.76106442261317	40.0295670196068	1.31353583167318	101.771846273459	8.26965053572409	39.4910742649118	1.31445268749626	102.286777420993	1.50859	39.7083	0.294904	103.87	1.39714	39.5201	0.295195	103.983
20.8666666666667	0.990026035222603	39.6451711312452	0.185524977881279	94.1661514711635	1.03335860984794	39.4744849087365	0.18656892665444	94.0496294011173	1.42983675824647	39.7142369841182	0.187028246586244	95.0341058071449	1.42413837565164	39.7971668825394	0.187421566158069	95.0561571001034	7.74865318913201	40.143334681595	1.3213359595645	101.803829684604	8.29244791677529	39.4682787518865	1.32225512897587	102.319902507462	1.5157	39.1117	0.299684	103.897	1.40601	39.852	0.29996	103.986
20.9	0.99270103713424	39.9821269274122	0.189622937202346	94.1676013519695	1.03900708988208	39.6292346225692	0.190682421292746	94.0792427584772	1.43849223317477	39.0537749644316	0.191133281947167	95.0355571283521	1.423988238766	39.3520562855036	0.191521496457528	95.0850265152843	7.78038520408569	40.1196978746141	1.32915470505896	101.809663447191	8.27580883494092	39.6061122519535	1.33007460929481	102.325437346356	1.52879	39.4849	0.304484	103.9	1.41731	39.7794	0.304758	104.014
20.9333333333333	0.995202492662014	40.2138298380357	0.193735854372632	94.1692293258299	1.04042040335527	39.2765887234828	0.19479526679999	94.0807863332195	1.45405856711449	39.2998195795114	0.195245248038032	95.0370084897498	1.42497532998197	39.5005510679742	0.195629940216148	95.0865586053212	7.76301977589951	40.1607439263359	1.33697965959387	101.843180254231	8.31591058072714	39.5230449433945	1.33789699551455	102.357658553561	1.53848	39.5308	0.309303	103.927	1.42323	39.803	0.309578	104.017
20.9666666666667	1.00078638022912	40.2155348648035	0.19784571784001	94.1708380540229	1.04535742750656	39.7732133829995	0.19890957900631	94.0823331357272	1.467773933439	39.6690294144321	0.199372306726181	95.0647171143264	1.43752193211977	39.6873314939239	0.199766194601495	95.0881084294097	7.77844224701629	40.1700515856153	1.34485966180472	101.849021442978	8.30209391483435	39.8861065132279	1.34577558864497	102.362683249708	1.54433	39.5346	0.314131	103.93	1.4295	39.6946	0.314423	104.045
21	1.00596543256358	39.8096834908307	0.20198024138976	94.1724927635951	1.05114728735403	40.0076822416468	0.203060128790578	94.0839159856771	1.46195424486183	39.2671078597229	0.203521631698123	95.0661854203493	1.45341953717058	39.4734684016619	0.20391537836918	95.0896445639777	7.79498564108203	40.5270746423133	1.35273098343465	101.879517653301	8.28459872383448	39.7294562096454	1.35366421215466	102.395149058715	1.55771	39.5937	0.319008	103.958	1.43937	39.4328	0.319303	104.048
21.0333333333333	1.00942645060555	40.0437019719155	0.206131660692754	94.1741205032653	1.05111237945076	39.6665082599349	0.207196744693141	94.0854304645293	1.47350150207239	39.4141803067658	0.207654824896429	95.0675965678223	1.45851865962544	39.3548408595728	0.208059279181451	95.1165646421091	7.76638834980938	41.2330970428899	1.36063712364334	101.885216579046	8.31454086063154	39.396148325155	1.36157114664179	102.427692117612	1.56498	39.6162	0.323896	103.985	1.45107	39.6154	0.324181	104.077
21.0666666666667	1.00932306315539	39.9969059978543	0.210293460997562	94.2015066625729	1.05939619779604	40.191870382216	0.211362821123846	94.0869723218558	1.49177459585497	40.184379827945	0.211842591078919	95.0690569129321	1.4623081851709	39.3935179769347	0.212232791650356	95.1180922777343	7.76766918214948	42.5253823957514	1.36858422412846	101.914493364808	8.2991584852923	39.5288583200832	1.36952450194768	102.433295178736	1.57058	39.4977	0.328801	103.988	1.45499	39.817	0.329094	104.08
21.1	1.01648042236575	39.6628105285015	0.214467645597964	94.2031618075715	1.06037892496887	39.565918208003	0.215552916338642	94.0885429039044	1.49402843041071	39.2373677233358	0.216012995839031	95.0964425707586	1.47871552671397	39.5225471715484	0.216417455491791	95.1196346661871	7.6263642352175	43.1620494455846	1.37657593230995	101.920323377698	8.30337904855072	39.5556675882693	1.37749533207535	102.467084605703	1.58155	39.9324	0.333742	104.016	1.4616	39.5766	0.334041	104.108
21.1333333333333	1.0154877969148	39.1642246052698	0.218654173836515	94.2048054988716	1.0643511612265	39.4153492784666	0.219741172484778	94.0901245132105	1.49508113588092	39.8550953250567	0.22020641087679	95.0979315723223	1.48357088372533	39.7471895018756	0.220614667484533	95.1474117749058	7.58575921293781	41.5015173219188	1.38457014157155	101.925787409446	8.33542354693329	39.8318792725611	1.38549912310208	102.498208595858	1.58633	39.6147	0.338707	104.019	1.47354	39.575	0.338993	104.137
21.1666666666667	1.02569243092456	39.944803599486	0.222862074543599	94.20649134573	1.0659590712238	39.6392310825435	0.223951962078809	94.1181095877161	1.5140804427672	39.564121830361	0.224416982504427	95.0994381745259	1.4836500268447	39.7595581702806	0.224824688974605	95.1489868251348	7.67750592459569	41.5868479051714	1.39259412431805	101.931265857822	8.27433044613533	40.2434894362447	1.39352797563789	102.503884602575	1.59999	39.5124	0.343688	104.046	1.48089	39.6194	0.343973	104.14
21.2	1.02682153847696	39.8213845104803	0.227074357136505	94.2081785815143	1.06866591813814	39.4697204687955	0.228163135758755	94.11972028337	1.52423606352396	39.4557049625896	0.22864059353877	95.1278075200307	1.50193437323351	39.7930294233119	0.229047695810766	95.1505594268354	7.61245744582713	42.680324650827	1.40065348162914	101.963215643234	8.30678222468048	40.9247390251234	1.40158366836724	102.509551364784	1.60757	39.6839	0.348692	104.049	1.49109	39.5727	0.348997	104.168
21.2333333333333	1.02793226013116	39.7926649780949	0.231310472006613	94.2099048335215	1.07686153726858	39.972673492366	0.232409954796027	94.1213576964514	1.52106817356711	39.7449580840931	0.232887451784978	95.1293326316492	1.51250185536577	39.4985816862516	0.233300074070445	95.1521738877314	7.56363037975681	43.5746281557856	1.40872413876979	101.968634641124	8.22625059538899	40.8856766932148	1.40966184115574	102.542399197239	1.61724	39.7155	0.353733	104.077	1.49996	39.5727	0.354023	104.171
21.2666666666667	1.03337035053606	39.4808314471002	0.235558468238137	94.2116208685772	1.07940209960964	39.6447465885122	0.236657023403049	94.1229922836577	1.53272665908993	38.9355843119283	0.237138684423972	95.1308655132764	1.51012881196488	39.5217463152467	0.237548447626202	95.1790701301349	7.4897095193524	44.1842249838901	1.41684088941996	101.973891385566	8.26263426598505	39.6179217767836	1.41777342534077	102.57285015621	1.63046	39.791	0.358776	104.105	1.51114	39.562	0.359081	104.2
21.3	1.03758505907954	39.6613666314834	0.239818297395317	94.2392828393423	1.08435839253132	39.6860571174114	0.240924564141877	94.1246505531547	1.55153160228747	39.5672938925842	0.241405179470245	95.132401680957	1.51868382344704	39.5771961272325	0.241831570808746	95.1807101004839	7.36343329088223	45.2633573537044	1.42496827519096	101.979059586006	8.31412655419076	40.2688392054087	1.42592157650424	102.578784856301	1.63045	39.3186	0.363864	104.108	1.51835	39.5628	0.364169	104.203
21.3333333333333	1.03852390641864	39.9015519667236	0.2440950022891	94.2410433505258	1.08518724553598	39.9072826869328	0.24520307304762	94.126319103964	1.56246579088422	39.327751751358	0.245698520818013	95.1599835368639	1.53784645725281	39.9570020017175	0.2461080526698	95.1823393037496	7.20302466005126	46.3283108085141	1.43313920525766	101.984160497959	8.36403954994344	41.0113937004003	1.43407876108539	102.610590830931	1.64057	39.4662	0.368915	104.136	1.52938	39.636	0.369212	104.232
21.3666666666667	1.04683743346149	39.6871775822801	0.248380434363874	94.2428083440722	1.09041554852794	40.071093789036	0.24949204560296	94.1278084227516	1.55832903401818	39.5281434786596	0.249972845814419	95.1615371551648	1.53791944494873	39.5703583341734	0.250398352922127	95.2098857559709	7.00834440152457	46.7743200413235	1.44132144525726	101.989156426415	8.29543637609337	41.64309245871	1.44227125009215	102.616115196953	1.65006	39.2111	0.374045	104.139	1.53756	39.9077	0.374351	104.261
21.4	1.05038455160005	39.6683905754956	0.252684909834994	94.2445875339427	1.08841995719429	39.7874319840845	0.253791571527615	94.1295180104264	1.57473661136116	40.0270670233507	0.254294838037994	95.1631255873449	1.54258867935482	39.4514252491465	0.254721546871981	95.2115607382936	6.80278216731549	45.2630653987183	1.44953837322091	101.994150321513	8.32445565810713	42.4597883003072	1.45048668167191	102.646872257039	1.66669	39.5891	0.379199	104.167	1.54323	39.5467	0.379498	104.263
21.4333333333333	1.05245452414831	39.4743250656646	0.25698540897229	94.2463550841417	1.09582264608333	39.9544037693525	0.258094212703866	94.1586889279403	1.59059696891905	39.5268654522086	0.258577354984515	95.1910633807121	1.56141310614544	39.8077625527574	0.259004402370743	95.2131925850823	6.70098561614596	43.3979155923341	1.45776941407057	101.999264960408	8.18667087424651	43.6205405414306	1.45871017398962	102.652578357853	1.67522	39.8239	0.38438	104.195	1.55435	39.6301	0.384679	104.291
21.4666666666667	1.05836559609045	39.9741934426532	0.261311318047219	94.2481491551299	1.09582134057935	39.7016170734142	0.2624229836238	94.1604230167237	1.5813880754481	39.5547851291683	0.262918599788156	95.1926436613573	1.56940730024567	39.3224889735163	0.26336035239763	95.2412373142614	6.7008519191769	42.1782293783436	1.4660192725058	102.004581983294	8.11492633201927	44.2350066932003	1.46698221726477	102.657778776741	1.68063	39.6081	0.389588	104.198	1.57012	39.564	0.389892	104.294
21.5	1.06233901870608	39.6704676502863	0.265657138732326	94.2499628076848	1.10377293831166	39.5090441723835	0.266785409076031	94.1621582127247	1.59127767127398	39.4199943279108	0.267267985181912	95.1942674335637	1.57090809632752	39.7520759840922	0.267717864151851	95.2429244792585	6.7767303720795	41.7666983022765	1.47431165764459	102.010018243509	8.0390526106623	45.5664668062061	1.475279082786	102.662753968161	1.69002	39.438	0.394807	104.226	1.57509	39.5557	0.395124	104.323
21.5333333333333	1.06586229429366	39.6171610491315	0.270007427081687	94.2769343924875	1.10401389560542	39.7603373329104	0.271132691509432	94.1638628169995	1.61095875743633	39.5967017732169	0.271633714461404	95.1958145053405	1.58607174954364	39.3454000024049	0.272082705348345	95.2445662395303	6.82205662051043	41.1058347101036	1.4826362276982	102.01543903483	7.9286551322948	44.9421085276451	1.4836106678425	102.667521798537	1.70264	39.4151	0.400066	104.254	1.58703	39.1194	0.400383	104.352
21.5666666666667	1.0714559323122	40.0286410438627	0.274395619686283	94.278729112118	1.11539817896808	40.0907452024643	0.275521149555926	94.1655822598581	1.61101904214528	39.0661443530037	0.276021897079336	95.2239883855784	1.60553724558681	39.905073386479	0.276474510902723	95.2714688424631	6.88620503676195	40.701807258199	1.49098797984792	102.020886129227	7.81690989537828	45.2199764139113	1.49195932210202	102.697674759326	1.70926	39.3727	0.405353	104.258	1.59462	39.7347	0.405669	104.355
21.6	1.0715579412533	39.6251902886023	0.278783106373318	94.2805346755932	1.11418395006303	39.8514536310589	0.279911006049135	94.1673248873231	1.6172851359271	39.2794160671809	0.280411293571864	95.2256104722237	1.59202729304049	38.9410382518899	0.280861443003745	95.2731294544808	6.92455801016929	40.4930214950734	1.49937765527431	102.026372301908	7.59844275911523	45.0575154080762	1.50035212242065	102.70255472961	1.72253	39.6151	0.410655	104.284	1.60565	40.1367	0.410969	104.385
21.6333333333333	1.07914469037795	39.6814176015028	0.283177929535285	94.2823687377153	1.12044685568867	39.6649675039089	0.284322806521047	94.1690801592052	1.63855785258062	39.4494823761857	0.284821706065344	95.2272264107013	1.60743174452447	39.5541023724249	0.285281023021411	95.274852956274	6.94732695629752	40.2570155664835	1.50779374756215	102.031862499064	7.48194664846692	45.1738467839991	1.508767500532	102.707548970239	1.72922	39.414	0.415991	104.312	1.61413	39.6974	0.416307	104.388
21.6666666666667	1.08195804654956	39.7830024815171	0.28760181126571	94.2842324608921	1.12583957466876	39.7464515374107	0.288744282186709	94.198733224227	1.6613857429301	39.729091597294	0.289253593717576	95.2548199604796	1.62429339603284	39.6213390605811	0.289702963367552	95.2765634650576	6.98452560679218	39.9806567573785	1.51622847839887	102.037359503998	7.40979142080874	44.6390179569387	1.51720057963254	102.712553545662	1.74415	39.3515	0.421349	104.316	1.62069	39.1576	0.421676	104.417
21.7	1.08999931978459	39.7545365043234	0.292040951320901	94.2859099762438	1.12742447662809	39.5305976194071	0.293185598594614	94.2005413040416	1.64920497223925	39.3547032835255	0.29370229966774	95.256468014021	1.62539247801377	40.0188771805084	0.29416222964383	95.3032646739357	7.01361539146981	39.9738881826533	1.52468629523919	102.042868877247	7.33512048244138	44.0796076956699	1.52567361881474	102.717609998668	1.7513	39.4953	0.426744	104.344	1.63137	39.1841	0.427052	104.445
21.7333333333333	1.09276136621134	39.8190891231254	0.296483680998904	94.3128980166064	1.13163912037042	39.3287767796075	0.297644709258566	94.2023728212928	1.66243910646518	39.7900436891417	0.29816477969761	95.2581450624651	1.63533508819562	39.6614171628145	0.298620987139239	95.3050241331958	7.0219679656076	39.9738881826533	1.53318729139689	102.048409641175	7.31251936108557	43.4934262531976	1.53417560847752	102.722728318174	1.75906	39.6954	0.432155	104.347	1.63973	39.601	0.432463	104.449
21.7666666666667	1.09276868428852	39.4987195515288	0.300946440041524	94.3148089718517	1.13209900961133	39.6699176511424	0.302108429072024	94.2042086136678	1.68726480049248	38.8205394835861	0.302625094945564	95.2856160169396	1.65211878757256	39.5620818856767	0.30308049474141	95.3067716527592	7.04873454342598	39.8458338405494	1.54171518629733	102.05397169257	7.29969658879473	42.9985481140266	1.54269383999165	102.727383578429	1.76361	39.5598	0.437573	104.375	1.64995	39.462	0.4379	104.478
21.8	1.09841735784491	39.4592134232289	0.305424213831141	94.316737360147	1.14286339136217	39.8346178131883	0.306587694604126	94.2060590938876	1.67517904449252	39.9768683180905	0.307106201148811	95.2872923906202	1.65684815251867	39.8175722321225	0.307585160847932	95.3332950792481	7.0729502305308	39.6024202512107	1.55026584800598	102.059552810728	7.30375344319776	42.3615882460103	1.55125692565982	102.732587655908	1.77687	39.5901	0.443046	104.404	1.66122	39.5453	0.443375	104.482
21.8333333333333	1.1027801798856	39.8816155430737	0.309922343608766	94.3186869923675	1.14325227941169	39.7527503626054	0.311086312071454	94.2079271724174	1.69577554807988	39.4605196139991	0.311603785599123	95.2890081166875	1.66162273979888	39.8069772963074	0.312065710447091	95.3350693656983	7.09351148256564	39.3756819447562	1.55883990447093	102.064590154199	7.31943929824393	42.003340407954	1.55984215981225	102.737816227218	1.78724	39.5833	0.448539	104.407	1.67063	39.4971	0.448867	104.511
21.8666666666667	1.1095692066656	39.6000687040812	0.314435455658858	94.3206363291133	1.14810845568159	39.5754959364396	0.31560362769341	94.2098155546257	1.70969035286076	39.3557835157578	0.31612598858224	95.3169951907461	1.68166593228623	39.4639710723559	0.316601215940495	95.3368946590888	7.12384085632712	38.9526797475493	1.56741491256607	102.070227280267	7.34309557828511	41.6445046974059	1.56841441092697	102.74303272536	1.79819	39.4184	0.454048	104.435	1.67649	39.2365	0.454384	104.54
21.9	1.11487840660558	39.7601999317492	0.318959848018495	94.3226277471015	1.15017696271174	39.7116918028884	0.32012243967052	94.2117002571118	1.70194708264931	39.5336468369592	0.320660846408068	95.3187303408276	1.6847068397594	39.1852240102903	0.321119129722535	95.3651277663728	7.17016672126308	37.3376323974522	1.57605941480641	102.075857752929	7.37017732249857	41.233900033247	1.577046343294	102.748303600348	1.80631	39.5023	0.459598	104.464	1.68823	39.1515	0.459918	104.544
21.9333333333333	1.12047923839706	39.9166295346886	0.323495344568203	94.3245953767793	1.1532648093267	40.1913523721173	0.324669451417313	94.2405122598128	1.72183412259107	39.4639086593367	0.325201857929797	95.3204722794664	1.69295938563096	39.3193131325913	0.325678645226844	95.3669559135253	7.2846540194578	37.1777013303583	1.58471660973253	102.081674692059	7.40841549973912	40.8575220127606	1.58572147142162	102.753554164487	1.82071	38.902	0.465164	104.467	1.69725	39.283	0.465503	104.573
21.9666666666667	1.12279400851032	40.0153906864033	0.328056499373584	94.3530838359359	1.15758190204163	39.6902287974224	0.329229912213953	94.2424384053713	1.73616875420789	39.7322367214907	0.329763987747982	95.348650662816	1.71094831126062	39.3477445258954	0.330239891040117	95.3687892378007	7.38455892581366	38.5264505540727	1.59342605436302	102.087581921935	7.42462324987511	40.63733275592	1.59442813652189	102.75884737749	1.82758	39.7529	0.470765	104.496	1.71189	39.3225	0.471103	104.602
22	1.12380813725774	39.6945046806981	0.332613608701137	94.3550841212721	1.16127219853794	39.8009446816025	0.333800771719998	94.2443767285974	1.73302280889891	40.186847507962	0.334337033557315	95.3507808414577	1.71934943754125	39.553580097321	0.334810684851602	95.3974916900989	7.43004018472939	40.3312051654758	1.60214210635641	102.093422593667	7.47361534357364	40.4715780303987	1.60314660746589	102.764123180663	1.84132	39.6065	0.47633	104.525	1.72031	39.7254	0.476656	104.606
22.0333333333333	1.12679643359581	39.0785989685455	0.337205429502058	94.3570905623635	1.16459191111498	39.3031021799634	0.338396429406699	94.2462943736865	1.74737550281114	39.9279241141978	0.338935164423617	95.3525105000413	1.72242742436525	39.8457153604669	0.339407731888083	95.3992961025764	7.37822751512215	41.0605266451629	1.61089048776529	102.099029565637	7.51107562462195	40.1520765286675	1.6118971404674	102.769355844526	1.84803	39.3779	0.481981	104.528	1.72913	38.9649	0.482305	104.635
22.0666666666667	1.13687342754258	39.7341820651176	0.341805904893806	94.3590722714	1.17159009187592	39.7148455117763	0.342993030003659	94.2482202032813	1.76653429065632	39.7976184384442	0.34353136037385	95.3542287958562	1.73857419394912	39.7909877656014	0.344022242229539	95.4011294609316	7.29567828132536	40.9365835796061	1.61967200412238	102.104570723397	7.53104205680149	40.068392109389	1.62068675088416	102.774612102707	1.85883	39.385	0.487655	104.556	1.73893	38.9384	0.487979	104.639
22.1	1.14341472500415	39.9968522115083	0.346417967675137	94.3610835190933	1.17762412764832	40.3439936360094	0.347609895203307	94.2501676282986	1.76981183549538	39.4570602904011	0.348164010824609	95.3828198783061	1.74559554220001	39.3432701819671	0.348656683334902	95.4280927630458	7.22108859455029	40.8390350907558	1.62848274527994	102.1101358404	7.55345678287589	40.0533882374674	1.62950228155276	102.779910320255	1.86812	39.3603	0.49336	104.585	1.75038	39.3814	0.493699	104.668
22.1333333333333	1.14460691213691	39.3777475550186	0.351046509776591	94.3631138379598	1.18039864980471	39.7162763708314	0.352237406635857	94.2519530597652	1.77783598044751	40.0528838987309	0.352792482210387	95.3845807048721	1.75371082521707	39.4185575378466	0.353286960567179	95.4299594117257	7.18439674911495	40.9746157709768	1.63733010522619	102.115792632011	7.58200095423269	39.7521254709441	1.63834472364154	102.785222400127	1.88	38.8526	0.499097	104.589	1.75671	39.0549	0.499438	104.697
22.1666666666667	1.150455579165	40.1791978146602	0.355688940445291	94.3922335465853	1.18063749435967	39.7864663017812	0.356893166062909	94.2797979277107	1.79633894200505	39.6547452935527	0.357449587753816	95.3863652011081	1.76982851845169	39.2451081271366	0.357941334847516	95.4318464287095	7.13781280338865	41.2595892121139	1.64619551606984	102.121485890801	7.6194737347817	39.7968123172278	1.64721363427285	102.79054537687	1.89147	38.8773	0.504859	104.617	1.76619	38.8789	0.5052	104.701
22.2	1.15065924322329	39.6407896126112	0.360359763499568	94.394320281033	1.18538320791171	39.7802216542577	0.361569704792282	94.2818068662026	1.79117721776548	39.1158559180244	0.362106111338017	95.4139872071873	1.76967591773729	39.2935954027707	0.362612152453605	95.4580731162908	7.09571151425798	41.0519084651696	1.65510311200861	102.127227694956	7.63795938605717	41.6859537161601	1.65613668635708	102.795901501985	1.90876	39.5036	0.510643	104.647	1.77417	39.1533	0.510993	104.731
22.2333333333333	1.15612583205064	39.685936414849	0.365028507889543	94.3963882184714	1.19102579774382	39.8310966702638	0.366223663923263	94.2837970186039	1.80629500193291	39.7007397283135	0.366779734165476	95.4157957354309	1.78547590484201	39.4468201181133	0.367286425022232	95.459979475455	7.05107170000133	41.3786144902038	1.6640363541901	102.132999196595	7.56712550656204	43.2371595819158	1.66506105731378	102.801097722684	1.91309	39.4133	0.516463	104.651	1.79615	39.057	0.516793	104.76
22.2666666666667	1.16401951123339	39.6119582225465	0.369712506385534	94.3984547125352	1.19146194157661	40.0245677145668	0.370919735070111	94.2858293196587	1.82739956190665	39.3298665980693	0.371490616477724	95.4176115064866	1.80706665677984	39.4727176337209	0.371987892945697	95.4875060331448	6.98981417464889	41.5504016583081	1.67299380081022	102.138802950878	7.44255752483799	40.0998361575343	1.67402566148574	102.806172579747	1.93126	39.4374	0.522316	104.681	1.80375	39.1935	0.522647	104.764
22.3	1.1718009749766	39.9429158646338	0.374421347739559	94.4005582453906	1.20109330384498	39.8551571960942	0.37563082824976	94.2878708933942	1.82482405106594	39.4766074744771	0.376200570469283	95.4449870575051	1.8024841760797	39.7306582530604	0.376709851203958	95.4897968156971	6.9201638559098	41.3069349844464	1.6819541195976	102.144619151836	7.43881117234102	39.0306134931666	1.68299983464462	102.8114372282	1.93257	38.7818	0.528185	104.71	1.80981	39.1683	0.528529	104.794
22.3333333333333	1.16692610088488	39.7729259871219	0.379139359413571	94.4026614529082	1.20313327259618	39.4343043885772	0.380365424582719	94.2899287000394	1.8367349971112	39.7006908309478	0.380933027449681	95.4468480168161	1.81315402964142	39.5507700484641	0.381441220941849	95.4917462058304	6.85756926711794	41.2636842740554	1.69098811063876	102.150565848557	7.54543761510043	38.0190254043365	1.69201646883916	102.816899308057	1.95077	39.2402	0.534092	104.714	1.82592	39.3312	0.534441	104.822
22.3666666666667	1.1793748706523	40.1149465590134	0.383886674512698	94.4048085410339	1.20385635126856	40.0100993651439	0.385098493826403	94.2919912048999	1.86495643508038	39.1830877354015	0.385673507477832	95.4750917426422	1.83368048957798	39.3081830547455	0.386195823457423	95.5188135168927	6.78842434396808	41.5832933712189	1.70003163692932	102.156566710701	7.65948196397018	39.1342229213543	1.70107685367951	102.822535118529	1.95931	38.7418	0.540018	104.744	1.83092	39.218	0.540362	104.826
22.4	1.18213607779543	39.7600453394604	0.388641970756121	94.4351069079594	1.2092496142096	39.5926269956853	0.389877642286271	94.3216537003801	1.85813722820898	39.3752642489499	0.390450449103887	95.4772710169078	1.83556218754638	39.5007434919054	0.390960190518413	95.520776098558	6.72035280553673	41.6771983734144	1.70911799877038	102.162650423466	7.72736464833015	39.9221094712058	1.71016195855551	102.828112924044	1.96831	39.3971	0.545973	104.772	1.84601	39.2426	0.54633	104.856
22.4333333333333	1.18485217067551	39.8429286464331	0.393423572150908	94.4370728588503	1.21233907036762	39.7991872168417	0.394637770784249	94.3237602289489	1.86486401425235	39.8861725673607	0.395214064386234	95.4791624377897	1.85239785195079	39.5850356075176	0.395733460977797	95.5227614336798	6.66374516372735	41.9551267411034	1.71822271733198	102.168761208733	7.71347044541388	40.0073674997038	1.71926871401965	102.833560014344	1.97906	39.1278	0.551957	104.801	1.85445	39.1114	0.552319	104.886
22.4666666666667	1.18757500813265	39.5509013515957	0.398202262908953	94.439248978336	1.2181075622686	39.5090441723835	0.399441314961319	94.3258879433402	1.8885420991543	39.4856447132741	0.400016984843931	95.5072141108778	1.86968871245398	39.4064245735302	0.400548744964985	95.5504740119837	6.5825260656315	41.7368202549572	1.72736751287947	102.174932498324	7.66573202459022	40.1863964284854	1.72841063742491	102.839000953529	1.98498	39.5472	0.557978	104.805	1.86757	39.244	0.558336	104.889
22.5	1.1906417695759	39.4254654909625	0.403012402295289	94.4414601627335	1.22283847452241	39.8141337437609	0.404243456858369	94.3280339192129	1.88224609528951	39.8497106045746	0.404827444348654	95.5091252581269	1.866584846141	39.8132037429452	0.40533839234547	95.5524350622641	6.52209188263558	41.7586614684387	1.73654057163541	102.181173707513	7.61730680960699	40.8542562652847	1.73758251142984	102.843946039205	2.00416	39.68	0.564033	104.834	1.87776	39.3011	0.564386	104.919
22.5333333333333	1.20218822532478	39.7206729157687	0.407823875712534	94.4436378874415	1.22918030200744	39.7030309215082	0.409067023919676	94.3301224510411	1.90720815315191	39.6897223451723	0.409660664890871	95.5110059176588	1.88174756445441	39.3856254058738	0.410187701035269	95.5544079521115	6.46792411621401	41.6054038934474	1.7457351161133	102.187405034991	7.54522322480682	41.6120896168923	1.74679997550819	102.849409983118	2.01746	39.2985	0.570099	104.864	1.88583	39.2344	0.570459	104.949
22.5666666666667	1.20361993634143	40.0055196131932	0.412656115443962	94.4458073083011	1.23316153753015	39.7920099274863	0.413915198660988	94.332245768519	1.92567981892501	39.8219374014385	0.414495669059164	95.5390548470826	1.89187499754556	39.5865995511803	0.41501976342224	95.5819294095444	6.41073391830375	41.7431017350428	1.75496785178039	102.193720272674	7.45948819045545	41.7918030427942	1.75603064421562	102.854892842627	2.0261	38.815	0.576213	104.893	1.8962	39.0238	0.576573	104.953
22.6	1.20682845524918	38.9336923265957	0.417502913980595	94.4748352311983	1.23573928228508	39.6895659822529	0.418763228695053	94.3343835108413	1.9216602492759	39.3169066256524	0.419356728464622	95.5409687976907	1.89775607536677	39.7635032326346	0.419886339613922	95.5839532131754	6.35512970123974	41.3672023900945	1.76424135620455	102.199466005881	7.35463987479567	42.7636256195105	1.76530675060358	102.860421787683	2.03741	39.1724	0.582346	104.897	1.90538	39.0461	0.582709	104.983
22.6333333333333	1.21351615968262	39.1819626703879	0.422386724733209	94.4770684316206	1.2401933880912	40.0845291107543	0.4236334494129	94.3621415182094	1.93414680611298	40.247971485002	0.424232032490345	95.5428993954501	1.91750503076506	39.6317172501233	0.424775668059203	95.5859966199024	6.32009089475855	41.6112158330094	1.77353488123532	102.205910038742	7.22364705992519	43.992829275214	1.77458952363773	102.865934760491	2.04921	39.1778	0.588444	104.926	1.92063	39.3816	0.588794	105.013
22.6666666666667	1.21815268513243	40.3640394535179	0.427257273390023	94.4793201291055	1.24413396963804	39.7683836622053	0.428519069869177	94.3643284777483	1.95682123929274	38.9026849604354	0.429133133693752	95.5701719814883	1.9190519770722	39.4004460809615	0.429662196252247	95.6151960211524	6.26650724721335	41.6871163829814	1.78285810979299	102.212410074985	7.05426386872611	43.3505096620403	1.78392171993632	102.871467856702	2.06152	39.2654	0.594631	104.955	1.92979	39.7454	0.595001	105.018
22.7	1.22067224948622	39.5964209473009	0.43216389070339	94.4816045011622	1.24727623487353	39.6409901217724	0.43342990022366	94.3665452258327	1.95504901813856	39.7617923025935	0.434038579633283	95.5721273382817	1.93140524918994	39.456988423677	0.434569599194014	95.6170591308739	6.20633218226564	41.3415355524969	1.79219089903386	102.218917413834	6.93128843061968	39.8489140093226	1.79327026086722	102.877038899064	2.07132	39.4371	0.600871	104.959	1.94414	39.2201	0.601225	105.048
22.7333333333333	1.22638789373086	39.7201446437858	0.43707343933114	94.4838878002716	1.25348875115331	39.9408590769276	0.438353555171208	94.3687848589754	1.97550828028715	39.6914799713398	0.438966713163851	95.5741015945773	1.9524587276785	39.704061755737	0.439495707118451	95.6441856441482	6.18351607203428	40.9282213795989	1.80159267879987	102.225526608903	6.95733483365741	39.8112499826902	1.802655474231	102.88298214865	2.08075	39.2833	0.607119	104.988	1.95797	39.4092	0.607479	105.079
22.7666666666667	1.23600664112311	39.9815965677357	0.442021519715818	94.4862163114187	1.26217418590231	39.8791904264391	0.443303716025763	94.3710394255695	1.98031296102013	39.7545750153732	0.443900464098656	95.6041863270237	1.95060503639556	39.5597222481721	0.444444503748912	95.6462846168471	6.18119292850898	40.9883228778865	1.81100390727755	102.232207815381	7.01214767604232	39.9362205003734	1.81208672911894	102.889152558761	2.09148	39.2246	0.613404	105.018	1.96847	39.4467	0.613764	105.083
22.8	1.23834541513384	39.9011595796388	0.44696849787912	94.5157502404771	1.26139185997935	39.8250250030369	0.448246219847182	94.3732922672028	1.98181551352097	39.7479777020028	0.448860754360899	95.6061977803038	1.97084170395692	39.4993341647065	0.449406063355914	95.6483921856585	6.17460420038006	40.9747571804583	1.82044719469986	102.238953081308	7.03663311898548	40.4624319611349	1.82154031352965	102.89533917058	2.10843	39.6138	0.619728	105.047	1.97883	39.4795	0.620091	105.112
22.8333333333333	1.24433114840021	39.9741722651593	0.451940920866428	94.5180861396106	1.26679188492939	39.853563927248	0.45321238803195	94.4016067670818	2.00918119535979	39.6828271173794	0.453843032007484	95.60822765922	1.98542220436506	39.4697544726413	0.454390055034313	95.6783246299329	6.13841194262978	41.3839351045487	1.82994345971068	102.245705551115	7.02408129683613	41.1468331204318	1.83101988540059	102.901511147964	2.11537	38.7493	0.626073	105.077	1.98921	39.2177	0.626437	105.143
22.8666666666667	1.24534943904345	39.6565692516512	0.456922091160572	94.5204422300676	1.26915782748922	39.3470653189776	0.458195353542373	94.4038971060318	2.00598546292463	39.6562568556036	0.458827419582752	95.6359580753804	1.98148385901464	39.3086985628035	0.459372719549947	95.6804489404584	6.10794602971387	41.1203440468512	1.83944918218191	102.252484620728	6.94574748755444	42.0831170221934	1.8405408485264	102.907692039671	2.13183	39.1707	0.632438	105.081	1.99798	39.2407	0.632822	105.173
22.9	1.2499037183021	39.5109568805238	0.461926944836735	94.5228286636129	1.27436728558006	39.7671634111989	0.463217209060548	94.4062302995888	2.02154511425813	39.4409882987671	0.463828982989454	95.6380054674481	2.00639344901714	39.3181775299704	0.464393864176064	95.6826145284138	6.06976023313434	40.8744607968404	1.84900151316616	102.259279998491	6.83760501543687	44.0798280443829	1.85008092892356	102.913834296039	2.14998	39.4017	0.638853	105.111	2.0119	39.3629	0.639217	105.177
22.9333333333333	1.25499850162637	39.8322597709539	0.466929186711081	94.5252110562358	1.27835561327378	40.1197277396336	0.468219344492809	94.4083232191963	2.04324974473413	39.4174755316314	0.468849822071643	95.6661839960299	2.01003384624014	39.6434512206122	0.469414988591488	95.709658922856	6.0377846623055	41.0596206678904	1.85858024143904	102.266143424729	6.65433210151076	46.8148964331429	1.85966928796158	102.919885968998	2.16117	39.5308	0.645296	105.14	2.02467	39.2083	0.64566	105.207
22.9666666666667	1.26159265657935	39.7948878488983	0.471971898855184	94.5276377464712	1.28597560426186	40.0555965261379	0.473263318434581	94.4106747466099	2.04082265197028	39.79983105263	0.47389359553585	95.6682626058392	2.01957922391085	39.4411663877721	0.474456282986678	95.7118424081188	6.01005708605077	41.2083555272425	1.86819259172552	102.273070028147	6.36359417198744	44.3338924164724	1.86927407000819	102.925791388091	2.17185	39.4953	0.651767	105.169	2.03633	39.532	0.652139	105.237
23	1.26707753545704	39.9140085437618	0.477010217099174	94.5300581826917	1.29106996850305	39.3623750387598	0.47830111925785	94.4129978613112	2.05945028768652	40.2883713472452	0.478932298388309	95.6703336375344	2.04022474471018	39.3332982245142	0.479496935002201	95.7395495625581	5.97207119157402	41.2388118439079	1.87783284206578	102.312530065054	6.20102625808431	39.6411311014785	1.8789330806941	102.931839381785	2.1853	39.1873	0.658269	105.174	2.0471	39.6746	0.658643	105.267
23.0333333333333	1.26707811993815	39.8585213481779	0.482072255385964	94.5605335496845	1.29413141748867	39.8274307972678	0.48338551290657	94.4153177074023	2.07337320874248	38.8536050656704	0.484009594523865	95.7006785971758	2.03934691036262	39.4659237505282	0.484588076586775	95.7416687074355	5.83182325934856	40.8996525713008	1.88750664408369	102.31951563589	6.26173605144895	45.0823573740242	1.88860589240899	102.938338595476	2.19812	39.5811	0.664801	105.203	2.049	38.9845	0.665187	105.272
23.0666666666667	1.27200102105262	39.6190878230195	0.487152782737029	94.5629138646274	1.29622023468404	39.5064202766539	0.488463919832451	94.446010663169	2.0704378904858	39.7807317789744	0.489095992750559	95.7027311080343	2.06333280736525	39.6404042475288	0.48967073161637	95.7438186465802	5.81994642358198	41.0997509818676	1.89711931393747	102.326542241962	6.14970022097417	46.9048101440747	1.8982946179277	102.944656921493	2.2097	39.5917	0.671365	105.232	2.06758	39.5782	0.671757	105.302
23.1	1.27747471244131	39.2863210471173	0.49225435950718	94.5653415817098	1.30146967896328	39.8400248991309	0.493564588913808	94.4483603740427	2.0960614270357	39.4719918699286	0.49421116588452	95.7047979632077	2.0768603917918	39.6438807182597	0.494790418858859	95.7727273679539	5.81718531054974	41.2514957186353	1.90686350411431	102.33372242902	5.90166983896422	46.7920350163054	1.908046648296	102.950778968794	2.22226	39.1109	0.677959	105.262	2.0815	39.4452	0.678354	105.333
23.1333333333333	1.28284086209557	39.9574707518361	0.497375147881652	94.5678070604573	1.30687632847006	39.8933276746658	0.498685010106112	94.4507445890047	2.10464285238327	39.4145751313558	0.499331171500434	95.7339993193263	2.07741024365008	39.5554516081281	0.499911489815784	95.7749331954708	5.82894078724103	40.9818865120497	1.91663235723186	102.340885852411	5.72334609953194	39.3207343351325	1.91780984449339	102.956963796272	2.23218	39.278	0.6846	105.292	2.09674	39.4416	0.684974	105.337
23.1666666666667	1.2911875799084	39.1958733275934	0.502516592452371	94.5702969537461	1.31270251929322	39.8102351558537	0.50382757357017	94.4531493009178	2.11340720407403	39.6091061437266	0.504471795660901	95.7361151834663	2.09754364859551	39.2123393533612	0.505071854767548	95.7771730301903	5.80620598341329	40.8120665361205	1.92642913728047	102.348060643832	5.81810844491935	37.7122113341064	1.92762606675906	102.963711171384	2.24664	39.6177	0.691255	105.296	2.11022	39.2615	0.691648	105.367
23.2	1.29889246640749	39.6509502984348	0.507660138831632	94.5727897228853	1.31486600314535	39.7182778963177	0.508985084929401	94.4555761652083	2.14576110189781	39.8068048616488	0.509628942159208	95.7382414129612	2.09663060771062	39.6703113600243	0.510222781735345	95.8061955935192	5.75076422466425	40.8860141484576	1.93627978006161	102.380742601509	6.01740133079652	38.2859400822614	1.93745974765807	102.970790838941	2.25888	39.498	0.697868	105.326	2.11842	39.3535	0.69826	105.398
23.2333333333333	1.3011200421241	39.7801241055867	0.51281948199267	94.5999732169823	1.32198078124563	39.7071184771375	0.514160984630905	94.4580004478325	2.14219352519738	39.7045920228068	0.514811232986233	95.7679527722648	2.11852988576081	39.8814872304957	0.515409884507874	95.8084497455029	5.65071645926131	41.2129269668954	1.9461549559491	102.38809979591	6.14659444508279	39.8131861202383	1.94733310361297	102.977894299326	2.26629	39.0731	0.704586	105.355	2.13567	39.4337	0.70499	105.429
23.2666666666667	1.30721286417549	39.9384866803172	0.518018430425231	94.6024952614808	1.32853977763321	39.209189886628	0.519349038723218	94.4604580045199	2.15571016075197	39.1864470009847	0.520000744166236	95.7701139258769	2.13020626574029	39.513822194539	0.520604605458788	95.8366736846382	5.64363702427244	40.8396896393254	1.95603743547425	102.39549554921	6.15655210924346	40.6112163110208	1.95725135916419	102.984892610862	2.28396	39.1362	0.71135	105.385	2.14327	39.5124	0.711735	105.434
23.3	1.31279085415225	39.4594278383439	0.523218687470335	94.6050409069845	1.33501654392312	39.6924951116703	0.524558408267218	94.4897952712647	2.16998980870066	39.4675260877608	0.525209411551751	95.798262089046	2.13260956429029	39.1623175386993	0.525825869727077	95.8389615457703	5.63632466841969	41.021031566213	1.96598357070156	102.402941896961	6.12711531109403	40.6870416426551	1.96717665801083	102.991115952513	2.30246	39.6048	0.718142	105.415	2.15687	39.8858	0.718528	105.465
23.3333333333333	1.31621137347533	39.825953496945	0.528450747279869	94.6076113404629	1.33625491050709	39.6923644660835	0.52978333140732	94.4922852604063	2.17195658203879	39.3307520802377	0.530443827184819	95.8004563924579	2.15423239741715	39.1846195274848	0.531043055010091	95.841241473869	5.63583355969357	40.8833435814028	1.97594983902584	102.410390715145	6.06398864972922	41.1871314384856	1.97714944265398	102.998012907075	2.31243	39.2777	0.72496	105.444	2.16854	39.1645	0.725361	105.495
23.3666666666667	1.31865569117755	39.477416520394	0.533669097425725	94.6101642753955	1.33991849383879	40.0395886359867	0.535027448334726	94.4947897991909	2.19312459877138	40.2335229458695	0.535699957388856	95.8026745478253	2.15567664568412	39.3063443850723	0.536300608113185	95.8684792003598	5.55165758423722	40.7097289846387	1.98594464245107	102.442640302818	6.01804385379483	41.0428437566239	1.98715447577847	103.004953248679	2.31328	39.2434	0.731822	105.449	2.18201	39.2713	0.73222	105.526
23.4	1.32452415953488	39.3445285607649	0.538940456897158	94.6394086229877	1.34467785158963	39.3936974820967	0.54028199936941	94.4973099944329	2.20172474257194	39.4773798993525	0.540953101819017	95.8309753702968	2.17646658252427	39.3193025031932	0.541570542426558	95.8708113719888	5.50650093618893	41.1809120476403	1.99597953919231	102.449489187749	5.96143613426571	41.0152426514647	1.99719399656699	103.011978607883	2.33438	39.0164	0.73871	105.48	2.19543	39.2698	0.739106	105.556
23.4333333333333	1.33303421826287	40.1332301588866	0.544200346182406	94.6420099225392	1.35118998062084	40.271368139469	0.545576234583015	94.4998697237513	2.21391991241622	39.9885975464246	0.546248370373626	95.8332226706215	2.19363497568244	39.6516332850838	0.5468466850196	95.8981131343077	5.49916767808885	41.0187778061054	2.00602432740514	102.457104552687	5.93188271140808	40.9954933797858	2.0072546827748	103.019056361825	2.34557	39.2359	0.745638	105.51	2.2072	39.3298	0.746037	105.561
23.4666666666667	1.33401944428768	39.7877967364327	0.549493569933954	94.6446420331191	1.35361113401432	39.4942429897825	0.550871338932783	94.5024172823128	2.24207104253413	39.2999918861486	0.551528136516926	95.8607985906986	2.19923424877868	39.6850103543532	0.552142663097138	95.9002199353203	5.4951724119362	41.0817488005468	2.01613033593864	102.464748557183	5.91312633452619	40.9119528087406	2.01735839666085	103.026219738879	2.35864	39.3744	0.752588	105.539	2.2156	39.3964	0.753005	105.592
23.5	1.34187599070656	39.6697172718478	0.554807348173699	94.6473004178016	1.35668017815866	39.2762538097073	0.556184176151508	94.5329853114169	2.23901000688078	39.8056201261102	0.556857014653706	95.8630449338635	2.22185007702378	39.4648129068097	0.557476191945557	95.9281575855385	5.46938295864653	40.9504761552567	2.02627127645426	102.498890105399	5.88169097650708	40.95283143791	2.02748707906479	103.033394932974	2.37544	39.4908	0.75959	105.57	2.23232	39.3618	0.759989	105.623
23.5333333333333	1.34972336564209	39.6642509764895	0.560141820835343	94.6499183111567	1.36209985641328	39.8188851297161	0.561502838692675	94.535511607818	2.25923749235097	38.1609413110447	0.562188203211524	95.891340044858	2.21957616024726	39.2963504177726	0.562806961672556	95.930767924556	5.34228495896484	44.8493172699293	2.03643403676066	102.506565799624	5.86796369250421	40.8955213210062	2.03766084479672	103.040559791814	2.38986	39.7555	0.766607	105.6	2.24665	39.675	0.767011	105.653
23.5666666666667	1.35616177437714	39.5240224294723	0.565484724679738	94.6525168570371	1.36399094897703	39.1418995230148	0.566852786670335	94.538076511731	2.26560148207333	39.3484595496337	0.567543254052945	95.8935677342669	2.23737710631206	39.493866899762	0.568164136663689	95.933092663779	5.19348726275452	44.8586077807091	2.04664063027976	102.514118969751	5.83953906832493	40.8948301874782	2.04786909119647	103.047803315757	2.40302	39.3714	0.773664	105.605	2.25908	39.6625	0.774081	105.685
23.6	1.36166680324751	39.4061429029441	0.570839279706441	94.6847781195046	1.37156759103351	39.9600712065017	0.572225140838963	94.5406741199459	2.28240166363982	39.5997297130453	0.572898558123082	95.8958122234891	2.25259432957333	39.5085343835279	0.573531571507474	95.9611649106585	5.05252975473644	41.2277962846958	2.05687240090454	102.521582632745	5.8398704576641	40.970705690868	2.05810455091851	103.055106470372	2.41278	39.1645	0.780756	105.634	2.26936	39.2373	0.781178	105.69
23.6333333333333	1.36447644506158	39.4926342799585	0.576224076411812	94.6874659281193	1.37765454192155	39.8690490117234	0.577602300980204	94.5432741569318	2.29230849651442	40.1556540490316	0.578294225453811	95.9266665182003	2.25496057201628	39.0110025171113	0.578931156495391	95.9635621820726	5.08493494185042	40.0085599162812	2.06715966662873	102.52929401287	5.81914343668023	40.7628207112491	2.06839202715315	103.062455721067	2.42629	39.5316	0.787887	105.665	2.28095	39.644	0.788303	105.721
23.6666666666667	1.3726656141758	39.3444511818565	0.581624700621381	94.6901664175959	1.38025543590551	39.2166408469321	0.583013125481524	94.5459187134758	2.3027428889889	39.09371735375	0.583705353085895	95.9287355184999	2.28013577326864	39.2778445168462	0.584319923148173	95.9908275065029	5.14578821127464	39.6913070286538	2.07746424880906	102.537170328877	5.80095194465654	40.7495127814632	2.07869926908178	103.069825071213	2.43798	39.4651	0.795052	105.695	2.29471	39.203	0.795475	105.752
23.7	1.3772056121632	39.9820153522492	0.587024264630663	94.6928719078491	1.38590812461795	39.2874069063476	0.588413972097413	94.5482931161074	2.32467813469055	39.3912793532084	0.58908692897452	95.9310156443447	2.28106845655889	39.1433158764163	0.589759160380506	95.9932388141727	5.19753782001564	40.0406821236245	2.08779448397976	102.545112056239	5.77796110263456	40.9646594108118	2.08905549302596	103.077255741214	2.45607	39.5131	0.802192	105.725	2.30906	39.3318	0.80259	105.783
23.7333333333333	1.38276012715808	39.8098027483335	0.592456609218121	94.6956076206991	1.39207120357663	39.8034350130209	0.593845183304375	94.5796401774881	2.32756666519987	39.3778479297046	0.594537341893101	95.9609096463366	2.30480615822371	39.4709562318902	0.595201916431368	96.021771589793	5.17831269121319	40.3617231846725	2.09817304850253	102.580174939718	5.77789280228567	40.794473262935	2.09942433644631	103.08471896041	2.47679	39.2397	0.809397	105.754	2.32299	39.2638	0.809823	105.814
23.7666666666667	1.38805086810776	40.188120817594	0.597908126830788	94.6983632307366	1.39691045880241	39.779441281596	0.59931281537087	94.5823297430469	2.34734650878665	39.1269755085434	0.600004607766138	95.9632518568737	2.30421614210051	39.6102894191517	0.600670528594177	96.0242084414593	5.1242307717355	40.1804196514352	2.10857827539638	102.588261104532	5.74494350093629	40.4963294971004	2.109847799764	103.092257006084	2.48544	39.2887	0.816667	105.785	2.33696	39.2231	0.817085	105.845
23.8	1.39208526195216	40.1069366679594	0.603374181548818	94.7294079824039	1.40434411995674	39.5543901058824	0.604781650243968	94.5850551862283	2.36650890221853	40.0480309093832	0.605473592113157	95.9921763918757	2.33107979451175	39.1784538943097	0.606147885858009	96.0266620573127	5.1334561461782	40.1229974010288	2.11900532648561	102.59639894026	5.7316493434809	40.6595501193295	2.12026803975428	103.099796513381	2.51014	39.7124	0.823963	105.815	2.34895	39.7311	0.824392	105.85
23.8333333333333	1.39644133496472	39.9184598790451	0.608881595767999	94.7322067201077	1.41070394676153	39.6986539020748	0.610284877738117	94.587780679005	2.36610543021885	39.4097146065034	0.610979391973489	95.9945251284651	2.33708428423557	39.3470842313034	0.611654264866945	96.0541546683345	5.15088456346081	37.7436065704185	2.12948207918068	102.604531778069	5.72634183293954	40.9866257992837	2.13075283496528	103.107404532268	2.51949	39.3834	0.831304	105.845	2.36015	39.3108	0.831723	105.882
23.8666666666667	1.40459276081727	39.7616546116029	0.614374229970142	94.7349826844051	1.41290970968598	39.7410398884287	0.615782171336136	94.5905259176845	2.39858425263889	39.5875276342899	0.616489645991012	96.0247703652104	2.3497310310394	39.0875462992686	0.617173352913224	96.0566123980263	5.18477268918682	37.731698099962	2.13999626179988	102.638860171886	5.69953829107832	40.858563494814	2.14126937428963	103.115023835773	2.52324	39.5755	0.838673	105.876	2.3742	39.8734	0.839093	105.913
23.9	1.40841549132837	39.4962623858513	0.619903621012312	94.7377928330258	1.41571222813188	39.6346040636262	0.621322362693803	94.593285901747	2.39193888954619	39.6975951445063	0.622030039309135	96.0278444057305	2.36426830942259	39.7281862397134	0.622711189175832	96.0837390340993	5.20789165538655	38.0617825356327	2.15055088012364	102.647340398329	5.58755505981968	40.909432510772	2.15181781875461	103.156717778391	2.53927	39.5318	0.846088	105.881	2.38707	39.3788	0.846511	105.944
23.9333333333333	1.41861420926837	39.5726454054385	0.625447803134151	94.7406179002345	1.42383826331138	40.1306909725081	0.626869091884928	94.6264283241467	2.40856784168118	39.174198527926	0.627577563979371	96.0302413990814	2.37315365898806	39.4504691074152	0.628264110848263	96.0862355165765	5.29919168586144	39.5790047305592	2.16113869482793	102.655891747834	5.53910093531659	40.9799462949966	2.162421294636	103.164605852592	2.55386	39.4994	0.853528	105.911	2.40857	39.3769	0.853959	105.976
23.9666666666667	1.42135604464427	39.9278216065887	0.631011794054291	94.7705196215563	1.42658165284574	39.9447088493727	0.632433134863817	94.6292252093345	2.42235620849283	39.0883273824557	0.63314881751268	96.0596596969114	2.40067829767765	39.7159672832011	0.633829525013672	96.1134755341407	5.26060361130248	41.1073019748991	2.17176060468023	102.689254444358	5.54237402980505	41.0354909268265	2.1730374918685	103.172508958869	2.56774	39.1604	0.861007	105.941	2.41581	39.2792	0.861437	106.008
24	1.4266043028631	39.416908506792	0.636582641907188	94.7737863363364	1.43241949566128	39.9867329886876	0.638021650601827	94.6320497122275	2.43457832379625	40.0094954286789	0.638737715481549	96.0620919290391	2.39851467130666	39.4579052559673	0.639439714576056	96.1160203773516	5.18197704770928	41.5702217331775	2.18240376263019	102.697626354743	5.55029504095854	41.0717366194376	2.18369578389696	103.180382543965	2.57387	39.3463	0.868526	105.972	2.4317	39.2177	0.868948	106.038
24.0333333333333	1.4325475014846	39.190110384622	0.642189404016166	94.7763584366185	1.43645965905963	40.2688516640327	0.643630059102271	94.6348415836246	2.46244404143459	39.7620902526381	0.644346975267111	96.0904023838356	2.4125339101478	39.3259303211562	0.645042814596442	96.1456151226398	5.12574209319135	41.4607364228766	2.1931003352425	102.705920878975	5.53944363460266	41.1702813628033	2.19438723369522	103.18820055774	2.59973	39.8482	0.876076	106.003	2.4504	39.4863	0.876504	106.044
24.0666666666667	1.43474826052756	39.2220598123523	0.647817473655075	94.7791977741547	1.44154631460476	39.1617410000273	0.649256913536055	94.6376292540451	2.46007741629105	39.3319438023687	0.649982411850894	96.0927992558304	2.42376581878914	39.1286900484318	0.650671864026416	96.1481392742124	5.07019011956631	41.8015301093056	2.20382293787056	102.714260173158	5.51621599177584	40.7309063548181	2.20512630818341	103.22210078118	2.61601	39.6513	0.883658	106.034	2.46279	39.3811	0.884107	106.076
24.1	1.44339241794304	39.6508983796	0.65345865362017	94.7820749753094	1.44966524630097	39.6558455619038	0.654898446630192	94.6404523576014	2.49167573804546	38.91763292675	0.655623519651576	96.1214057198879	2.45521156166391	39.3847904998344	0.656313702670299	96.1770618426801	5.01573123579568	41.450917279902	2.21458293985609	102.74752772357	5.43957311775302	41.0950291600777	2.21588983044262	103.229304042044	2.62306	39.4561	0.891294	106.064	2.47531	39.2349	0.891725	106.107
24.1333333333333	1.45408154758617	39.7539869159474	0.659102688151158	94.7849618941262	1.45516312215232	39.213671857046	0.660552050011458	94.643290381194	2.49171156362276	39.5849854816652	0.661288260187257	96.124233092662	2.4570121437764	39.1368600140404	0.66199887868055	96.1801084573033	4.86726725793827	42.1887446647787	2.22536963770516	102.756067586439	5.44964389866061	40.7543755427966	2.22663860675936	103.237361057305	2.64321	39.3531	0.898945	106.095	2.49065	39.4471	0.899392	106.138
24.1666666666667	1.45699677291197	39.6525153360177	0.664784659388765	94.8143037528898	1.45928148165934	39.8856437841834	0.666229287812992	94.6722954370742	2.51808986208988	38.8853718502452	0.666972301361665	96.1267058049148	2.47910891264621	39.5413569983729	0.667666479806529	96.1826824080135	4.80292964127423	41.8486361081371	2.23619698655306	102.7647524684	5.45050451703609	40.552596431234	2.23748086366107	103.245461635357	2.65727	39.2703	0.906656	106.126	2.49948	39.213	0.907097	106.17
24.2	1.45812903174909	40.0205217164559	0.670474672450552	94.8173220961353	1.46316692712508	39.5856343494784	0.671939359599725	94.6752076725532	2.5271729022822	39.762164375094	0.672670832869704	96.1551497118581	2.48387011864747	39.4827919231887	0.673388067527257	96.2112860477997	4.76542550667079	41.3947466158389	2.24708562775733	102.772645270766	5.42597800866606	40.9957539519447	2.24835318955083	103.278535192102	2.67585	39.2954	0.914293	106.157	2.52013	39.1941	0.914745	106.202
24.2333333333333	1.44070426410294	44.3054361588112	0.676042044248808	92.0807993553894	1.45231297251917	42.2993023662029	0.677599244723916	91.9385007419629	2.53523847464259	39.616788222615	0.67838649642002	96.1576517723761	2.49809019456758	39.5554516081281	0.679110956889722	96.213908500225	4.67860859244723	40.9721223793319	2.25798178245069	102.806938173942	5.34843472776345	40.4382009753228	2.25925408692915	103.286744838686	2.69742	39.0816	0.92207	106.187	2.53182	39.1223	0.922526	106.233
24.2666666666667	1.4232794964568	42.7773855623074	0.681610467587662	92.084277136541	1.43609221915143	41.1786867613893	0.683169836821106	91.9419804163046	2.49657238610848	40.1018264558336	0.684063547172737	93.4480514435184	2.51522577156732	39.4165807824628	0.68485912163271	96.2414595379753	4.62022221701615	40.9542620870676	2.26893352812844	102.815904302874	5.35753197769355	40.9866926480985	2.27020580189322	103.295023847419	2.7035	39.4493	0.929879	106.218	2.54402	39.2503	0.930339	106.265
24.3	1.41592193902547	42.2285636863482	0.687188511260482	92.0857892938811	1.41987146578368	40.728148259182	0.688759831555785	91.9454779681725	2.45790629757436	40.0327177667958	0.689657858122413	93.4515496790948	2.47339720394626	40.6882678059427	0.690503467664747	93.5046608808786	4.57401823463969	41.269898094752	2.27991294648088	100.084915443392	5.36725106062645	40.6173550003566	2.28120025825635	103.303311058313	2.70022	39.5601	0.937732	106.249	2.56124	39.3128	0.938192	106.297
24.3333333333333	1.41884794976996	41.404840470827	0.692819784172948	92.1154638965928	1.42441256573259	40.9919267569436	0.694334036282187	91.9723009690184	2.41924020904024	39.7383642300303	0.695247077578899	93.4810499239012	2.43156863632519	40.3629195347301	0.696094101335941	93.5337152295569	4.47079748922044	42.269145744225	2.2906343782761	100.118539653463	5.29883071094099	41.2967921509299	2.29213143991215	100.596109848001	2.68838	40.1264	0.945628	104.01	2.55716	39.4039	0.946082	104.058
24.3666666666667	1.42386809915615	40.8135593898374	0.698406113675278	92.1183416294315	1.43185026548004	41.2854506862143	0.699974045986107	91.9751921940947	2.45689931705499	39.3927639891537	0.70089070500493	93.4803374121043	2.41053119965432	40.1528912554867	0.701741131938141	93.5342589676699	4.36757674380119	41.657660681908	2.30139819773534	100.127233435309	5.1942374910773	41.4422146781012	2.30290111407017	100.604818645889	2.67655	39.8388	0.95355	104.041	2.54372	39.7971	0.954005	104.064
24.4	1.43353966247075	40.4959088391321	0.704044827094882	92.1212839530439	1.43478781901746	40.1537675522315	0.705605539675356	91.9780609596463	2.49835066382176	39.6910627929341	0.706538224352707	93.5090848342018	2.45708996877369	39.9554535017145	0.707388383411429	93.5619153739121	4.32929796002946	41.3271172663021	2.31218687507632	100.136457648724	5.08964427121361	41.3456894584956	2.31370709258637	100.613568008769	2.68259	39.9277	0.961513	104.072	2.53028	39.7395	0.961971	104.096
24.4333333333333	1.44155434351375	40.6165465804955	0.709709569701203	92.124235020688	1.44044176452303	40.1960862039702	0.711269397463195	91.9809632337185	2.5125462450731	39.5192150565438	0.712221897012935	93.5118953424656	2.47506320441677	39.668760680107	0.713072431528044	93.5645267802075	4.3031618130343	41.2030371468168	2.32301685590907	100.170246821247	5.09368144628731	41.2646490383587	2.32453457193936	100.620296795961	2.70914	39.3295	0.969511	104.103	2.54371	39.7491	0.969981	104.128
24.4666666666667	1.45018111795424	40.2637940491073	0.715385645507615	92.1271802477016	1.44943318862545	40.1102231066441	0.716952536361339	91.9838736341836	2.5332051179925	39.7926057137365	0.717904469924129	93.5141109282173	2.50879249950853	39.8614218425354	0.718755207052446	93.5922898748839	4.2795904216231	41.0177001034225	2.33387411916853	100.179285981475	5.12660328728819	41.2869632649997	2.33538649133951	100.628470687585	2.7298	39.6843	0.977553	104.134	2.56364	39.435	0.978025	104.161
24.5	1.45482393700231	40.2534439126376	0.721084768017732	92.158915766693	1.45156485220754	40.2394112291677	0.722670691103358	91.9867584268065	2.55284626878697	39.5119175870282	0.723611548003431	93.5424925637148	2.51015392750083	39.4655266442715	0.72447468699314	93.5948329792089	4.29291521828867	40.7048337516026	2.34476993105479	100.18832268216	5.07117310745021	41.237455134118	2.34630022089827	100.664772899242	2.74896	39.6722	0.985633	104.164	2.58057	39.5822	0.986109	104.193
24.5333333333333	1.45611141735635	39.5978219798386	0.726800562690792	92.1621854444972	1.45673850613071	39.8016643126122	0.728378822122528	92.0194646355884	2.56634903206929	39.3717606030036	0.729332885533998	93.54492354994	2.54129525034947	39.5983798610515	0.730204266056143	93.6227236960804	4.24532737703869	40.8601016322544	2.35571640254431	100.222763769528	5.00887937877835	40.907432274688	2.35723656050367	100.673082133175	2.76406	39.0982	0.993761	104.195	2.602	39.5861	0.994238	104.226
24.5666666666667	1.45830825138532	39.8155123221984	0.732531830573955	92.1651280633598	1.4616952998641	39.6777099657716	0.734121959674821	92.0223941468192	2.57738748059269	39.5779547020614	0.735078436435823	93.5732739458873	2.54526034864222	39.3171491594886	0.735957531618062	93.6253070324615	4.22737683651767	40.3092369776954	2.36668842531155	100.231972762158	5.01285510365917	40.6497221629318	2.36822781592641	100.68148125255	2.78534	39.4518	1.00193	104.226	2.61382	39.6049	1.0024	104.258
24.6	1.46605670242001	39.7253997956702	0.738291522960557	92.1681162013253	1.46759216229112	39.9670022916164	0.739878887428217	92.0253495539155	2.60153784303473	39.4270913674057	0.740853475782248	93.5757630910489	2.57330662458457	39.6814269475512	0.741723434789695	93.6279302854307	4.24942019974928	40.2558893044465	2.37770524599227	100.241215462891	5.01465401545509	40.7579604787857	2.37924709605314	100.689885245529	2.80278	39.7187	1.01012	104.258	2.63158	39.2232	1.0106	104.29
24.6333333333333	1.47854107630841	39.9004090079352	0.744072972751716	92.1711209880901	1.47101931819361	39.5699887935473	0.745661232950134	92.0283225466261	2.62126851885581	39.9237989043844	0.746635030042545	93.6061107515797	2.57402113065687	39.4406697654123	0.747516053414961	93.6560797672652	4.21101571312401	40.1853797948343	2.38875867330065	100.275929053126	4.99579998039556	40.8215061822165	2.39029640392837	100.723517747328	2.82011	39.5743	1.01836	104.287	2.65429	39.2115	1.01884	104.321
24.6666666666667	1.4849833497384	39.8975571430217	0.74984983249955	92.1741176926743	1.48132989942236	39.7821096270914	0.751460064813019	92.0313106912167	2.62082815577726	39.4070468900315	0.752446960690976	93.6086295536236	2.59954032007001	39.533285435479	0.753323318635845	93.6587230332762	4.20573603384201	40.5202916310325	2.39983321373815	100.285286547417	4.89842577755608	40.976400542978	2.40139677036217	100.73203175594	2.83333	39.2774	1.02655	104.319	2.66854	39.2781	1.02702	104.354
24.7	1.48891806662239	39.2357732451957	0.755667353923338	92.2031497962269	1.48758210999117	38.928071563154	0.757272506774842	92.0343192056345	2.65463485779466	39.2163144544996	0.758260048607361	93.6385167092872	2.59688257013448	39.1233983213044	0.759149855301503	93.6865976558104	4.22671980143645	40.7057300754722	2.41096774402737	100.294678107127	4.84396576760482	40.9135261946353	2.41252025379296	100.74066894285	2.84007	39.3606	1.03486	104.351	2.68611	39.8078	1.03535	104.386
24.7333333333333	1.48875168658727	39.9310538135855	0.761502102672121	92.2062226885056	1.49013377353933	39.4219939889825	0.763113400241738	92.0632515037015	2.65154149015349	39.2128456815473	0.764108471873605	93.6410770643212	2.62591801737534	39.3911906289299	0.764992676687424	93.6892824657799	4.19923694047376	40.234275509441	2.42212661378974	100.331074039727	4.82068299021977	41.4485999724165	2.42368997605658	100.749348633674	2.86237	39.4972	1.04322	104.383	2.70284	39.5714	1.04371	104.418
24.7666666666667	1.49742323404276	40.0701173520819	0.767358064840195	92.20932043939	1.49881769931376	39.8724758116589	0.768964145274824	92.0662938285918	2.6780026398552	39.5442583252323	0.76996869951827	93.6436462907754	2.63006945931293	39.7090928078623	0.770860243052531	93.7170871842656	4.1767496927122	40.6024225896528	2.43332321957075	100.340562611572	4.70680234849237	41.5693604711212	2.43489708618417	100.784264771147	2.88475	39.5347	1.05163	104.415	2.71975	38.9815	1.05211	104.45
24.8	1.50272445907769	39.5790765445653	0.773234202009722	92.2124354359474	1.49732544803547	39.6153122460382	0.774846231607504	92.0693653573405	2.68088685201496	39.1541567487366	0.775851044771373	93.6732426965264	2.65897130078275	39.3657502703006	0.776745561052303	93.7197987196732	4.20163568852934	39.9792836737874	2.44447655774887	100.349995093883	4.64432476358676	41.2124694083247	2.44610958633732	100.79311082304	2.88791	39.1972	1.06007	104.446	2.73286	39.6038	1.06055	104.482
24.8333333333333	1.51081545963617	39.2565254871753	0.779113936069957	92.2155566990295	1.5020947415053	39.312622725526	0.780736228016585	92.0724408468367	2.71021968442718	39.6431324113494	0.781750241141895	93.6758395493344	2.66333448689489	39.2981480250451	0.782659152111576	93.7476466564418	4.18840098604299	40.4691760747945	2.45575439012953	100.386133345996	4.62779675132524	41.091936084359	2.45738913160162	100.8020302969	2.90846	39.402	1.06855	104.477	2.74373	39.3803	1.06904	104.516
24.8666666666667	1.51625487704753	39.8131225960216	0.785030860949347	92.2433190501675	1.51339136381907	39.8913774976842	0.786660897718369	92.0755723910956	2.71556057469652	39.6889756270148	0.78767404373358	93.7050002573564	2.68717914813362	39.0474721564081	0.788579313254235	93.7503762577813	4.17297435518304	40.4620046697959	2.46706111305962	100.395764092101	4.55096361152436	41.0610594326204	2.46871517417585	100.836390253253	2.92493	39.321	1.07706	104.509	2.75859	39.4944	1.07757	104.548
24.9	1.51646260477083	39.625051974434	0.790949400848191	92.2464780508302	1.51963467055233	39.6421735189933	0.79258930866388	92.0786877360344	2.73923329218086	39.3913373909765	0.793621002807798	93.7076266691095	2.6927373657811	39.3013498984956	0.794531509058602	93.7774647580788	4.19576332784758	39.8991309066518	2.47841373964509	100.40542912262	4.51339299268193	40.9355871420903	2.48006374418372	100.844568309744	2.93874	39.3606	1.08564	104.542	2.77872	39.2802	1.08613	104.579
24.9333333333333	1.5239140812837	39.0909300263926	0.796904531717644	92.2496854978451	1.52419125026242	39.4854047359458	0.798546026508727	92.1110353110925	2.74474811517346	39.8273494862518	0.799578524729625	93.7378099848673	2.71632304918086	39.3407577037344	0.800490265408213	93.8054650658357	4.19543064011121	39.9980759605942	2.48979673534283	100.442625842039	4.51133222863	40.9425685522808	2.49146418824757	100.853710677478	2.96205	39.7719	1.09425	104.573	2.79228	39.0334	1.09474	104.612
24.9666666666667	1.52919762536196	39.636562892419	0.802835985090546	92.2528462569263	1.52731320098663	40.0654194530868	0.80451229938879	92.114195415953	2.75859772168478	39.2770335995644	0.805544966451171	93.7404736933399	2.71869971409258	39.6479180297824	0.806459879782721	93.8082252546567	4.15544055386648	39.7940991657894	2.50121585559838	100.452398759166	4.45592758394109	40.9197602193775	2.50288818379476	100.88749320014	2.97192	38.8604	1.1029	104.605	2.81114	39.6027	1.10341	104.647
25	1.53584735699137	39.5592838394546	0.808833834038546	92.2561015115694	1.53351809484425	39.7488070842109	0.810491711740878	92.1173449009006	2.78012430468974	39.3808034296161	0.811543518347344	93.7687704105458	2.753457369336	39.3931545273583	0.812461983301831	93.8359648456249	4.18244747084912	39.8422524373735	2.51268547272909	100.461205403331	4.44175140028944	40.4638445021579	2.51435557224829	100.896719796225	2.98878	39.0051	1.11158	104.637	2.83018	39.3806	1.11207	104.679
25.0333333333333	1.54397415201168	39.7198333378505	0.814842998032248	92.2853758443031	1.53952267408669	39.7915569142245	0.816521456684567	92.1205019350412	2.79915591738493	39.5312064824459	0.817561365739073	93.7713894540564	2.75405859279488	39.1398194982759	0.818488836378945	93.8387041768377	4.22253492091907	40.0612559169429	2.52418610591123	100.497322140803	4.46229220185205	40.0973393252796	2.52585480090525	100.931421604861	3.00955	39.101	1.1203	104.669	2.8493	39.2274	1.12082	104.712
25.0666666666667	1.5543893585149	40.0819983079894	0.820871856383461	92.2885953588022	1.54864193455117	39.8355896761599	0.822540174959194	92.1236498617608	2.81318229954442	39.1063314648318	0.823607455653019	93.8000948214263	2.78321240713834	39.4842845825219	0.824541410606301	93.867479067763	4.16505518257283	39.9674249162737	2.53572718875234	100.507132180292	4.40243178093934	40.4450639147808	2.53741410456929	100.941284141738	3.02554	39.6535	1.12908	104.699	2.85565	39.0059	1.12955	104.747
25.1	1.55354398741074	39.1376900399664	0.826924237854454	92.2918419931194	1.55356893437007	39.9553325512313	0.828604697599206	92.1268627912319	2.83374379634154	39.5909452047059	0.82966239881804	93.8027639893086	2.77520146820621	39.3246120112605	0.83059307909589	93.8699658746252	4.20239925121054	39.7927488728191	2.54730745941904	100.517044895205	4.40518862579932	40.750179882399	2.54899404633097	100.950682268536	3.03938	39.2995	1.13779	104.731	2.87912	38.9576	1.13829	104.78
25.1333333333333	1.5599556193417	39.9806853395171	0.832996751823253	92.2951138524423	1.55497793664638	39.5309662506925	0.83467777775663	92.1572497582564	2.84660954307472	39.458459893431	0.835755968809493	93.8331926139764	2.81423825067451	39.2563201279564	0.836680139993696	93.8978549932116	4.22431408558433	39.5666326378148	2.55889936676251	100.553176428776	4.43311284310185	40.0569393039806	2.56051494233556	100.986353688242	3.05604	39.3188	1.14665	104.762	2.89538	39.4648	1.14716	104.813
25.1666666666667	1.57157311666919	39.5028025307672	0.83908424956451	92.2984113851999	1.55966208074836	39.7510891543301	0.840771211948659	92.160518715054	2.85856956280723	39.2087751507487	0.841842479115692	93.8358920253862	2.81417750509944	39.0397927497948	0.842789683667973	93.9006791032911	4.17613942143876	39.6692476500111	2.57055718594235	100.563150180424	4.37421015080495	40.4231283069258	2.5721812311642	100.995804815842	3.07035	38.9433	1.15556	104.821	2.90383	39.1853	1.15606	104.847
25.2	1.57613726946433	39.345873316484	0.845196389078559	92.3265872309159	1.56779564245004	39.7448360422468	0.846882442594811	92.163806782041	2.8686054098728	39.5702741797295	0.847973699689167	93.8644527078002	2.84623963315954	39.064102386582	0.848923044634383	93.9307237773164	4.20189774098279	39.7380918874078	2.58223842181849	100.573171244617	4.39027890141803	40.3634460047029	2.58387020603142	101.005350424802	3.09323	39.5156	1.1645	104.854	2.92694	39.0967	1.16502	104.878
25.2333333333333	1.58117952649553	39.5511579909805	0.851326931723961	92.3299277353019	1.57113202377635	39.1841150944171	0.85301043446271	92.1671088967368	2.88422768547812	39.295166261784	0.854121322894983	93.8672150435106	2.84781317844038	39.5683766767986	0.8550683727131	93.9335831088575	4.22483214292349	39.4619356124384	2.5939715074561	100.609927811319	4.40821044161756	40.0889670790936	2.59560857700867	101.039974835876	3.11389	39.1708	1.17349	104.885	2.94763	38.9736	1.17401	104.912
25.2666666666667	1.58686449769669	39.468847508372	0.857487957666783	92.3332851563831	1.57600446503711	39.6059092387451	0.85918350431053	92.1704524995365	2.91735977656204	39.0671883217609	0.86027515784994	93.8954752978464	2.87391703135333	39.3988402450317	0.861224347638432	93.9623684497342	4.17385585944303	39.9452260594146	2.6057508557885	100.620028736596	4.35780266772487	40.2322479279488	2.60739811140633	101.049601861168	3.13211	39.4183	1.18252	104.916	2.96009	39.3493	1.18306	104.945
25.3	1.59500372496885	39.3928946248622	0.863650490275337	92.3366622602339	1.58750697957993	39.3423304594613	0.865352730308902	92.200574736671	2.9228528328619	39.0849339656471	0.866463195697152	93.8979660288198	2.88314732842348	38.9494819016338	0.867428341610596	93.9652665781712	4.18917183916969	39.5093912953669	2.61756744783592	100.63020367713	4.3706187006389	40.0083945575663	2.61921750203659	101.059291622225	3.15332	39.4323	1.19159	104.948	2.97494	39.0645	1.19212	104.978
25.3333333333333	1.60292584496015	39.7034892693832	0.869848954220213	92.3658320091301	1.58694483693703	39.5988385011835	0.871561792635233	92.2036144573965	2.93448766686267	39.3682399784225	0.872672767553485	93.9265778067114	2.90788010173917	39.5061128877753	0.873620794696615	93.9937930076465	4.23030413613012	39.9674249162737	2.62940867880216	100.640364031532	4.37499279883954	40.0962302929663	2.63107560616795	101.093516632222	3.16624	39.7948	1.20071	104.979	2.99714	39.2761	1.20124	105.011
25.3666666666667	1.6062001816363	39.2665120322695	0.876058483183449	92.369248349404	1.59507522836704	39.134223821114	0.877771937329507	92.206997036904	2.9594743392016	39.4623759533713	0.87890277954657	93.9293601722042	2.91479339966307	39.407191152244	0.87985159599458	93.9967204512928	4.18559463501562	39.4050315470543	2.64130649411127	100.677333997089	4.35070849403279	39.8935866424225	2.64296110026446	101.103277631228	3.17529	39.0255	1.20988	105.011	3.01252	39.5413	1.21041	105.042
25.4	1.60937274419748	39.235922598738	0.88229109590573	92.3726896095456	1.6000616518165	39.3958271796151	0.884007501090379	92.2103938168744	2.97127498566832	39.5723383984743	0.885138951347939	93.9576201240955	2.9318499282694	39.5573791323299	0.88610294733211	94.0248203341222	4.21467619213963	40.1144299266806	2.65322972262503	100.687622819037	4.38753363979071	40.1307934205586	2.65489874598706	101.113096233995	3.19196	39.3668	1.21908	105.045	3.02663	39.0543	1.21961	105.076
25.4333333333333	1.61912678906139	39.75430402362	0.888562190625602	92.3761324704514	1.60848312174518	39.6338661525644	0.890276586401873	92.2137995203959	2.99288569712131	39.3343087051708	0.891409004754444	93.9604147721344	2.94877616318579	39.3193131325913	0.892379762543008	94.0277697254715	4.24661895126642	39.7234690246597	2.66518096210484	100.697879552776	4.39738775355521	39.9140949785662	2.66685444494986	101.131358833946	3.21253	38.9315	1.22834	105.102	3.03784	39.4428	1.22888	105.109
25.4666666666667	1.62648582000768	39.4836970113246	0.894821683512708	92.3796068723838	1.61404908359976	39.4960860009808	0.896555429359796	92.2172261688569	2.99900732395676	39.396728062127	0.897689739099979	93.9890952823012	2.97427028447469	39.7281305820378	0.898670917145891	94.0561809912165	4.20675702262035	39.8916811537428	2.67718349096844	100.733749290744	4.34697107464417	40.2568657189556	2.67886299842018	101.167030973356	3.24332	39.4481	1.23763	105.135	3.06299	39.5185	1.23817	105.142
25.5	1.63015479777687	39.9968461007584	0.901131222703104	92.4082447383417	1.61950096265851	39.656970270269	0.902860854443658	92.2473708340316	3.03339701114532	39.46132982663	0.903993591310781	94.0159099146443	2.98716822974159	39.372136579543	0.904980200982042	94.0591284777838	4.22184324403224	39.985982061073	2.68923851463177	100.744158507105	4.35798560277802	40.3261336760115	2.69091811339685	101.176972466013	3.25389	38.9951	1.24688	105.168	3.08205	39.1679	1.24743	105.175
25.5333333333333	1.63120706581882	39.6375125556783	0.907440833853772	92.4117188364446	1.62266959596546	39.9815689400735	0.909172507886169	92.25082078127	3.035798248372	39.522588773276	0.910325368540902	94.0192885897646	2.99345815030199	38.9948713975882	0.911291637500124	94.087989732106	4.24798128370314	39.6103681480761	2.70132523099902	100.778947863869	4.37351158353811	40.1623135278639	2.70302847315423	101.186929977641	3.27259	39.0025	1.25627	105.202	3.09443	39.3554	1.2568	105.208
25.5666666666667	1.64235882670416	39.7398645091077	0.913759438268778	92.4152030798676	1.62978332796478	39.9797093422239	0.915490757046224	92.254264751361	3.06331169494796	39.2516333140471	0.916660772285994	94.0482364121863	3.02386306001563	39.369888228371	0.917628952863308	94.0909327343073	4.21673358793533	39.6716942056941	2.71346077663735	100.789743910015	4.3395889540368	40.021761823272	2.71516019089122	101.223212759858	3.28738	39.0265	1.26569	105.235	3.11203	39.0754	1.26625	105.241
25.6	1.65040228657255	39.2649685644029	0.920124764222886	92.4187277354295	1.63434202922946	40.7366778704194	0.921870780894967	92.2577550932811	3.07305644251649	39.1269888805633	0.923040204024734	94.0511011135055	3.02489724541856	39.3000429750564	0.923997911387032	94.1197713322643	4.23676765835152	39.9216535053045	2.72563576853931	100.800262977495	4.35004335397824	39.720079476783	2.72733764018415	101.233299800737	3.30928	39.2443	1.27518	105.267	3.13635	39.4792	1.27572	105.274
25.6333333333333	1.65762005715336	39.7105838971564	0.926499319577146	92.4489148281547	1.63589766604173	39.4631965072896	0.928248290719257	92.2612635117377	3.09604915235014	39.3307841921702	0.929435905977825	94.080875031149	3.05638294432775	39.2787890287653	0.930406966795571	94.1487354215069	4.25720234341767	39.703903930115	2.73783537349846	100.836956279114	4.38292403268863	39.9140949785662	2.73954709894168	101.269103478796	3.32324	39.2462	1.2847	105.3	3.15328	39.0416	1.28526	105.333
25.6666666666667	1.6652388374405	39.748905582976	0.932905387678312	92.4525289729885	1.64785485055906	39.9996714871907	0.93465375483981	92.293237547856	3.10283232940356	38.9132482648797	0.935841013730768	94.0837731017404	3.06019113733633	39.009037381815	0.936815787740895	94.1517443894151	4.23039114966657	39.9009783214458	2.75009026128723	100.847558022928	4.34159325203067	40.0269388840333	2.75180978095737	101.279524089293	3.3405	38.9597	1.29427	105.358	3.16994	38.6134	1.29483	105.367
25.7	1.67026520136907	40.180409551686	0.939338209701989	92.4557607369816	1.65199070573295	39.4882757669902	0.94109390391055	92.2968074585445	3.13408435688886	39.2706948005826	0.942279920722595	94.1145057575796	3.08950097047369	39.2058250693658	0.94326440036611	94.1802040459086	4.25792296385971	40.0897888038721	2.76239095444614	100.858231317547	4.36422380778727	39.6242116585248	2.76411348966848	101.28976210617	3.3695	39.4261	1.3039	105.392	3.19433	39.2568	1.30445	105.402
25.7333333333333	1.6710642739974	39.2600988841889	0.945768602007023	92.459382088631	1.66218155661154	39.7704874277266	0.947532287511009	92.3003901444168	3.14611416946501	39.2393655782755	0.948741093671624	94.1174533894323	3.0967332443138	39.169671691117	0.949715840785731	94.183250420523	4.27152025024766	39.5007385383081	2.77469595985048	100.868846839548	4.39775861425383	39.7153585787829	2.77641415283864	101.323942133518	3.38605	39.2386	1.31355	105.424	3.20535	39.0549	1.31412	105.436
25.7666666666667	1.68731223683944	39.1279395921068	0.952243846239815	92.4630226678875	1.66549548463984	39.5090441723835	0.954015873836421	92.3039941158493	3.16625789471983	39.2501828294281	0.955213322661808	94.1481831532568	3.10713872692534	39.1938890555886	0.956194001964775	94.211499218839	4.22534024785787	39.9384259857954	2.78706996709416	100.906311935634	4.34593560151334	39.6540699449261	2.78878823407829	101.334222329935	3.4084	39.3292	1.32327	105.456	3.22783	39.0215	1.32382	105.47
25.8	1.6891131514118	39.5759083662	0.958731382192827	92.4938280428554	1.67020132975645	39.7581107454676	0.960510847189962	92.3076304268377	3.17832134109624	38.9272932318101	0.961715389326023	94.1510789659157	3.13867728265248	39.1631856809062	0.962704359601771	94.2146112100179	4.20845556316263	39.9353204708193	2.79948696098177	100.917057251552	4.37731672721504	39.7153585787829	2.80121502227363	101.345065918181	3.42285	39.0808	1.33303	105.49	3.24296	39.3665	1.3336	105.505
25.8333333333333	1.69045968923685	39.7732146057273	0.965249247295234	92.4975159493993	1.67361131466819	39.4346272524041	0.967024514413624	92.3366576491925	3.19597991101407	39.2977587353033	0.968230123513881	94.1808969247812	3.14820167369508	39.4874054096292	0.969239664398435	94.242575716418	4.22782833383537	39.7747390668608	2.81194072385908	100.926775415497	4.41001925049442	39.7282199180283	2.81367788069131	101.381624010823	3.44032	39.1927	1.34284	105.523	3.26445	39.7087	1.3434	105.54
25.8666666666667	1.69925320394741	39.919037527516	0.971785248926838	92.5012253397344	1.68434715128735	39.8007578371198	0.97355975378869	92.3403202471952	3.21518376445735	39.2661797434931	0.974784826720229	94.1839022457365	3.17793248962187	39.4230936076836	0.975777575745622	94.2724860541498	4.25791150620557	39.6406578007139	2.82445006201677	100.937580304901	4.35548846985677	40.0597083135347	2.82618355404881	101.392014096079	3.45827	39.2145	1.35258	105.58	3.28328	39.3367	1.35315	105.573
25.9	1.7106178751532	39.3186030199844	0.978321470088322	92.5049282346174	1.68922048254738	39.9810916925001	0.980120928801288	92.3440055796952	3.23281082976537	39.0006238060239	0.981345925934423	94.2147247075003	3.17941607413934	39.4249036060467	0.982358828138505	94.2753172480627	4.22617166734283	39.8288704206852	2.8369891675341	100.975247232413	4.38780127092964	39.8329439686713	2.83872567997728	101.402469870128	3.47582	39.1683	1.36248	105.613	3.29599	39.3386	1.36306	105.607
25.9333333333333	1.71914821085181	40.0259690939771	0.984902384342842	92.5334967094997	1.69350599718347	39.8160636308942	0.986709257865882	92.347724755653	3.25650515558368	39.0921251634288	0.987925644345884	94.2447822071397	3.21528347805865	39.2269746920393	0.988946297382729	94.3014196510719	4.22531250174108	39.5981795026598	2.84958096486071	100.986222024368	4.41025218457315	39.7032134468878	2.85131936824319	101.439149457327	3.48848	39.3919	1.37244	105.647	3.31718	39.2825	1.373	105.667
25.9666666666667	1.71754636881346	38.8988962690389	0.991501394208209	92.5375573262139	1.69951618635654	39.8861431794889	0.993304748710302	92.3514406018043	3.26586354960161	39.1846758567904	0.994550169476612	94.2481818100803	3.22080621140389	39.4407179380651	0.995561570672375	94.3045832571462	4.2716596837538	39.7289609644374	2.86219748404195	100.997199372012	4.37474272640245	39.6948212381453	2.86395258371062	101.449688333364	3.51696	39.123	1.38242	105.679	3.33455	39.1839	1.38301	105.701
26	1.72600221130231	39.6734955023059	0.998122197381923	92.5413372201663	1.70299531057276	38.9757501028573	0.999933628805935	92.3863838887952	3.30201207836029	39.2714752446772	1.00118060098806	94.2785143695551	3.23799253461349	39.4308221410289	1.00220982787231	94.3357987660007	4.29847099360805	39.5197830065646	2.87486505049039	101.008138333556	4.413913185987	39.6823282389776	2.87662079165798	101.460273040954	3.5327	39.293	1.39247	105.738	3.34807	38.7538	1.39304	105.735
26.0333333333333	1.73852506596928	39.3626638470018	1.00476380134008	92.5450671151205	1.70928986838312	39.2575604152969	1.00658648785736	92.3901100238261	3.29739076385081	39.4246725761375	1.00783231480426	94.2815304764865	3.26021399707268	39.0510476995831	1.00885667536247	94.3389565218841	4.32744064847576	39.452393019875	2.88754347792216	101.047160544427	4.42679504216094	39.8514905913202	2.88931442173199	101.49589259262	3.5465	39.0676	1.40256	105.772	3.37224	39.4432	1.40315	105.77
26.0666666666667	1.74230994280015	39.9223700757252	1.01142700638591	92.5488245448984	1.71479924847655	39.5725614942038	1.01324588161814	92.3938462211506	3.33562664833072	39.7844108435591	1.01450951041325	94.3136012343632	3.2718076111581	39.6353247792066	1.0155365700538	94.3694829613655	4.27937209886115	39.9649929192755	2.90029383435289	101.058170255872	4.39198480515476	39.7899517845672	2.90208202426461	101.506540424754	3.57486	39.1005	1.41271	105.805	3.39396	39.4712	1.4133	105.804
26.1	1.74732856451656	39.5373381794046	1.01810950244684	92.5791636915019	1.72520217795852	40.2698250746779	1.01993443889754	92.3976281289475	3.34194656746211	39.0599592210525	1.02119787983071	94.3163579001595	3.29694702337765	39.3344719460162	1.02222610389313	94.3986213530077	4.29664016774916	39.8852010396401	2.91309261267916	101.069269155252	4.43197469629928	39.8825118183819	2.91486783986971	101.517224367354	3.59296	39.5105	1.42291	105.838	3.41151	39.1851	1.42349	105.837
26.1333333333333	1.75469740646762	39.7702325658126	1.02480453323826	92.5829767697135	1.73291675876856	39.8399950878636	1.0266296786781	92.40103178829	3.36717553955929	39.2176808899505	1.02791763714553	94.3449780946365	3.30424031244553	39.3954679594534	1.0289508957727	94.4018417359972	4.32185513482415	39.658661343426	2.92593225187838	101.0803789786	4.4180692092754	40.1224903899111	2.92772105202835	101.552889635546	3.60809	39.0968	1.43314	105.898	3.43176	39.1289	1.43374	105.871
26.1666666666667	1.75878545578022	39.7500252665067	1.03152489440487	92.5868098146908	1.74200919045812	39.8728945241255	1.03337211804463	92.404856301599	3.38582784239573	39.3574948806295	1.03467320587707	94.3480908902787	3.33460413012302	39.188116946096	1.03569621813865	94.4314067418325	4.35147449898018	39.5703290034842	2.93883140362004	101.091528539981	4.40985791918992	39.6233378542447	2.94061457270577	101.563710500753	3.63586	39.0075	1.44343	105.931	3.44521	38.8646	1.44403	105.932
26.2	1.7716066773227	38.9640162277118	1.03828746461465	92.5907024192042	1.74148108750112	39.0995763002031	1.04011508211539	92.4361409094083	3.40140009764037	39.6041491555933	1.04141780442607	94.378691802251	3.34762543317473	39.3661258081459	1.04246403857889	94.4346685440244	4.33435065260411	40.158345224266	2.95173037517574	101.128045885221	4.44249853279695	39.2321088144797	2.95353782808519	101.574540853167	3.65141	39.0545	1.45378	105.966	3.47477	38.753	1.45437	105.965
26.2333333333333	1.77742764657047	39.7526849066438	1.04505731760234	92.6208470953049	1.74978031060022	39.294667802919	1.04690979287638	92.4400093370378	3.42482495857463	39.2742324790418	1.04821187382216	94.3818178223579	3.36250883390831	39.4980079338447	1.04925645770703	94.4638076756412	4.30340086667591	40.2491619551866	2.9647016375465	101.139279082185	4.42144107697098	39.6862343279084	2.96651983174073	101.611458939369	3.67078	39.1228	1.46405	106	3.49161	39.1764	1.46466	105.999
26.2666666666667	1.77572783326534	39.3714636314867	1.05185463139788	92.6247643675922	1.75303127084826	39.6369947412516	1.05371552253378	92.4438913944364	3.43209057992127	38.6748665598549	1.05503981549247	94.4120492812744	3.3952535868766	39.1675188558795	1.05608218043497	94.4941897500286	4.32551724659833	39.8301863586893	2.97772867845162	101.150579502261	4.4323660671154	39.7375134643376	2.97954110592813	101.622412937052	3.69116	39.2205	1.47451	106.06	3.51504	39.0311	1.4751	106.035
26.3	1.78921460234153	38.7900153571931	1.05868683384136	92.6287124186101	1.76325508206167	40.0527812003865	1.06052837240495	92.4477922144982	3.46654203416181	39.2496564881373	1.06185938965505	94.4442995472814	3.39420248221772	38.8636209364126	1.06291027475759	94.4974664057472	4.35020604901638	40.1265952968051	2.99073720902225	101.161832592742	4.46922428902774	39.8515691570497	2.99256559353443	101.657673772584	3.71568	39.1337	1.485	106.095	3.52927	39.1582	1.48561	106.092
26.3333333333333	1.80065175505664	39.3658865411983	1.06553304814355	92.632674218947	1.76895029967895	39.6137868889585	1.06739016807469	92.4517128473599	3.45910360932153	39.1348285794302	1.06871565510329	94.447482860494	3.43934722397851	39.168466445888	1.06977163876422	94.525729710663	4.29313306737118	40.0964034639262	3.00383107617781	101.198308627158	4.42751865245248	39.7696989083848	3.0056773611273	101.66899318544	3.7286	39.0792	1.49554	106.129	3.55162	39.1138	1.49614	106.127
26.3666666666667	1.80786439567095	38.7845708543059	1.07239175361302	92.6639542959325	1.77371035704202	39.9648327302575	1.07424986884059	92.4834802117772	3.50033255815759	39.0615020061911	1.07559390244959	94.4777203875758	3.45278745288773	39.0727314343893	1.07666707092065	94.5290659832648	4.28754313849203	39.9674249162737	3.01697750352007	101.209787991376	4.44868896182809	39.9064851970302	3.01882513178764	101.680069658873	3.74597	39.2727	1.50612	106.163	3.57235	38.7495	1.50675	106.162
26.4	1.80742984871823	39.1191963282976	1.07929513937556	92.6679565743768	1.77984310663766	39.4871959255266	1.08116225373819	92.4874363530515	3.50988807014758	38.9738561963131	1.08249676178476	94.4808424144554	3.46947750265861	39.6869806653554	1.08357205623481	94.5579360481142	4.31368452125279	39.747996933188	3.03015533123782	101.221249560013	4.47294009012762	39.8666483939436	3.03200815684206	101.714168461524	3.78487	39.0712	1.51677	106.223	3.59058	39.2503	1.51739	106.197
26.4333333333333	1.81188845355149	39.8519323283457	1.08619690491494	92.6719700397349	1.78847992059532	39.456055820253	1.0880732435987	92.4914255889844	3.53574539904914	38.7319811582605	1.08943329301617	94.510785423705	3.48952470271392	39.317993727691	1.0904947580747	94.5884474712429	4.33561588958655	39.6103686775821	3.04339616019241	101.257077640348	4.43818817298472	40.0838971911919	3.04525904751753	101.725326544977	3.79594	39.0406	1.52747	106.256	3.60994	39.2151	1.52808	106.257
26.4666666666667	1.82271691977102	39.1619172894545	1.09312180014757	92.675637845376	1.79228227232765	39.4414415110553	1.09501210641726	92.4954589739309	3.55878260906849	39.3990367981881	1.09638022482481	94.5140190269036	3.49929097652587	39.1024805969888	1.0974524223182	94.5918170849535	4.29235867073803	39.8509764722033	3.05667690193865	101.269574086969	4.46557521276321	40.3161827944957	3.05853290362056	101.736532383995	3.82444	39.5537	1.53822	106.29	3.62969	39.5326	1.53884	106.293
26.5	1.83351910719323	39.5302146105765	1.10008858820069	92.6797245753451	1.80043623496469	39.6178254096276	1.10197768324069	92.4994820411336	3.57002405519526	39.5289246826664	1.10335486611644	94.5437385391943	3.52703253210977	39.1623175386993	1.10442508807243	94.6201242353242	4.30951416136041	39.9754213293246	3.06999024018117	101.281180338334	4.46079428147606	40.513572311677	3.0718597169463	101.774150473646	3.83471	38.7965	1.54901	106.349	3.65318	38.7884	1.54965	106.328
26.5333333333333	1.83703816729453	39.9059203205408	1.10708746971999	92.7113958909909	1.80734331971714	39.9193348275653	1.10897604008586	92.5289728712172	3.59979207580232	38.9777255435707	1.11034346226689	94.5749562504518	3.5475764966432	39.12972487466	1.11142388308844	94.6234930710242	4.32884863233948	40.2514693077278	3.08334926787773	101.292805448949	4.40209771537672	40.3759262634889	3.08522144105266	101.784285253546	3.86678	39.4193	1.55987	106.383	3.66676	38.9396	1.5605	106.363
26.5666666666667	1.84721554144213	39.6359978716464	1.11408599973463	92.7154691719399	1.81416488805936	40.5397858100393	1.11598037555489	92.5330224550792	3.60719660129628	39.0256683585451	1.11736168365629	94.578216896425	3.56784288171884	39.3747703670452	1.11844902865756	94.6541425483991	4.33714493808055	39.8687702855745	3.09662396894396	101.329757424274	4.41783136505766	39.8406528628732	3.09860969598864	101.795558978721	3.88314	39.1071	1.57067	106.417	3.69877	39.2148	1.57129	106.425
26.6	1.85560872389869	39.359370811541	1.1211089525138	92.7195722688453	1.81537069192902	39.3538420695317	1.12302112566838	92.5371174427389	3.63326464957021	39.3285030288725	1.12440682718787	94.6072194904608	3.59290197986039	39.0257893156812	1.12550637720751	94.6834026491881	4.28421923420546	40.134277778233	3.11010569429307	101.341533828054	4.46117824881377	40.1116927481688	3.11206416334957	101.806902467695	3.90743	39.236	1.58161	106.475	3.711	38.9986	1.58225	106.461
26.6333333333333	1.85806505929404	39.2192493868199	1.12816495983001	92.7236924860064	1.82573321223964	39.7606170778575	1.13006276382949	92.5412157970088	3.66392247016091	39.2696642761419	1.13144780468442	94.6362438208267	3.59285372797265	39.3981825914417	1.1325477543038	94.6867935276107	4.3006411963314	40.0576109350956	3.12360021161609	101.352168148626	4.44421445703357	39.5830960854471	3.12557198097142	101.845831967667	3.92071	39.1168	1.59263	106.509	3.73513	38.8055	1.59327	106.497
26.6666666666667	1.87078056573376	39.0776897105768	1.13521757477514	92.7547836704089	1.83149100735422	40.2968575754891	1.1371319449214	92.5713678990621	3.66657395785793	39.0387124471709	1.13854865264128	94.6405639126205	3.62404702883586	39.160981077063	1.13964991820774	94.7164801556325	4.33688280345975	39.8192220079769	3.13712922365608	101.364009814561	4.43489901066831	39.8405479164372	3.13912585765021	101.857312732996	3.93809	38.956	1.60369	106.543	3.75897	39.359	1.60433	106.532
26.7	1.87526823124207	39.2788564058445	1.14232630213521	92.7589734639244	1.83801821217487	40.0252542772261	1.14423146215375	92.5760114561679	3.70357856049817	39.7308261624143	1.1456490820534	94.6726554522037	3.65498492273767	39.2866544793681	1.14676966094509	94.7454623079571	4.29579948060972	40.1752200383054	3.15072553882128	101.401821215864	4.4802934117736	39.5959458408527	3.15271826903443	101.868843840982	3.97512	39.1326	1.61482	106.604	3.77096	38.9139	1.61546	106.594
26.7333333333333	1.87906016093935	39.6608587245836	1.14944139830312	92.7631865677464	1.84448089475344	39.690570688084	1.15135833244539	92.5801820473929	3.70578038345051	39.2010255209493	1.15279464613332	94.6759971597849	3.65649889367247	38.8431488574261	1.15389173239348	94.7489146926968	4.27592980160793	40.0218566497175	3.16436064958552	101.413772586743	4.51853867601342	39.9812046339581	3.16635577988521	101.880353251518	3.99079	39.1473	1.62599	106.637	3.80611	39.4322	1.62663	106.63
26.7666666666667	1.89307698976603	39.3621058346814	1.15658201776902	92.7674051378882	1.85194609800431	39.3378969223378	1.15850838545868	92.5843858146193	3.7356853629049	39.295166261784	1.15996355071195	94.7081563281831	3.68920634279745	39.3677424104307	1.16106456491569	94.780011538266	4.31201269396116	39.7015819169645	3.17802940574802	101.425761355523	4.52895668175687	39.7921299946526	3.18003646806237	101.916994634508	4.00968	39.0195	1.63721	106.697	3.83251	38.7	1.63785	106.665
26.8	1.8962727465515	39.4393939786667	1.16376273360732	92.7993020758976	1.8590333045835	39.4912882059643	1.16568282621427	92.5886063391371	3.75915248986476	39.2865876673584	1.1671386444684	94.7366871008215	3.69631709420724	39.4366071971378	1.16825658770195	94.7835016751711	4.34153265066465	39.7883040970351	3.19175851294502	101.464551996127	4.4822411427852	40.0349247897368	3.19376546232117	101.92859768458	4.03927	38.8854	1.64849	106.731	3.83972	38.6061	1.64913	106.699
26.8333333333333	1.90034508244957	39.9777293029077	1.17095508237911	92.8035778287058	1.86116544208215	39.5796811362574	1.1729001211532	92.6203883939639	3.76970905197653	39.5017544126884	1.17435724858891	94.7407222307585	3.72056893129689	39.1332061691654	1.1754742405945	94.813437761445	4.28734117749754	40.2054064629536	3.20545016666007	101.476633605594	4.51136880984712	39.9874589491627	3.2075066574318	101.940231877183	4.05824	38.8331	1.65983	106.789	3.86426	38.793	1.66047	106.763
26.8666666666667	1.90588795473002	39.467455832836	1.17817632650403	92.8078739805576	1.87149709429369	39.6585160586434	1.18011867110377	92.6246508595451	3.79371106272552	38.8086281716572	1.18157387387033	94.7700909748908	3.75830797455058	39.3986033238075	1.18271771094895	94.8416548790102	4.31603332722063	40.0755403738848	3.21920453718929	101.488651633414	4.53289093699123	39.5085259529326	3.22132763666863	101.951895188232	4.08025	39.0935	1.67121	106.824	3.88698	39.0625	1.67187	106.798
26.9	1.92083295793895	39.4927810315282	1.18541490215094	92.8121958762449	1.8738830356567	39.5209922428602	1.18735624646553	92.6289333477786	3.82155618163508	39.3246572195847	1.18883094128817	94.7731907513236	3.77224786264293	39.3915822688186	1.18996873673784	94.8451913630509	4.34224132708719	39.0230663001117	3.23305378492345	101.500831833127	4.54486391559136	39.9640025505146	3.23519700227128	101.988594758978	4.10471	38.9793	1.68254	106.858	3.90715	38.9576	1.6832	106.833
26.9333333333333	1.93127174151905	39.7001902230848	1.19268990356655	92.8165389872676	1.88321612225793	40.1386777583623	1.19464868798181	92.6328379531358	3.83106160993157	39.3134482155266	1.19611795261992	94.8053025631511	3.77028971102362	39.1303011199152	1.19725353655241	94.8757514969872	4.34070852680004	39.719089488177	3.24696947490717	101.538118672742	4.51467795447033	40.0449052972327	3.24911727709776	102.000402298982	4.13366	39.0658	1.69404	106.918	3.92571	39.1397	1.69471	106.895
26.9666666666667	1.93390211233842	40.6513434066834	1.19998464199596	92.848377114356	1.8915717369772	40.0690269835836	1.20193632641129	92.6371610980478	3.86020020898625	39.5500987243617	1.20342997859129	94.835685690003	3.82055934223817	39.3016321063309	1.20457019768768	94.9095839190567	4.3358471355811	39.4377079473144	3.26092271697815	101.5504190506	4.52569154461864	39.6456765030051	3.26307133718701	102.012169720018	4.14488	39.2134	1.70559	106.954	3.94706	39.1944	1.70626	106.931
27	1.93942422234186	39.5230612492955	1.20729077904005	92.8526900963943	1.8973583377444	39.6344616453638	1.20925327372229	92.6669169981619	3.87916450746051	39.2753516590826	1.21074667309184	94.8390596255632	3.8194149945116	39.5740163931436	1.21190305617385	94.9130891327291	4.37282750596103	39.5520048377249	3.27492110062626	101.562724040151	4.55949212704808	39.9806377307691	3.27708122134551	102.023954305753	4.169	38.8139	1.71721	107.014	3.97224	39.0446	1.71788	106.992
27.0333333333333	1.94737643027581	40.191522669257	1.21463182556564	92.8570378202894	1.90349375308064	39.3207176658032	1.2166035023004	92.6712324434991	3.90251326543759	38.6963245059134	1.21809696095168	94.8684968135145	3.86683056903704	39.3277767183159	1.21925529083141	94.9437068964204	4.39991760747316	39.5562200907782	3.28896248461569	101.599660122564	4.51580940542615	39.7440319140965	3.29113765211659	102.060828069545	4.19897	39.1359	1.72888	107.049	3.99261	38.8366	1.72954	107.028
27.0666666666667	1.96147399610426	39.4735436398613	1.2220024667898	92.8614272516771	1.90839783679088	40.0409333768686	1.22397448334652	92.6755949304074	3.92747145089884	39.1821751942687	1.22547740837941	94.8992619568636	3.8805901789875	39.1559861691506	1.22664717598891	94.9473029055261	4.36668561385088	39.9413843738111	3.30305183218906	101.612070891481	4.50845658602085	39.820288041725	3.30523426602798	102.072786710116	4.21315	38.9142	1.7406	107.11	4.01374	39.3093	1.74127	107.064
27.1	1.96145527916978	39.5463468336675	1.22939141117718	92.8911899690432	1.91528807511142	40.191498511457	1.23136013446775	92.679987323678	3.93767340759906	39.2468460869924	1.2328904648983	94.903094071042	3.89223851915922	39.2207098342616	1.23405107424888	94.978959901608	4.3871042156083	39.5805029384414	3.31706371285786	101.624425238028	4.5361721113588	39.4994963929497	3.31934763594507	102.084806838801	4.23729	39.0699	1.75238	107.145	4.0419	38.8248	1.75307	107.125
27.1333333333333	1.96929364976055	39.703523265027	1.23679633544576	92.8956389775954	1.92482756585273	39.5096783037284	1.23878263248271	92.7098317258193	3.95721565354572	39.1407916125912	1.24028104789571	94.9343263617909	3.92685029771631	39.0582999251318	1.24145342376769	95.0086521722494	4.40939078711953	39.9452079976829	3.33126143095008	101.661984852373	4.55159615937854	39.741343064666	3.3335444402488	102.121259849146	4.27072	39.4179	1.76422	107.181	4.05855	39.0679	1.76491	107.161
27.1666666666667	1.97764715817761	39.3551444242352	1.24421260480803	92.9001025493289	1.93316735664565	39.5738836980645	1.24620678970281	92.7142600248439	3.98853483718781	39.1585197715191	1.24774117399236	94.9640619563861	3.94280933643755	39.1845327446371	1.24891641931504	95.0123108476094	4.36171074915542	39.7786311387917	3.3454951634012	101.674526581671	4.50160023863651	39.6594101258852	3.34779394164546	102.133404416889	4.28062	39.0048	1.77612	107.242	4.08197	38.8007	1.7768	107.222
27.2	1.98802121522052	39.644341131753	1.25168299118497	92.9302741097641	1.94106057264045	39.9267564131055	1.25368126421797	92.718734363187	3.9987179270306	39.4014319174105	1.25522667128287	94.9684764786148	3.95933584321788	39.1792002557034	1.25639604188972	95.0435141424403	4.37550941288751	39.7350979978707	3.35978191533309	101.687140638178	4.52564108887325	39.6823282389776	3.3620741359079	102.145601339531	4.31111	38.8779	1.78796	107.278	4.10595	38.9454	1.78864	107.258
27.2333333333333	1.9876205076506	39.57763832942	1.25915669816045	92.9350803830932	1.94418944134639	39.548959593981	1.26117788098608	92.7232246377243	4.02157739100191	39.4974499863285	1.2627283135483	95.0002458739293	3.9901698513415	39.0582999251318	1.26389584374556	95.0731649724323	4.41700550236972	39.6489671389197	3.37411241857099	101.724478732251	4.54269404216918	39.7036990364914	3.37641916352783	102.182833269509	4.3422	38.8596	1.79998	107.339	4.13307	38.9963	1.80066	107.294
27.2666666666667	1.99566582582681	39.9420305159062	1.26667988228748	92.9391780667501	1.95367477742541	39.6923766557364	1.26869035578667	92.7568912780765	4.04585051130647	39.4290360898009	1.27023586196722	95.0312794019579	3.99746875874615	39.0976368761599	1.27143607169525	95.0768862724452	4.37631196415464	39.6510033075534	3.38848013437152	101.737479333621	4.50457386238309	39.6109642369492	3.39080303068804	102.195128875228	4.36585	38.8811	1.81203	107.374	4.15179	38.722	1.81274	107.355
27.3	2.00646582132159	39.2157467193241	1.27422127624794	92.9437589048134	1.95786251352105	39.6181701494308	1.27624186146197	92.7618070730811	4.06645712367983	39.4901884749248	1.27779547528463	95.0354116025854	4.01741104236704	39.1010591400437	1.27898372380187	95.1075107056458	4.39364984442226	39.5852675909448	3.40291164098764	101.750277994327	4.53035734530731	39.2576463741567	3.40522961869007	102.20625344976	4.37749	38.9392	1.82417	107.437	4.17984	39.1504	1.82487	107.391
27.3333333333333	2.01712806655415	39.4525701553281	1.28178373561746	92.9749836641277	1.96868152765802	39.8897351775418	1.28380256529451	92.7663703243892	4.09113872430022	39.3934288613458	1.28537614529785	95.0700100629638	4.05134844268663	38.851410149393	1.28658375056401	95.139235745545	4.43113054785282	39.8654996234957	3.41739027622197	101.76309977966	4.56593223683964	39.5854034105973	3.41971179424825	102.218659896295	4.40793	39.1078	1.83636	107.473	4.198	38.8733	1.83706	107.454
27.3666666666667	2.02600988067785	39.2500395371453	1.28936749841542	92.9795943502459	1.97083877023339	39.2899974268861	1.29140040900691	92.7709637781884	4.11736099645019	38.9250453792368	1.29298228674032	95.0741033230397	4.0703102428273	38.7643820686282	1.29418915414887	95.1429906223453	4.38419483065514	39.7569506670753	3.43188276185048	101.802955106781	4.52915520522051	40.0772755200521	3.43414748852209	102.255848895555	4.42597	38.9479	1.8486	107.535	4.21851	38.9929	1.8493	107.49
27.4	2.03421745796025	39.8560688235876	1.29699226283407	92.9842488625099	1.97828639788907	39.5130923146242	1.29903015701941	92.7755793048177	4.13241642490576	38.7957274195007	1.30060988348934	95.108024813283	4.09339165249357	38.9522213833779	1.30181237956721	95.1744166194771	4.39602640384685	39.5942543989758	3.44644638067089	101.814611570438	4.53764407924088	39.7238308922213	3.44872955013263	102.268358683067	4.45495	38.7929	1.8609	107.571	4.24755	38.7034	1.86161	107.553
27.4333333333333	2.04353015970645	39.5188651150439	1.30462834347877	92.9889013981537	1.99086405913718	39.5795898932891	1.30667454126058	92.806121156344	4.17985878624725	38.3433237371964	1.30826907107166	95.1389904816723	4.12504649689985	39.0275228400041	1.3094786260834	95.2034103660431	4.44119328086619	39.7667010406137	3.46107611379347	101.82757721953	4.56458805813901	39.4249922145873	3.46335706227762	102.280919931008	4.48263	39.0573	1.87327	107.633	4.26715	38.6783	1.87399	107.591
27.4666666666667	2.050581172131	39.3384780983153	1.31228871445276	93.0218307687351	1.99821294707005	40.0120931193059	1.31433737293096	92.8107740984957	4.18597932644322	39.3802488363413	1.31595513851633	95.143074810787	4.14344753836744	39.3193131325913	1.31715518950384	95.2071978366847	4.44614584927816	39.6723449652618	3.4757374260267	101.86542096358	4.53991576554915	39.7525492199766	3.47803825680636	102.318586536472	4.50408	39.1178	1.8857	107.668	4.29228	38.8546	1.88641	107.627
27.5	2.05546139790494	38.9402899449011	1.31998813445005	93.0265504327779	2.00108399962024	39.8485808900941	1.32203691546836	92.8154593727999	4.18957660985523	39.8353185199826	1.32365726855688	95.1757204385774	4.15365273582129	39.3098272593047	1.32487994395267	95.2353638046987	4.4308817555038	39.5968677180501	3.49046049087136	101.878470322527	4.53965209491886	40.7275673150321	3.49276020888435	102.33122381855	4.53487	38.9599	1.89804	107.729	4.31821	38.696	1.89877	107.691
27.5333333333333	2.06488962728324	39.1917213679021	1.32769979290522	93.0312523670766	2.01114881783943	39.6740413256039	1.32976121182486	92.8201289600412	4.23576047536176	38.8039009478054	1.33137585116654	95.2037901661998	4.18504284147441	39.1786968585514	1.33259564384293	95.2658987182419	4.47894771050136	39.5771758538821	3.50523654198343	101.891560012106	4.52796218516765	41.2532004951451	3.5075351038143	102.343857892377	4.55943	39.225	1.91059	107.764	4.33811	39.0874	1.91132	107.728
27.5666666666667	2.07902313755428	39.7806971268902	1.33544798204599	93.0359550612475	2.01873378773301	39.7457506668063	1.33751831275438	92.8522962957617	4.24746151151551	38.8395623217394	1.33915215579288	95.2354554248285	4.20983853474862	39.3809238606921	1.34037277217997	95.297036436436	4.4736606395859	39.5016548355651	3.52004980146311	101.929816045369	4.50816895534095	41.1334371804858	3.52235541109385	102.382015636528	4.585	38.6371	1.92321	107.826	4.37003	39.1694	1.92393	107.791
27.6	2.08186127916024	38.7310784585135	1.34321023468638	93.0675467647669	2.02291442231124	39.4269480489315	1.34528079734441	92.8573610162837	4.2716682945471	39.3044446077166	1.34693319896386	95.2400111145005	4.21339240091994	38.9184544598453	1.34815647876499	95.3008808046061	4.46086737620806	39.5959431757832	3.53485316986765	101.942933725309	4.41033570038562	40.5914183082083	3.53719167317675	102.394648415332	4.6093	38.8078	1.93587	107.886	4.3919	39.0691	1.93659	107.828
27.6333333333333	2.08845911676365	40.0932205591698	1.35097830673438	93.0722792009837	2.02988739987102	39.7949927977762	1.35305458432801	92.862098353996	4.29250033029921	39.4620093265987	1.35470829244329	95.2699421842599	4.2497187383748	39.0786788157082	1.35594672829423	95.3339673999396	4.49731834431678	39.2515000679381	3.54978143087672	101.956218724133	4.41696457822926	39.4335485972582	3.55211553359906	102.40746004566	4.62547	38.9754	1.9486	107.923	4.4107	38.9433	1.94933	107.891
27.6666666666667	2.09689090170096	39.7147744957104	1.35880029139294	93.0770981905068	2.0361362462755	39.2677807964435	1.36088875854645	92.8668906266806	4.33119671042277	39.1323225245521	1.36254087060911	95.300419238586	4.28430185985773	38.7262837038679	1.36378073749564	95.3630908799113	4.49317147738806	39.7757940019198	3.56473113619641	101.995397262153	4.46003637488567	38.7002637329284	3.5670834646696	102.445536051298	4.6468	38.7882	1.96139	107.984	4.43365	38.8738	1.96214	107.929
27.7	2.10563833496071	39.4073069359898	1.36663894027452	93.0819198465124	2.04250314511156	39.1507846329807	1.36874157575834	92.871211940694	4.34785899563957	39.1820676534358	1.37041541999914	95.3050095871307	4.30233053391667	39.0703626974713	1.37165442087849	95.3673386918555	4.48916672255627	40.0037618339036	3.5797558088503	102.008766858246	4.45558224643137	39.2321384569283	3.58210652578862	102.458529554989	4.68125	39.2738	1.97424	108.044	4.45534	38.7469	1.97499	107.993
27.7333333333333	2.11341064305365	39.3778292668886	1.37451442677547	93.1118613091997	2.0536223313668	39.5775452119916	1.37661902926164	92.9023651862716	4.36811449301433	39.0639535983796	1.37829096075037	95.3361139855984	4.31320268871832	38.9807487053884	1.37954676624577	95.3973777107049	4.51086073792156	40.1281096690359	3.59482989251594	102.022151994303	4.49849651615699	39.3534669528863	3.59717700014191	102.471617421639	4.70138	38.4617	1.98715	108.082	4.48233	38.8543	1.9879	108.031
27.7666666666667	2.12276256454231	39.6596886554896	1.38242375270786	93.1167549632785	2.05930680078455	39.5957544857397	1.38452872337131	92.9072362359368	4.40301134526185	39.5516937716297	1.38620277974164	95.3672066673847	4.34986355104913	39.21698912826	1.38746915571109	95.4281818084394	4.50311085573752	40.3818510969825	3.60993433735207	102.060631464315	4.55030190665129	39.3422610559694	3.61230441380878	102.510679596802	4.73749	38.7432	2.00013	108.142	4.51507	39.0355	2.00088	108.095
27.8	2.12929084890831	39.3768995969962	1.39034261514201	93.1216403282964	2.06452256841615	38.9161281203912	1.39245898468187	92.9121121407888	4.42180861252681	39.3214345053883	1.3941450981694	95.3714210957257	4.36942256273224	39.235343429932	1.39541035258964	95.4321285295627	4.45719587484944	40.4512068788702	3.62510495806879	102.074096542791	4.52467423034515	39.3248326016458	3.62747278223828	102.523849581129	4.75872	38.9386	2.01386	108.179	4.53513	38.9207	2.01381	108.132
27.8333333333333	2.13730098137879	39.2747648901494	1.39828948708657	93.153727450561	2.07507637365456	39.9287480265266	1.40042346838773	92.9170339183181	4.43117634742697	38.8175653173034	1.40211571134534	95.4033193114862	4.38666477938743	39.2384815340659	1.40339197319333	95.4637578716153	4.45508930120912	40.3550595092423	3.64032249587877	102.08757309898	4.5639171065604	38.9955152369353	3.64268941949046	102.53708956427	4.79095	38.9723	2.02696	108.24	4.56079	38.7108	2.02692	108.196
27.8666666666667	2.14820735804334	39.6560975818873	1.40626375072434	93.1589731501989	2.07981708745665	39.3848512890702	1.40839727329931	92.9506131188671	4.46985421422881	39.3226180804067	1.41011001608232	95.4348656349557	4.41353145772996	38.9882284579649	1.41138742438726	95.4941551893024	4.45048129074043	40.8146573453847	3.65555547699177	102.128309508354	4.62119413027624	36.9206259894135	3.65793777828059	102.576899060687	4.81252	39.0006	2.04014	108.301	4.58154	38.9756	2.04009	108.233
27.9	2.15480519779357	38.9814429116464	1.4142734082736	93.1639478382489	2.08727462910036	39.288070339624	1.41640664445381	92.9555954599691	4.48882454035735	39.2075793577932	1.4181337735476	95.468468607511	4.44537853653663	39.0620896649849	1.41941216695262	95.5251164268154	4.39560236411087	39.7128103490729	3.6708705870659	102.141897576795	4.68706444231611	38.9408241271503	3.67326829671837	102.590391048422	4.83935	38.807	2.05336	108.338	4.61412	38.9028	2.05333	108.297
27.9333333333333	2.16323623803711	39.6832899048106	1.42231399907637	93.1689543848498	2.10039997553176	39.7388912075264	1.42444635892721	92.9605735563962	4.510611617398	38.6216217870356	1.42617785574848	95.4727132869803	4.46278212912098	39.0974814317428	1.42746832736248	95.529125927707	4.41937277570341	38.9934156395962	3.68624457905496	102.155587980016	4.73560643258818	40.0630715015513	3.68864888907897	102.603862640779	4.86033	38.5968	2.06665	108.4	4.63634	39.0404	2.06663	108.334
27.9666666666667	2.17381830981603	39.8980912872056	1.43036353891349	93.2022748833839	2.10689671126986	39.7210136546535	1.43251711230724	92.9655861319561	4.53328053598961	39.0667922205735	1.43424921123549	95.5049446542435	4.48457814083001	39.142975219567	1.4355445916723	95.5599328239302	4.47890952523449	39.4236621455389	3.70166163074313	102.198895869803	4.72705694219856	40.0756678109245	3.70407760592293	102.641639762063	4.89428	38.8959	2.08001	108.462	4.6664	38.7101	2.07999	108.399
28	2.18184201432115	39.2523772324527	1.43844713402183	93.2072852071499	2.11766993850074	39.8102301664077	1.44059818851598	92.9978967564613	4.56717394913059	39.4372932683835	1.44236256556942	95.5350417052251	4.50218702537099	38.953437102461	1.44365209958465	95.5890181483279	4.46159936499366	39.1752350754637	3.71714326960398	102.213007774355	4.68976160043308	39.7673213879175	3.71955398312314	102.654989895396	4.91563	38.8104	2.09344	108.499	4.69003	38.8473	2.09341	108.463
28.0333333333333	2.18915252970221	38.835476451778	1.44655609285173	93.2117957151016	2.12499071231867	39.914387469856	1.44872088783789	93.0032289489178	4.59215268228176	38.8077251813172	1.45048234919625	95.5392552661788	4.54790558172224	38.9717175626448	1.451786165404	95.6189274744268	4.49313287510584	38.9534981386813	3.73265880402812	102.226901078261	4.70085021684105	40.6052120375191	3.73509432185537	102.668407994152	4.95022	38.9131	2.10694	108.561	4.72076	38.9629	2.10691	108.501
28.0666666666667	2.20320177180542	39.7120237130061	1.4547011041053	93.2168201474296	2.12833314528542	38.9804006206914	1.45687494192539	93.0082819052469	4.60797480908062	39.2870949588354	1.4586073708463	95.5700013054801	4.57104604197658	38.9499766332971	1.45991168869495	95.6229168698794	4.54861874269915	39.1094432876621	3.74823349192583	102.240846605098	4.65286392931505	39.5439346367488	3.75067650168158	102.708090606118	4.96768	38.7617	2.12035	108.624	4.74663	38.9951	2.12044	108.566
28.1	2.21131248519392	39.1346604591573	1.46283227428965	93.2503681658056	2.1343550111475	39.5232711431168	1.46501569983712	93.0133157941355	4.62657975146152	39.4547046955777	1.46678812368129	95.6009421543935	4.57392628910627	39.2698025914457	1.4681042235324	95.6576311996586	4.54930409326325	39.5101815858449	3.76382927975013	102.279672915687	4.65701848053621	39.7838581556744	3.76614710711532	102.720155054387	5.00465	38.8961	2.13396	108.662	4.77085	38.939	2.13405	108.604
28.1333333333333	2.22069239950353	39.6219054656814	1.47103209401446	93.2554639464308	2.14592447316913	39.7448627508567	1.47321775289647	93.0184326504656	4.67979676949728	39.0885407497859	1.47500725597301	95.6314081750065	4.61375234012595	38.8547367106383	1.47630956577356	95.6891891270958	4.56595633138364	39.2728295405182	3.7795098420052	102.293730090212	4.68770408135606	39.7670771879016	3.78184707727237	102.733802753622	5.03295	38.7275	2.14765	108.726	4.79801	38.7689	2.14775	108.667
28.1666666666667	2.22779455376405	39.8963693393542	1.47924312672028	93.2605993996047	2.1527204800838	39.4640597848246	1.48144276070909	93.0497899035034	4.6870497580091	39.0967930899189	1.48323309062819	95.661510088068	4.63910092259165	38.9477702932129	1.48456841244513	95.7197610234909	4.60853790407968	39.5308768766904	3.79523963332856	102.307823187562	4.66231597285447	39.6572674908018	3.79758127621392	102.772433982906	5.05615	38.8456	2.16139	108.791	4.81933	38.9552	2.16151	108.73
28.2	2.23785450919629	39.1411842802739	1.48750353309598	93.2657554667238	2.15943169217264	40.3591038079676	1.48969342008546	93.0549510325292	4.70660848466853	38.8915281796939	1.49149668139423	95.6661147065906	4.66018510136814	38.8699021033469	1.49283634778695	95.7242310415606	4.57323685718298	39.0729212665808	3.81103198464343	102.346464518193	4.6621374279698	39.5781512305567	3.81337488130128	102.78619377115	5.0824	38.9399	2.17521	108.829	4.84548	38.8904	2.17533	108.767
28.2333333333333	2.24441803116031	39.6052285821252	1.49578776160617	93.2998303676561	2.16392332259534	39.5398708674559	1.49799122283384	93.0601735034284	4.73875024975236	39.0181417693285	1.49978924875384	95.6962660640773	4.68029063733035	39.0892622580024	1.50112086895705	95.7583319732748	4.60376663216113	39.685546395311	3.8268633107007	102.360704020892	4.69835208379524	39.9011253058922	3.82922025648982	102.79998540955	5.11725	38.867	2.18911	108.894	4.8687	38.8595	2.18922	108.831
28.2666666666667	2.2523449934689	39.3552436922379	1.50409172735611	93.3050427583944	2.17510460538472	39.8392819854933	1.50629756551859	93.0909697640492	4.78143539509058	39.5178194646806	1.50811128156567	95.7286960956882	4.71615615982311	38.8949931460578	1.50944794704393	95.7896480351168	4.63963598839613	39.2215177609613	3.84276208128063	102.374963950951	4.66449707239188	39.8666668076262	3.84511617053174	102.839764118935	5.13674	38.7573	2.20307	108.956	4.89901	38.9066	2.20318	108.895
28.3	2.25844332244199	39.4468230150227	1.51242124235762	93.3102854904768	2.18114693956365	39.8074427725088	1.51463528657625	93.0962081870843	4.7880957419748	39.2750058662244	1.51645972726681	95.7610424488417	4.73733819968078	39.0240218726119	1.51780611227677	95.7938420822252	4.61297572079735	39.3703890055806	3.85869905414978	102.417828808834	4.70266823730637	39.4403381768095	3.86096188376489	102.853737784274	5.15545	38.6763	2.21708	108.994	4.92313	39.0977	2.21719	108.934
28.3333333333333	2.2695859725121	39.8554517473564	1.52077407038946	93.3155564381247	2.1933057747131	39.4497262329232	1.5229978332589	93.1014883799968	4.80278590804643	39.0750323329886	1.52483103824163	95.7657820127951	4.74266797974254	39.0352877683963	1.52618467458733	95.8248921931513	4.62893732293603	39.2887355284214	3.87465798784755	102.432179198724	4.73716836058553	39.6663576837599	3.87695202715274	102.893468052171	5.20023	39.0794	2.23101	109.059	4.9504	38.7252	2.2317	108.999
28.3666666666667	2.27727940778894	40.0494366502799	1.52916482433459	93.347601694267	2.19605472806826	39.1215719764158	1.53139398921084	93.1067819385799	4.82856958987972	38.6610780915393	1.53324606758175	95.7968565117405	4.77688102987294	39.1980622435991	1.53459827168604	95.8543514811261	4.65803391564222	39.383536327426	3.89071320661718	102.446609467388	4.69946367994938	39.6968187797209	3.89300900515227	102.907495690862	5.2115	38.6767	2.24518	109.122	4.98539	38.8695	2.24586	109.063
28.4	2.28689290649269	39.4073237487059	1.53757880783303	93.352915168258	2.20963839089726	39.1974785962452	1.5398118427351	93.1398117877045	4.88183157547359	38.4934226921561	1.54166074504666	95.8293392106487	4.82024096102698	39.1092071163987	1.54303151412613	95.8824893114582	4.63861621722662	39.57884654885	3.90680722046063	102.488170106975	4.7251758658226	44.0091510236353	3.90912286388792	102.921598681075	5.24755	38.6562	2.25939	109.187	5.00696	38.738	2.26009	109.102
28.4333333333333	2.30262276685186	39.6007075453099	1.54602581264779	93.358259490892	2.21767783898454	39.8707089613315	1.54827300814675	93.1451532040904	4.89352590964401	38.9043221783289	1.55012569398258	95.8591749153033	4.85873075756217	39.3338651892687	1.55149459796817	95.9156495859277	4.65642747477975	39.4378608672947	3.9229722542954	102.502713274068	4.63877666276726	37.811670807538	3.92528126701287	102.93550640259	5.27793	38.5571	2.2737	109.224	5.0361	38.9237	2.27438	109.167
28.4666666666667	2.3121228103985	39.342795348394	1.55449442524174	93.3914826075805	2.22272376969362	39.6821798411047	1.55673417921315	93.1504975554412	4.92756367628433	39.3552552350475	1.55862276929184	95.8635480287266	4.86568827667006	39.0387513210856	1.55998850081626	95.9199012789573	4.70671119857821	39.7700579912911	3.93919383638882	102.517314489424	4.67447841928904	38.0086982725424	3.94150226254703	102.974494480647	5.31823	38.9986	2.28806	109.287	5.06086	38.5828	2.28876	109.233
28.5	2.31539789092861	40.0493594502498	1.56298969107102	93.3968356852126	2.2354102236543	39.5744311769466	1.565254188196	93.1553371405996	4.94040746200298	39.3740736902025	1.56708806940995	95.8947007586551	4.89564121984747	38.7117434224096	1.56847132312022	95.9493492846696	4.69832311554286	37.5345645402781	3.95544668253727	102.55675830686	4.79246281536309	39.0161935323463	3.95778177932894	102.988847150926	5.34212	38.8699	2.3025	109.349	5.09538	38.7351	2.3032	109.273
28.5333333333333	2.3217835015262	39.785541056295	1.57149664632231	93.4021524754839	2.24034830712126	39.8322423025704	1.57373362568959	93.1865126025272	4.96694523051217	38.8759616928313	1.5756445663369	95.9249879397818	4.920844460395	39.0567374864751	1.57703031473908	95.9821962229477	4.80227016608899	38.1733784740439	3.97170331749452	102.571471770701	4.82157350076266	39.8774379372464	3.97406318534738	103.029066032445	5.37898	38.4541	2.317	109.413	5.12192	39.0488	2.31771	109.34
28.5666666666667	2.33701567758231	39.3446886294502	1.58005521710759	93.407535413192	2.24582665730063	39.5410279775256	1.58229071311299	93.1919178310136	4.99751349335566	39.5932354698697	1.58421487729564	95.9562331510489	4.9593888763307	39.2503275392265	1.58560364234691	96.0128680642344	4.78085216602322	39.6258963087595	3.98809482248411	102.611523168475	4.77698305096699	39.5574846987732	3.99045682760731	103.043411219692	5.4037	38.789	2.3315	109.476	5.1494	38.8035	2.33222	109.408
28.6	2.34595181515836	39.7341746643152	1.58863231961692	93.4437948080257	2.26165427910146	39.8065059245191	1.59088559313543	93.1973663195258	5.03192937287175	39.3546573967015	1.59281698999663	95.9882482996252	4.98720468199987	38.7686526583047	1.59421434008491	96.0491381884407	4.54733898293726	39.8966369783897	4.00451406184277	102.626334695482	4.61394193605602	39.2451888882005	4.00688408694299	103.057747164548	5.42999	38.6664	2.34607	109.515	5.17332	38.98	2.34678	109.447
28.6333333333333	2.35304572745827	39.4788288283465	1.59725481482248	93.4492556286431	2.27070653091367	39.5855230152454	1.59950790752759	93.2028553238938	5.04724332481547	39.2639907952509	1.60146161345336	95.9929278357586	4.99477470090509	38.752152386981	1.60286348025829	96.0538367205225	4.36442967384963	40.3695177916209	4.02100780086501	102.66776207063	4.46070603439115	40.0155293497679	4.02337805598411	103.10540663716	5.45765	38.6223	2.36078	109.58	5.20276	38.7356	2.3615	109.513
28.6666666666667	2.36171062011233	39.2930982312365	1.60589456233103	93.4547698937481	2.27571424065889	39.8501695064659	1.60816369025332	93.236913437824	5.06159738698004	38.8422861661681	1.6101316258249	96.0316146230883	5.03636642011399	38.8198386078485	1.61151927768125	96.0842972318999	4.54211455464049	39.6067772677513	4.03754443696569	102.711963131425	4.58724029809545	39.3848631853829	4.03992889977049	103.141902284721	5.49248	38.6652	2.37557	109.645	5.2387	39.0679	2.37629	109.578
28.7	2.37333413333355	39.751161004609	1.61455976534405	93.46025496992	2.27539566036314	39.9024574834043	1.61682299848678	93.2424474802588	5.12635891024563	38.8943634022256	1.61880621406562	96.0654495492553	5.05981036910708	38.8914918299987	1.6202068882168	96.1135702264497	4.58462784791911	39.2425246695814	4.05413998000155	102.727001081487	4.64777462411514	38.9731942638524	4.05653979344156	103.156620047794	5.51494	38.3468	2.39043	109.707	5.26522	38.7842	2.39115	109.645
28.7333333333333	2.38041678419128	39.605917737172	1.62327388735355	93.4918555690306	2.28888342786689	39.7042598554477	1.6255440877001	93.2480403907263	5.13746888866878	38.9369414425297	1.62752036354646	96.0956541575523	5.0929491348444	38.7270043133122	1.62894301391881	96.1437466213318	4.66182752805226	39.546885619245	4.07078432624137	102.768194501192	4.67914779055149	38.9641194426051	4.07319187957683	103.198591026615	5.54559	38.6321	2.40536	109.771	5.29223	38.8288	2.40608	109.685
28.7666666666667	2.38818793828428	39.6788944100939	1.63199981898613	93.4968645206592	2.30247231051901	39.3670336430965	1.63428403676768	93.2537763301139	5.15260860122014	39.1027123537073	1.63626756937571	96.1005882539726	5.11410475329222	38.9656225410406	1.63769247647373	96.1792678685518	4.67867765127334	39.5159825658722	4.08744423749289	102.783638318794	4.74994608075205	39.6789816636995	4.08986472614545	103.237566584957	5.58118	38.5743	2.42037	109.835	5.32038	38.7349	2.4211	109.75
28.8	2.40206936512479	39.4400989575181	1.64075639065275	93.5025950146674	2.3123116210462	39.8704653569641	1.64304733301225	93.2901168166638	5.1948046060298	38.7740064157178	1.64504437690775	96.1313326782085	5.12787507973339	38.8441243697707	1.64645644907501	96.1836698709175	4.69800884019491	39.491629508286	4.10421337329428	102.82303852861	4.74613947101816	39.3047445170748	4.10663717716809	103.252457314662	5.61096	38.7084	2.43544	109.899	5.35197	38.8089	2.43616	109.816
28.8333333333333	2.41023929633324	39.3541631409185	1.64954439257615	93.5331922639471	2.31467595077215	39.9002173667063	1.65183529169598	93.2957632749785	5.20908980183368	38.9263372563664	1.65385326172437	96.1648140330726	5.16769822042789	38.8692160963313	1.65528045832165	96.213211620645	4.72749573231083	39.4625409597801	4.1210544134964	102.838267651153	4.7701978331152	39.4082221586942	4.12347252423363	103.293299636651	5.6376	38.5532	2.45042	109.937	5.37353	38.6021	2.45117	109.883
28.8666666666667	2.41424577473089	39.8031804288211	1.65836598208694	93.5388473686141	2.32667506274217	39.6826334206208	1.66066926172355	93.3014471342091	5.25221633236159	39.5096828291002	1.66268199359363	96.1950514141855	5.18789066022862	38.9295813144678	1.66411564265449	96.2442643349811	4.33558020043995	39.7192088782276	4.13790389926222	102.881347504287	4.43687653792612	39.6687156715368	4.14035005178766	103.30824639731	5.67489	38.507	2.46564	110.003	5.40549	38.8245	2.4664	109.922
28.9	2.43165330377798	39.5345968324307	1.6672080662287	93.5445245420692	2.33677469616294	39.6900494636546	1.66951937626277	93.3071305576506	5.28506891675115	38.9891747870307	1.67155117980642	96.2255608793875	5.23889570878737	39.0772711506501	1.67298468315732	96.274816625102	4.51547638674617	39.4876069162744	4.15484272408949	102.896689557538	4.59377547349062	39.544084748812	4.15728224054605	103.350046219248	5.71184	38.5116	2.48094	110.068	5.43426	38.8878	2.48168	109.987
28.9333333333333	2.43901659023465	39.7729931623128	1.67602841503382	93.5768432133611	2.34346253721247	39.8424267889242	1.67832983199745	93.3396502148795	5.30043564034782	38.847699293375	1.68040166885093	96.2586281175081	5.26622997570192	39.183748158959	1.68184965460147	96.3098339834001	4.54527193305442	9.08310743469838	4.17182051078365	102.937617063275	4.61702611830482	7.11126211154625	4.17427604981952	103.391247934656	5.7317	38.4109	2.49631	110.133	5.46791	38.7712	2.49706	110.054
28.9666666666667	2.4483456105837	39.3488077845973	1.68492084810479	93.582511532262	2.34797384280526	39.5617488630133	1.68723529841105	93.3453892457327	5.32429488369048	38.5247593484676	1.68932411212592	96.2631843737774	5.27090373521553	39.2212393175166	1.69077517928806	96.3143166164137	5.20657448815254	7.54914261715657	4.1887479459061	103.036211173337	5.32817285479468	5.62343349979419	4.19128615056699	103.466041322061	5.76429	38.5281	2.51176	110.197	5.49183	38.988	2.51251	110.118
29	2.4522169661561	39.2031844419862	1.69385607337759	93.5882421210736	2.35746611650545	39.2643112783935	1.69617837416936	93.3511405432563	5.33746308843337	39.0470857210788	1.69828601461814	96.2963650564642	5.3023063574421	39.0104569802404	1.69973251689889	96.3438599483975	5.90605198698761	9.44678703311152	4.20660765064945	103.122136246022	6.10101769990946	7.29035374043388	4.20838781375195	103.569368380406	5.79975	38.4608	2.52728	110.26	5.53326	38.6451	2.52804	110.185
29.0333333333333	2.46764017397289	39.4970058256936	1.70282184029913	93.6198653833014	2.36830376262274	40.1060794129342	1.70516065446959	93.3568910218776	5.39824807217609	39.0591987712717	1.70727121183711	96.329437397494	5.32306592537886	38.8507798995995	1.70872747643306	96.3753406691553	6.45789149924375	11.6315156664912	4.22377376581185	103.206634313582	6.68348974506795	9.60306519455929	4.22556773700363	103.65434649091	5.82967	38.5999	2.54287	110.324	5.57369	38.5712	2.54364	110.225
29.0666666666667	2.47742378246794	39.7019241414853	1.71181287676222	93.6256062624898	2.3706918704273	39.7117461749064	1.71415463610699	93.3885333734783	5.42135259105625	39.0308252109862	1.71627733817236	96.359167043457	5.36232350084067	39.017662748475	1.71774450982113	96.406410163979	6.87661949535829	15.1769847638276	4.24099063214494	103.326633204843	7.15423778581748	13.1568073821221	4.24277976925523	103.777431782231	5.86494	38.5559	2.55837	110.387	5.59142	38.6856	2.56005	110.294
29.1	2.48549249734715	39.3616162878746	1.72084095729761	93.6314014796139	2.38199370875573	39.5815463947946	1.72318669337901	93.3937891092548	5.45064832035412	39.0367204389273	1.72531378985908	96.3902103629692	5.38905913550752	38.6755565571529	1.72680106345767	96.4405635352147	7.23400793289728	18.7236516887793	4.25827584693538	103.410019008778	7.60935777152897	16.7858829234857	4.26005993866718	103.8792353007	5.88946	38.509	2.57411	110.452	5.62118	38.8618	2.57579	110.362
29.1333333333333	2.50314322708804	39.3900702272908	1.7298944885642	93.663166316126	2.3943348096712	39.6108574102725	1.7322449084112	93.3996307246653	5.48707033991247	39.1788071525174	1.7343961306289	96.3947974790352	5.421446996341	38.7120268443228	1.73587931576959	96.470839088959	7.59210783480888	21.6878467633033	4.27558983316637	103.503141028761	8.02429906231129	19.8759203171609	4.27740230128149	103.962408532223	5.93642	38.7141	2.58993	110.516	5.65123	38.5335	2.59162	110.43
29.1666666666667	2.5059051156953	39.6291798178321	1.73897766732582	93.6689441607979	2.40116393729619	39.5830401678834	1.74134461686385	93.4317427471524	5.49351425430283	38.9044393364307	1.74349858680688	96.4300810921294	5.45568460085296	38.9245867373498	1.74498476668092	96.4862194067511	7.91975624537514	24.4948855490358	4.29301613222462	103.595931856217	8.39990188491566	22.8992159914523	4.2954086991087	104.054764820078	5.95888	38.6622	2.60585	110.581	5.68658	38.7005	2.60753	110.498
29.2	2.51754414610344	39.2848413499587	1.74810751836551	93.6748381495957	2.41320967512661	39.7859578438296	1.75047823469161	93.4373681840405	5.5411854186383	39.1439993675309	1.75262567688439	96.4716741292706	5.48546694309299	39.1641939750171	1.75412767049493	96.5092305640779	8.23732443879057	26.8761608895888	4.31716320186208	103.689939299047	8.79581310778468	25.3451562557152	4.31961596564424	104.158495690965	5.99085	38.3258	2.62181	110.644	5.71483	38.9656	2.62351	110.563
29.2333333333333	2.52355969540453	39.2324502928162	1.7572489929615	93.7046538667106	2.42045812775576	39.5385549488682	1.75962368996722	93.443318599107	5.40416059188266	38.9502522924411	1.76180896082148	96.5022086285684	5.49447460473417	38.6698611512037	1.76329226303318	96.5385045691003	8.56177494263385	29.275004610829	4.341504159869	103.75753413315	9.17866425126602	27.7195936531492	4.34395747581757	104.216498597099	6.03899	38.5541	2.63787	110.71	5.73827	38.6608	2.63956	110.629
29.2666666666667	2.39799382080477	40.3583728222541	1.76642767762989	93.7106082201505	2.42788107895462	39.7032547106571	1.76880475526464	93.4492958579397	5.38338935370392	39.2039770424159	1.77098946383588	96.5069538688963	5.52264086397759	38.9784974978965	1.77249097139891	96.5766541463319	8.88879134806084	30.7548070109841	4.3659117600854	103.840692516431	9.53093429878452	29.2338846880584	4.36837593144689	104.295295645427	6.05801	38.4287	2.654	110.775	5.76928	38.8718	2.65569	110.697
29.3	2.47036560222299	40.5228646369341	1.77564173618861	93.7166418490051	2.43664333614157	39.2185810955535	1.7780192968367	93.4842245961855	5.48364445732887	39.2320974298891	1.78021700117031	96.5397453232208	5.56270533376634	38.904112229275	1.78172315395233	96.6064183100982	9.18689103372481	31.8632944006772	4.39040346267019	103.891011643724	9.8594149091784	30.4655100708965	4.39287956564494	104.34721187451	6.09807	38.4348	2.67097	110.842	5.7976	38.7785	2.67174	110.763
29.3333333333333	2.50909980556942	40.2003703547026	1.78487032758729	93.7453042017697	2.44539481749037	39.8017845549279	1.78720589318507	93.4901841557609	5.53876446637019	38.9902727433213	1.78944772464143	96.5706405297602	5.5992096816885	38.5639892951515	1.79096238153541	96.6369600905756	9.44169945409487	32.9302298497295	4.41494712351859	103.943747840698	10.0928292958535	31.4446574489217	4.41742885927656	104.399247755953	6.13085	38.5578	2.68726	110.908	5.83882	38.5594	2.68804	110.803
29.3666666666667	2.52758952288844	39.7194863679994	1.79407691151177	93.7512771486948	2.45383149172816	40.2937135465857	1.79648625526586	93.496238074106	5.59911766715389	39.4939853171847	1.79873824148306	96.6038784637648	5.6207093730466	39.1945917713469	1.80026173541165	96.6666045192036	9.63570104157723	33.4292012310198	4.43960084893305	103.99319796768	10.2862746748497	32.2654539370096	4.44209364755098	104.447926255858	6.17158	38.5181	2.70363	110.974	5.88204	38.5404	2.70441	110.872
29.4	2.54664257032787	39.8416287127867	1.80339404853774	93.7573608808256	2.46638079346	39.6291542946115	1.80579403900665	93.5023305351416	5.64139221909802	38.793080672872	1.80806126972199	96.6373438720221	5.65315753723802	39.0814515910711	1.80958761734533	96.6972132270094	9.78968814514573	33.9693669696545	4.46435268681346	104.044653863837	10.4197636847519	32.5338292766775	4.46687344115981	104.496203667321	6.19723	38.5598	2.72007	111.04	5.90394	38.7897	2.72085	110.939
29.4333333333333	2.55794901903111	39.8405571513432	1.81271923080717	93.7920304007914	2.4764817212065	39.8040288291972	1.81512770728625	93.5344339258645	5.68137851956078	39.1199335847294	1.81740585126243	96.6699735727497	5.6719493952019	38.9757493628566	1.81893892968702	96.7269077353507	9.89465338762074	34.1425742375567	4.48916879770214	104.094682162056	10.5332761765626	33.1082922090825	4.49170206966207	104.54530434204	6.24168	38.2737	2.7366	111.105	5.93278	38.6169	2.73739	111.006
29.4666666666667	2.56087698518558	39.8422119613832	1.82207918686002	93.7975650604264	2.48440855463791	39.0998261798763	1.82450052022288	93.540569573726	5.69912006187734	38.6622041953686	1.8267894857459	96.7006541750881	5.7040258351812	38.9766887351677	1.82832216518225	96.7569152650212	9.98528000465256	34.6474774206709	4.51407550018844	104.14301567695	10.5793605057918	33.4698377905714	4.51665529294631	104.59481369972	6.27224	38.5052	2.7532	111.172	5.96278	38.601	2.75399	111.073
29.5	2.57607422219165	39.2306727229709	1.83148025405309	93.8036744744408	2.49057112462022	39.7235018239868	1.83389678145602	93.5466779491194	5.72869765071319	39.3200569704785	1.8362022263175	96.7319089647384	5.74398729518175	38.8894658755922	1.83775232546607	96.7619528024067	10.0649440711804	34.8268087001162	4.53902614542494	104.191164930682	10.611327780763	33.9732126421161	4.54237017992623	104.616144695498	6.29681	38.2477	2.76972	111.24	5.99542	38.4681	2.7705	111.14
29.5333333333333	2.59233422255557	39.2328171271164	1.84089543326738	93.834861144817	2.5020457528699	39.9568820006061	1.84333560833941	93.5794017795884	5.77027096907416	38.9035909228762	1.84565907732225	96.7401300890861	5.75745100605045	38.6310264429697	1.84719926539487	96.7993113558339	10.1004029447892	35.2641031575197	4.56409737473045	104.242262946467	10.6388880548366	34.3173988963225	4.56744788165526	104.663695781444	6.32836	38.5845	2.78648	111.309	6.03378	38.563	2.78728	111.206
29.5666666666667	2.60353151822205	39.3488077845973	1.85036299552765	93.8410138766387	2.51671357951154	39.7026660312262	1.85280672850462	93.5855895121481	5.80327427250233	38.8495935968237	1.8551241010143	96.76806375686	5.79754859598839	38.9394533627953	1.8567984587338	96.8327333863672	10.1138851529886	35.5893822635389	4.58925231593739	104.265668511968	10.6639662393688	34.8605782788667	4.59262020892309	104.712537955861	6.3533	38.3353	2.80333	111.375	6.06019	38.5325	2.80413	111.273
29.6	2.61189422004648	39.5860394123599	1.86016057671181	93.8474851041263	2.52189653692566	39.0673846061147	1.86278883628614	93.5922776831545	5.82465572456658	39.025456368459	1.870423760893	96.8071101759818	5.82916561912983	38.605477697845	1.87324637474212	96.874383523304	8.71378694249986	36.1118534210021	4.61448752776812	104.314022040207	10.7082842887699	35.201760170488	4.61786245117661	104.76126176103	6.39976	38.4245	2.82026	111.442	6.10053	38.6396	2.82106	111.341
29.6333333333333	2.62170502838827	40.2179445678504	1.87034960484046	93.8812583237261	2.53251671396055	39.9280680799984	1.87297739102832	93.62420885545	5.86301977658712	38.9955468843968	1.88691851587963	96.8483906288859	5.87236924192755	38.7051300272308	1.88973865985368	96.9121301712108	9.5789067508265	36.4303699024465	4.63978121999957	104.363316067798	10.7234298882869	35.5628184065358	4.64315755275734	104.809453839947	6.43572	38.4104	2.83726	111.511	6.1268	38.8004	2.83808	111.41
29.6666666666667	2.63069635329914	39.4043291584734	1.88056587267847	93.8882149874516	2.53822686636674	39.8507191512041	1.88320865162225	93.6319054441904	5.89794483348126	38.8650263354993	1.90343513513061	96.8861756013318	5.89571778585078	38.7020908918791	1.90626768664129	96.9475883332379	9.92160392269182	36.6480551981655	4.66517796606939	104.412423264287	10.7236357975113	36.256885264685	4.66858166587127	104.832605978484	6.46736	38.2306	2.85436	111.603	6.162	38.569	2.85518	111.478
29.7	2.64230404969054	39.8315437767627	1.89081223243312	93.8951882635241	2.55076540588333	39.5657699564272	1.89345410404644	93.638883507417	5.92697594984278	38.8796621669919	1.92004246781736	96.9265688459431	5.9302664961439	39.0210612237505	1.9228923249268	96.9903120293702	10.0678712655829	37.2586278062693	4.6906713576046	104.461615374136	10.731250364333	36.9608230693424	4.69408585888336	104.882495436451	6.51322	38.2533	2.87154	111.67	6.20259	38.4985	2.87236	111.546
29.7333333333333	2.65430575800888	39.6980381052032	1.90107126234304	93.9277916773164	2.55819363853981	39.7842490580249	1.90373227373376	93.6459017030759	5.96479453864421	39.2100654054951	1.93670663523815	96.9658955811482	5.93923177876493	38.7573709550452	1.9395550090063	97.0030387019321	10.1274785520576	37.5416415483563	4.71625703913428	104.485851572499	10.7265084193445	37.7563410633147	4.71968536446509	104.933791095222	6.54778	38.3009	2.88861	111.736	6.23358	38.8685	2.88944	111.616
29.7666666666667	2.65869690396001	39.6915134320222	1.91138884051623	93.9348430277809	2.56874011295839	39.2451397603032	1.91405220842915	93.6798528690652	5.98943653163477	38.920631997226	1.9534111167416	97.0061375693573	5.96405862684955	38.9801003037508	1.95628575864758	97.0449736067717	10.1314451804691	38.1629885393321	4.74187996604639	104.537206294528	10.7578030247986	38.4569328924426	4.74530597033349	104.981866004327	6.58303	38.4829	2.90595	111.804	6.26738	38.6197	2.90679	111.685
29.8	2.66972214984964	39.3562092024553	1.92174385372566	93.9419367877486	2.57770774481806	39.7668023718184	1.92441209136829	93.6869368738722	6.01237101699168	38.6467933275839	1.9701875232084	97.0457757035845	5.99473067343421	38.605477697845	1.9730698792486	97.0829083743416	10.1852520162588	38.6630711504731	4.76763390314125	104.585756862504	10.6894622903333	39.7713218120992	4.77106206523318	105.004907212686	6.61766	38.3777	2.92338	111.873	6.29695	38.7887	2.92422	111.756
29.8333333333333	2.68335422474649	39.5411170872166	1.93213289321795	93.9768809290748	2.58526505101751	38.8558039858652	1.93481484383333	93.6940715292517	6.04540824354034	38.7784135048212	1.98701356738553	97.0857346148592	6.02659433200003	38.8510426633505	1.98990131715714	97.1222934884565	10.2114669564195	39.3280832209545	4.79346997183987	104.63382546543	10.5841218527424	40.835642884427	4.79691232117096	105.05487610328	6.64544	38.4583	2.9409	111.94	6.34274	38.5719	2.94174	111.825
29.8666666666667	2.68846579761793	39.5515256236564	1.94255617608634	93.9840442700673	2.59960894471646	39.7552787152614	1.94524475041514	93.7272057580827	6.06187865468501	38.6616187407701	2.00399978489773	97.0973549785444	6.05839900808507	38.8960034244673	2.00671454794311	97.1612177154519	10.1627550056347	40.0006707661505	4.81939432044639	104.657396490764	10.5167459137603	42.7301047518625	4.82284121578597	105.104446337053	6.68695	38.4218	2.95849	112.006	6.36034	38.6079	2.95933	111.896
29.9	2.69975873238317	39.2128024141376	1.95300637045068	93.9912069613986	2.60912861795664	39.6077377676417	1.95571582864794	93.7336605386679	6.10121127934025	39.0932107163715	2.02080231097911	97.1366721110512	6.0878074313067	38.850783776454	2.02365960625166	97.2002103389085	10.1022820825861	40.7937935141646	4.84537781334229	104.707980604387	10.3531069175486	44.8318658510668	4.84880719746152	105.127231289777	6.71485	38.3582	2.97617	112.074	6.4083	38.4519	2.97702	111.966
29.9333333333333	2.71477282684636	39.594491711208	1.96349799209581	94.0267740638719	2.61662622419505	39.6250733877131	1.96620845503787	93.7408681309023	6.12716090722758	38.9805873744121	2.03780542378391	97.1775580763051	6.12371342056082	38.5733239253033	2.04066854907227	97.2417219518587	10.1120865477699	42.0099052960902	4.87143778814932	104.757133200496	10.1945581292092	46.5437121277704	4.87493031311969	105.174946525793	6.75442	38.4541	2.99368	112.167	6.43574	38.4377	2.99461	112.035
29.9666666666667	2.72594201155659	39.6168117137361	1.97402001812846	94.0339952555494	2.61954117238826	39.761193465179	1.97675235435839	93.776012411411	6.15688619294834	39.3001889908434	2.05485030255434	97.21796196855	6.15894422430186	39.1161367144133	2.05773193044913	97.2804091072155	10.0409608077623	43.7598285701218	4.89763795842783	104.780579703716	9.95626653915355	47.4898077659547	4.90110944483854	105.197366244561	6.79513	38.735	3.01154	112.236	6.47035	38.8079	3.01247	112.104
30	2.73462925954925	39.8142125494965	1.98459006061264	94.0412634811619	2.63541559516028	39.9515941784856	1.98731405352662	93.783273192407	6.18243956902215	38.9182980948636	2.07196186433272	97.2594598641265	6.20786457825375	38.8681885164396	2.07485940621856	97.3192782296499	9.91132323184339	45.077904080561	4.92390891928786	104.82819816361	9.73808098126957	47.847273288889	4.92739411103377	105.245933479797	6.83062	38.2416	3.02949	112.302	6.51564	38.7195	3.03042	112.176
30.0333333333333	2.74663839607941	39.3904681217719	1.99518756172056	94.0734221971019	2.64725952807911	39.9309012838978	1.99791223664756	93.790503692024	6.22894818106101	38.7917381939857	2.08913199732618	97.3001680169117	6.23588697010992	39.0576771775332	2.09203531904133	97.3644594731603	9.81292142699153	45.6417196870058	4.95026046969903	104.877665515668	9.54121579139983	47.2752711496534	4.95373816715691	105.268409590346	6.87232	38.3543	3.04752	112.37	6.54481	38.8333	3.04845	112.271
30.0666666666667	2.75186304327952	39.2981095656929	2.00578360616315	94.0806542751941	2.65949304472981	39.7372658938205	2.00853720394555	93.7977365002724	6.25947100810601	38.9135307730305	2.10636078295084	97.3418964360064	6.26019514162374	38.6698611512037	2.10927702421691	97.4060585315562	9.59989096936028	46.0592364359648	4.97665575581008	104.900599695034	9.36099208714521	47.203310010936	4.98016562951316	105.316947638361	6.90149	38.1586	3.06563	112.463	6.57568	38.4426	3.06658	112.341
30.1	2.76788803329245	39.4438637071536	2.01645409947568	94.0879803057795	2.67045096826605	39.611599645853	2.01920830974943	93.8315485280149	6.28715077926485	38.840836464823	2.12360527554325	97.3821497660019	6.28559535453321	38.982272168554	2.12652399046676	97.4463729247423	9.47756234092691	45.8183638979258	5.00320521189066	104.950235413208	9.27105280134725	46.7823547959781	5.00672657262028	105.366089962384	6.95183	38.2625	3.08383	112.532	6.61547	38.5324	3.08478	112.409
30.1333333333333	2.77585160692031	39.8098027483335	2.02716428114453	94.1263276998134	2.67618992949845	40.0086455605748	2.02992458518439	93.838920739875	6.31937720082506	38.8807761976404	2.14094278716875	97.4208291577137	6.31783857106405	38.7860845816121	2.14388268996491	97.4835931646121	9.29432732749711	45.5421350294393	5.02981077697128	104.973501470269	9.15301521505672	46.2237338546696	5.03334846467682	105.38934264429	6.984	38.2625	3.10266	112.6	6.64813	38.6426	3.10354	112.48
30.1666666666667	2.78630978545984	39.0035774164005	2.03790048455902	94.1337420695878	2.68848944063321	39.4725924778385	2.04067341840204	93.846382829566	6.34494492434868	38.9017801914376	2.15833867174015	97.4592743156099	6.3579010479775	38.6833817976405	2.16129306062035	97.5263150806363	9.17223267003761	45.528967389499	5.05652984572012	105.023699408751	9.06316666563949	45.8466646274625	5.06007489586895	105.437551029139	7.02331	38.1988	3.12103	112.667	6.6865	38.7079	3.12193	112.55
30.2	2.80320376231945	39.9462250990702	2.04868372355867	94.1411997980535	2.6990001414634	39.7877196266436	2.05145340981276	93.8810989468866	6.3832592981567	39.1416311893345	2.17579274601885	97.4991427216956	6.3827008089287	38.8337188434642	2.17875474900411	97.5392815715255	9.1314078947232	45.0599445961222	5.0832821802856	105.072478882908	9.02929135276663	45.5606731905589	5.08684695991676	105.486327263973	7.0458	38.2306	3.1395	112.76	6.71588	38.6049	3.1404	112.622
30.2333333333333	2.79719322952994	40.3293506774261	2.05946454865361	91.435303326349	2.71112759007365	39.9111879131557	2.06227776951304	93.8885975028184	6.42373131756505	38.8879628801086	2.19331411635722	97.5386328070032	6.41899476397814	38.9621479845332	2.1962828068419	97.6032043039134	9.04841314597696	44.560827973039	5.11016709636842	105.096375725612	8.97071204414082	45.1413046573917	5.11375740129351	105.536886945636	7.09064	38.0889	3.15806	112.83	6.76426	38.5958	3.15896	112.692
30.2666666666667	2.76931590957228	40.5617076536043	2.0699851514052	91.4437846554499	2.68703467097323	40.6672078320591	2.07295896487764	91.1568570597866	6.43605186471901	38.998055857263	2.21089287355862	97.5783677128171	6.45706720362513	38.9028914012713	2.21386569905747	97.6432131651103	8.99520676932164	44.2935401658488	5.13714689150014	105.146294868269	8.93438679882844	44.4743643917645	5.14074111178756	105.558445154372	7.1302	38.4861	3.17674	112.902	6.78443	38.3121	3.17762	112.788
30.3	2.74143858961461	40.8510665982414	2.08055983944787	91.4522840968832	2.65425643058865	41.2830998750994	2.08352680938259	91.1938719220683	6.37047471343032	39.960556714888	2.22799226976991	94.8797048740336	6.44224147778275	39.2313432306001	2.2313800715067	94.9168811461503	8.98652104866684	44.0884251114338	5.16421787396597	105.197748458005	8.92686924717554	44.1729868466728	5.1678222442472	105.608688807526	7.17457	38.1232	3.18554	112.975	6.82587	38.6002	3.18553	112.849
30.3333333333333	2.73047907091583	40.2992552562683	2.09115666986463	91.4851120118092	2.62147819020407	40.6741731913936	2.09413876860859	91.2024124347142	6.30489756214162	39.5264899466248	2.24518275041493	94.924222414367	6.37917366740053	39.6325932364946	2.24857796992819	94.960693744252	8.86271059323793	44.1204309471648	5.19110935770211	102.508712312947	8.9245985827363	43.9476465319004	5.19494333555335	105.659668951281	7.18506	38.1459	3.2004	110.773	6.86663	38.6479	3.20132	112.908
30.3666666666667	2.73774946197385	40.324820436328	2.1017910477077	91.4924579459195	2.63283747863143	40.2774799573673	2.10478606326838	91.2064387229128	6.28410315542498	39.4164690874005	2.26245260949194	94.9603462719039	6.31610585701832	39.6809225020676	2.26585712827624	95.0033368980222	8.72711116984326	43.7582102967352	5.21764803657974	102.530824592601	8.81479638181427	44.2558012825453	5.22180663024052	102.971972550073	7.1391	38.9556	3.21911	110.844	6.85843	39.2666	3.22007	110.711
30.4	2.76086462564964	39.9788088243639	2.11247334363938	91.4998486439409	2.64963333854163	40.126920782025	2.11543953017255	91.2138241344315	6.35795663894639	39.6478318973184	2.27974725014798	94.9736259134082	6.31026487585567	39.5508713302208	2.28317438484321	95.037169116307	8.59151174644858	43.4978922470481	5.24429480672687	102.583348395773	8.68426000753114	43.7759585454311	5.24843837199221	103.022700488968	7.09314	38.9153	3.23811	110.934	6.80482	39.145	3.23907	110.778
30.4333333333333	2.7717662470721	39.6269815021446	2.12315338562603	91.5365581184418	2.66998686247865	40.088669716688	2.12616096336331	91.247814941745	6.40362490820772	39.0928585494646	2.29712280359569	95.0168172123709	6.38069788010152	39.548444251818	2.30056166743103	95.0746888730034	8.63757106644527	43.170748797644	5.2709966670821	102.630589753076	8.553723633248	43.3053308715906	5.2751816018886	103.075281164934	7.11685	38.6612	3.25717	111.011	6.75122	39.0149	3.25814	110.874
[truncated: 1,067 more rows]
