# Supplementary material for: Beet red food colourant can be produced more sustainably with engineered Yarrowia lipolytica
Source: Nat Microbiol. 2023 Nov 29;8(12):2290–303. doi: 10.1038/s41564-023-01517-5 (PMC10686825; doi:10.1038/s41564-023-01517-5)
Supplement: Supplementary file 19 — Statistical source data for betanin deglycosylation assay. [file 41564_2023_1517_MOESM19_ESM.xlsx]

## Sheet: Extended-Data Fig. 10
Strain	Betanidin [Area*]	BGL-deletion	Replicate
Control (no inoculation)	0.1223	No cells	A
Control (no inoculation)	0.1429	No cells	B
ST6512	64647	-	A
ST6512	61279	-	B
ST13982	44277	∆YALI1_B05024g	A
ST13982	43046	∆YALI1_B05024g	B
ST13983	0.3486	∆YALI1_B18845g	A
ST13983	0.3448	∆YALI1_B18845g	B
ST13984	16706	∆YALI1_B18887g	A
ST13984	16556	∆YALI1_B18887g	B
ST13985	45882	∆YALI1_B23300g	A
ST13985	44287	∆YALI1_B23300g	B
ST13986	39991	∆YALI1_D22997g	A
ST13986	39138	∆YALI1_D22997g	B
ST13987	33347	∆YALI1_E23994g	A
ST13987	31894	∆YALI1_E23994g	B
ST13988	40609	∆YALI1_E40502g	A
ST13988	39118	∆YALI1_E40502g	B
ST13989	41967	∆YALI1_F02592g	A
ST13989	41136	∆YALI1_F02592g	B
ST13990	39498	∆YALI1_F08075g	A
ST13990	36741	∆YALI1_F08075g	B
ST13991	39864	∆YALI1_F17788g	A
ST13991	39864	∆YALI1_F17788g	B
ST13992	37320	∆YALI1_F21504g	A
ST13992	37750	∆YALI1_F21504g	B
ST13993	32602	∆YALI1_E25163g	A
ST13993	33689	∆YALI1_E25163g	B
ST13994	34137	∆YALI1_E39796g	A
ST13994	36231	∆YALI1_E39796g	B
ST13995	42735	∆YALI1_F03075g	A
ST13995	44664	∆YALI1_F03075g	B
